# Supplementary material for: Co-abundance analysis reveals hidden players associated with high methane yield phenotype in sheep rumen microbiome
Source: Sci Rep. 2020 Mar 19;10:4995. doi: 10.1038/s41598-020-61942-y (PMC7081230; doi:10.1038/s41598-020-61942-y)
Supplement: Supplementary file 1 — Dataset 8. [file 41598_2020_61942_MOESM1_ESM.xlsx]

## Sheet: Common Genes in LMY and HMY
GeneID	mean_H	mean_L	(H/L) ratio	absLFC(H/L)	Pvalue	H1	H2	H3	H4	H5	H6	H7	H8	H9	H10	L1	L2	L3	L4	L5	L6	L7	L8	L9	L10
gene1110067	2.81e-07	3.85e-08	7.28701	2.86533	2.37e-05	2.81e-07	3.41e-07	3.67e-07	4.4e-07	2.81e-07	4.17e-07	3.32e-07	2.81e-07	3.05e-08	3.74e-08	2.78e-08	4.42e-08	1.38e-08	5.68e-08	1.91e-08	6e-08	2.62e-08	2.04e-08	7.83e-08	3.85e-08
gene1644650	3.24e-05	1.28e-06	25.3676	4.66492	2.84e-05	3.44e-05	5.09e-05	3.26e-05	3.93e-05	3.82e-05	3.24e-05	3.31e-05	2.71e-05	1.49e-05	2.12e-05	6.46e-07	2.34e-06	3.2e-07	2.41e-06	6.64e-07	1.89e-06	9.97e-07	4.4e-07	2.38e-06	6.81e-07
gene1110603	3.28e-07	1.55e-07	2.11673	1.08184	2.98e-05	3.28e-07	4.11e-07	4.05e-07	2.91e-07	3.28e-07	5.07e-07	3.06e-07	3.28e-07	5.06e-08	3.28e-07	1.44e-07	4.58e-08	1.55e-07	3.92e-08	3.96e-08	1.25e-07	1.55e-07	4.23e-08	6.5e-07	1.55e-07
gene1179337	5.18e-07	7.5e-08	6.91361	2.78944	3.26e-05	5.18e-07	5.18e-07	6.27e-07	7.51e-07	5.18e-07	4.28e-07	7.57e-07	5.59e-07	3.13e-07	1.92e-07	8.88e-08	3.52e-08	6.6e-08	7.5e-08	3.04e-08	7.5e-08	4.17e-08	1.95e-07	4.16e-08	1.01e-07
gene1574252	6.03e-07	1.6e-07	3.77561	1.91671	3.58e-05	6.03e-07	6.03e-07	6.03e-07	7.61e-07	8.68e-07	9.02e-07	6.03e-07	4.05e-07	1.98e-07	4.85e-07	3.47e-08	1.6e-07	6.88e-08	1.42e-07	4.76e-08	1.87e-07	6.53e-08	7.64e-08	6.19e-07	1.97e-07
gene803589	1.75e-07	4.54e-08	3.86243	1.94951	3.6e-05	2.09e-07	2.15e-07	1.75e-07	1.75e-07	1.75e-07	1.75e-07	1.7e-07	2.16e-07	7.05e-08	1.72e-07	5.83e-08	3.08e-08	4.54e-08	2.64e-08	4.54e-08	8.38e-08	3.65e-08	4.54e-08	3.65e-08	4.54e-08
gene680565	1.94e-06	3.37e-07	5.73949	2.52092	3.77e-05	2.25e-06	2.31e-06	1.709e-06	1.77e-06	1.95e-06	2.95e-06	1.85e-06	2.03e-06	1.1e-06	1.44e-06	1.42e-07	3.93e-07	5.26e-07	4.33e-07	2.43e-07	2.29e-07	2e-07	2.08e-07	5.98e-07	4.02e-07
gene680787	1.33e-06	1.61e-07	8.24775	3.044	4.02e-05	1.56e-06	1.7e-06	1.05e-06	1.52e-06	1.68e-06	1.52e-06	1.09e-06	1.38e-06	1.08e-06	7.19e-07	1.84e-07	8.34e-08	2.34e-07	1.78e-07	2.16e-07	1.7e-07	4.94e-08	1.93e-07	2.46e-07	5.97e-08
gene773702	3.09e-07	3.77e-08	8.19809	3.03529	4.29e-05	3.26e-07	4.68e-07	3.69e-07	3.79e-07	5.05e-07	3.09e-07	3.18e-07	2.69e-07	6.58e-08	8.06e-08	9.98e-09	3.17e-08	3.77e-08	2.71e-08	3.77e-08	4.3e-08	1.88e-08	8.78e-08	3.77e-08	4.53e-08
gene1111207	5.87e-07	1.35e-07	4.35872	2.1239	4.8e-05	5.87e-07	7.43e-07	5.86e-07	4.68e-07	5.87e-07	8.88e-07	8.84e-07	5.87e-07	2.44e-07	2.98e-07	1.07e-07	2.13e-08	3.99e-08	1.35e-07	7.36e-08	8.68e-08	1.35e-07	4.13e-07	2.01e-07	1.35e-07
gene1740287	2.7304e-05	1.35e-07	202.971	7.66513	4.84e-05	3.27e-05	3.14e-05	1.74e-05	2.8184e-05	2.56e-05	3.9843e-05	3.46e-05	3.0016e-05	1.17e-05	2.16e-05	4.13e-08	2.19e-08	2.73e-08	1.31e-07	3.02e-07	3.27e-07	2.33e-07	1.01e-07	2.58e-08	1.35e-07
gene735018	1.88e-07	8.01e-08	2.3504	1.2329	4.91e-05	1.88e-07	2.8e-07	1.88e-07	1.98e-07	2.26e-07	1.88e-07	2.5e-07	1.41e-07	1.38e-07	8.43e-08	1.46e-08	2.32e-08	1.45e-08	9.92e-08	2e-08	9.44e-08	8.01e-08	1.28e-07	2.46e-07	8.01e-08
gene1390759	5.04e-07	6.93e-08	7.27185	2.86232	4.92e-05	4.63e-07	4.75e-07	5.04e-07	5.04e-07	5.04e-07	5.04e-07	7.54e-07	6.37e-07	3.12e-07	3.82e-07	6.93e-08	1.53e-07	3.19e-08	4.37e-08	4.41e-08	6.94e-08	6.93e-08	6.93e-08	6.93e-08	7.31e-08
gene713034	2.63e-07	1.4e-08	18.783	4.23136	5.02e-05	2.88e-07	2.63e-07	2.92e-07	2.8e-07	4.79e-07	2.66e-07	2.63e-07	2.63e-07	1.46e-07	8.92e-08	8.79e-09	1.39e-08	8.71e-09	1.19e-08	2.41e-08	1.4e-08	1.4e-08	1.4e-08	1.65e-08	1.4e-08
gene951836	6.24e-07	3.67e-08	16.99	4.08661	5.02e-05	7.48e-07	8.95e-07	8.33e-07	7.56e-07	4.48e-07	5.74e-07	5.33e-07	7.07e-07	2.84e-07	4.63e-07	3.37e-08	2.67e-08	3.33e-08	2.29e-08	4.61e-08	3.63e-08	6.32e-08	3.67e-08	3.16e-08	3.67e-08
gene1297100	1.4e-05	1.09e-06	12.9097	3.69038	5.07e-05	1.7695e-05	1.31e-05	1.48e-05	2.17e-05	1.18e-05	1.54e-05	1.26e-05	1.55e-05	6.82e-06	1.1e-05	4.9e-07	1.07e-06	1.82e-07	8.32e-07	6.72e-07	2.11e-06	6.9e-07	2.96e-06	1.72e-06	1.39e-07
gene1002624	4.1e-07	1.79e-07	2.29408	1.19792	5.09e-05	5.1e-07	5.98e-07	3.24e-07	3.53e-07	2.82e-07	4.02e-07	5.78e-07	4.51e-07	3.31e-07	2.7e-07	5.41e-08	4.29e-08	4.02e-08	7.35e-08	3.71e-08	1.79e-07	1.02e-07	1.19e-07	2.79e-07	8.6e-07
gene1392338	6.93e-07	8.48e-08	8.1764	3.03147	5.22e-05	8.87e-07	9.1e-07	6.93e-07	8.6e-07	5.45e-07	6.93e-07	6.93e-07	7.12e-07	6.93e-07	2.44e-07	8.48e-08	1.48e-07	4.61e-08	6.32e-08	6.38e-08	1e-07	8.48e-08	8.48e-08	8.73e-08	8.48e-08
gene1235706	9.07e-07	6.05e-08	14.9956	3.90647	5.42e-05	6.84e-07	1.05e-06	8.31e-07	9.96e-07	1.51e-06	9.07e-07	1.25e-06	1.06e-06	3.46e-07	4.23e-07	3.6e-08	6.05e-08	6.05e-08	9.77e-08	1.23e-07	3.88e-08	3.38e-08	2.63e-08	6.74e-08	6.05e-08
gene1075559	4.08e-07	6.73e-08	6.07132	2.60201	5.58e-05	4.08e-07	3.94e-07	4.66e-07	4.08e-07	4.08e-07	5.3e-07	4.69e-07	3.96e-07	1.94e-07	4.08e-07	4.46e-08	7.08e-08	2.21e-08	6.06e-08	6.12e-08	4.81e-08	6.73e-08	1.64e-07	8.37e-08	5.07e-08
gene1651616	2.32e-06	5.83e-07	3.98049	1.99295	5.6e-05	3.55e-06	2.49e-06	2.29e-06	3.6e-06	1.79e-06	2.83e-06	1.58e-06	2.75e-06	1.14e-06	1.2e-06	6.96e-08	3.31e-07	2.07e-07	1.89e-07	9.55e-08	4.5e-07	2.62e-07	1.12e-06	2.61e-07	2.85e-06
gene681303	1.71e-06	1.01e-07	16.872	4.07656	5.61e-05	2.05e-06	2.28e-06	1.69e-06	2.07e-06	1.56e-06	2.55e-06	1.2e-06	1.63e-06	1.08e-06	9.5e-07	1.46e-08	1.86e-07	5.8e-08	1.01e-07	2.81e-07	3.15e-08	8.24e-08	1.01e-07	5.49e-08	1.01e-07
gene1247133	5.06e-07	1.37e-07	3.69945	1.88731	5.7e-05	6.7e-07	6.88e-07	5.07e-07	6.51e-07	4.45e-07	7e-07	4.37e-07	4.61e-07	2.26e-07	2.76e-07	7.21e-08	8.58e-08	1.37e-07	7.35e-08	1.37e-07	3.11e-07	1.37e-07	2.38e-07	1.37e-07	4.09e-08
gene1389450	1.07e-06	7.47e-08	14.3361	3.84158	5.83e-05	1.46e-06	9.97e-07	1.07e-06	1.01e-06	1.23e-06	1.07e-06	1.07e-06	1.22e-06	1.07e-06	5.15e-07	4.6e-08	1.22e-07	7.47e-08	4.17e-08	8.41e-08	7.47e-08	7.47e-08	4.5e-08	1.15e-07	6.97e-08
gene669649	1.35e-06	4.82e-08	27.9951	4.8071	6.08e-05	1.17e-06	2.05e-06	2.02e-06	1.78e-06	1.35e-06	1.38e-06	1.02e-06	1.35e-06	1.18e-06	2.06e-07	3.75e-08	4.82e-08	4.82e-08	5.09e-08	2.57e-08	8.08e-08	3.52e-08	5.49e-08	5.27e-08	4.82e-08
gene1737587	0.000103087	1.43e-07	719.756	9.49136	6.28e-05	0.000142651	0.000110674	0.000118984	0.000114767	8.05e-05	0.000135195	0.00010958	8.02e-05	4e-05	9.83e-05	1.83e-07	7.24e-08	9.04e-08	1.43e-07	5.32e-07	4.92e-08	1.43e-07	3.34e-08	4.28e-08	1.43e-07
gene1512850	5.28e-05	9.8e-06	5.38854	2.42989	6.36e-05	6.16e-05	4.81e-05	6.6e-05	6.07e-05	4.9503e-05	6.37e-05	5.17e-05	4.59e-05	3.87e-05	4.23e-05	8.9e-06	8.27e-06	8.07e-06	1.94e-05	1.88e-05	4.36e-06	4.372e-06	7.41e-07	1.73e-05	7.81e-06
gene1246545	1.17e-06	1.88e-07	6.19896	2.63203	6.4e-05	1.5e-06	1.47e-06	1.31e-06	1.33e-06	9.66e-07	2.07e-06	1.29e-06	1.03e-06	3.15e-07	3.85e-07	2.07e-07	1.83e-07	1.88e-07	3.13e-08	9.46e-08	4.96e-07	4.32e-07	6.74e-08	1.29e-07	5.22e-08
gene1008032	1.29e-07	3.5e-08	3.67468	1.87762	6.48e-05	1.29e-07	1.46e-07	1.29e-07	1.38e-07	1.05e-07	1.31e-07	1.74e-07	1.47e-07	1.29e-07	5.88e-08	3.74e-08	1.98e-08	3.7e-08	5.08e-08	3.5e-08	5.37e-08	2.34e-08	1.83e-08	4.67e-08	2.83e-08
gene1561571	1.62e-07	3.25e-08	4.99671	2.32098	6.52e-05	1.52e-07	2.34e-07	1.62e-07	1.62e-07	1.62e-07	1.62e-07	1.85e-07	1.57e-07	1.53e-07	9.39e-08	3.25e-08	3.25e-08	3.47e-08	4.76e-08	1.6e-08	3.25e-08	2.19e-08	3.25e-08	2.19e-08	5.3e-08
gene1481686	9.21e-07	1.74e-07	5.29956	2.40587	6.6e-05	1.234e-06	9.21e-07	7.49e-07	1.2e-06	1.02e-06	9.21e-07	9.21e-07	9.21e-07	9.36e-07	3.82e-07	8.64e-08	2.4e-07	1.71e-07	1.17e-07	5.92e-08	2.8e-07	1.62e-07	1.9e-07	2.84e-07	1.47e-07
gene1296330	1.26e-05	3.44e-06	3.67398	1.87734	6.74e-05	1.16e-05	1.66e-05	1.21e-05	1.52e-05	1.21e-05	1.3e-05	1.87e-05	1.1302e-05	5.51e-06	1e-05	2.9e-06	3.11e-06	7.76e-07	4.47e-06	1.5e-06	3.72e-06	7.36e-07	8.84e-06	7.79e-06	5.33e-07
gene1420865	4.26e-05	1.37e-07	310.406	8.27801	7.08e-05	3.78e-05	4.1746e-05	5.13e-05	4.91e-05	3.97e-05	6.7e-05	5.82e-05	2.96e-05	1.98e-05	3.15e-05	2.87e-08	1.37e-07	2.84e-08	3.9e-08	2.36e-07	2.47e-07	1.62e-07	1.37e-07	1.61e-07	1.95e-07
gene908279	2.07e-05	4.76e-07	43.5177	5.44353	7.14e-05	2.8e-05	2.9109e-05	2e-05	1.67e-05	2.31e-05	2.2433e-05	2.56e-05	1.54e-05	6.88e-06	2e-05	3.67e-07	2.27e-07	2.83e-07	1.94e-07	5.6e-07	6.16e-07	1.11e-06	6.58e-07	6.51e-07	9.27e-08
gene1111741	4.69e-07	5.11e-08	9.19057	3.20015	7.18e-05	4.69e-07	5.09e-07	7.7e-07	5.22e-07	4.69e-07	6.09e-07	3.54e-07	4.69e-07	4.69e-07	5.12e-08	5.11e-08	5.11e-08	1.11e-08	5.11e-08	6.13e-08	9.64e-08	4.2e-08	3.27e-08	6.29e-08	5.11e-08
gene904641	3.22e-07	6.15e-08	5.24114	2.38988	7.24e-05	3.8e-07	4.88e-07	3.85e-07	3.69e-07	2.1e-07	5.25e-07	2.32e-07	3.22e-07	1.92e-07	1.18e-07	6.15e-08	2.19e-08	2.73e-08	1.87e-08	3.78e-08	2.97e-08	2.59e-08	2.02e-08	3.1e-07	6.15e-08
gene1179168	3.26e-07	4.51e-08	7.22725	2.85345	7.29e-05	3.26e-07	3.26e-07	3.35e-07	5.02e-07	3.26e-07	3.26e-07	2.53e-07	4.27e-07	3.14e-07	1.28e-07	5.53e-08	5.26e-08	2.19e-08	5.26e-08	3.03e-08	3.58e-08	4.16e-08	2.43e-08	1.24e-07	1.26e-08
gene1308332	1.24e-06	3.32e-07	3.73569	1.90137	7.35e-05	1.18e-06	1.84e-06	9.57e-07	1.28e-06	1.1e-06	1.65e-06	1.33e-06	1.46e-06	8.13e-07	7.6e-07	1.2e-07	2.85e-07	5.93e-08	1.63e-07	3.28e-07	7.75e-07	1.13e-07	5.27e-07	6.74e-07	2.72e-07
gene1390128	8.99e-07	2.04e-07	4.41245	2.14158	7.72e-05	9.07e-07	6.98e-07	8.99e-07	1.1e-06	1e-06	8.99e-07	8.99e-07	1.4e-06	8.99e-07	2.8e-07	5.63e-08	2.01e-07	6.97e-08	2.48e-07	1.54e-07	3.34e-07	1.85e-07	1.65e-07	5.28e-07	9.58e-08
gene682284	1.45e-06	7.47e-08	19.4223	4.27964	7.73e-05	2.13e-06	2.01e-06	1.52e-06	1.67e-06	1.45e-06	2.18e-06	1.1e-06	1.01e-06	8.27e-07	6.07e-07	1.37e-08	2.18e-08	7.47e-08	7.47e-08	1.88e-08	2.96e-08	2.84e-07	8.05e-08	7.47e-08	7.47e-08
gene1391019	2.05e-07	6.15e-08	3.33466	1.73754	7.73e-05	2.18e-07	2.69e-07	2.05e-07	1.69e-07	2.42e-07	2.05e-07	2.05e-07	2.25e-07	2.05e-07	1.08e-07	3.47e-08	5.5e-08	1.03e-07	6.15e-08	4.75e-08	7.47e-08	6.51e-08	5.08e-08	6.15e-08	6.15e-08
gene1237458	4.86e-07	8.02e-08	6.05806	2.59885	7.82e-05	5.59e-07	5.95e-07	5.91e-07	5.42e-07	5.23e-07	3.96e-07	6.3e-07	3.1e-07	3.69e-07	3.45e-07	1.05e-07	4.17e-08	5.21e-08	3.57e-08	1.26e-07	2.83e-08	9.87e-08	5.78e-08	1.97e-07	5.97e-08
gene1297302	1.36e-05	4.37e-07	31.2014	4.96354	7.96e-05	1.02e-05	1.12e-05	1.95e-05	1.61e-05	1.41e-05	1.64e-05	1.41e-05	1.48e-05	9.07e-06	1.09e-05	2.44e-07	3.87e-07	3.02e-08	3.32e-07	5.02e-07	9.87e-07	3.44e-07	1.07e-06	4.01e-07	6.93e-08
gene681287	1.57e-06	5.4e-08	29.1283	4.86435	8.01e-05	2.08e-06	2.13e-06	1.3e-06	1.58e-06	1.85e-06	2.44e-06	1.5e-06	1.05e-06	1.1e-06	7.16e-07	2.02e-08	6.4e-08	3e-08	5.4e-08	1.25e-07	4.35e-08	7.58e-08	2.96e-08	7.57e-08	2.29e-08
gene1140536	3.86e-05	8.84e-07	43.6618	5.4483	8.13e-05	6.06e-05	3.76e-05	3.34e-05	3.5056e-05	4.21e-05	5.04e-05	4.1286e-05	3.24e-05	2.2662e-05	3.05e-05	8.78e-07	8.65e-07	4.5e-07	5.35e-07	3.99e-06	8.84e-07	1.14e-07	1.33e-07	1.14e-07	8.84e-07
gene1419315	1.95e-05	6.88e-07	28.3848	4.82705	8.15e-05	2.39e-05	1.78e-05	1.94e-05	2.23e-05	1.53e-05	3.1e-05	2.5635e-05	1.56e-05	1.0521e-05	1.37e-05	6.88e-07	4.14e-06	2.64e-07	2.89e-07	7.3e-08	5.17e-07	7e-07	3.9e-08	4.99e-08	1.21e-07
gene1097398	9.17e-07	2.11e-06	0.435588	1.19897	8.17e-05	6.47e-07	9.29e-07	3.67e-07	1.25e-07	1e-06	5.95e-08	1.34e-06	1.2e-06	1.9e-06	1.6e-06	2.26e-06	2.48e-06	2.62e-06	1.64e-06	1.65e-06	2.36e-06	3.37e-06	3.45e-06	9.19e-07	3e-07
gene681345	1.74e-06	1.85e-07	9.39241	3.23149	8.5e-05	1.98e-06	1.72e-06	1.8e-06	2.4e-06	1.53e-06	2.59e-06	1.63e-06	1.38e-06	1.55e-06	7.94e-07	3.69e-08	1.85e-07	1.1e-07	5.01e-08	1.52e-07	6.36e-07	1.38e-07	5.4e-08	6.91e-08	4.18e-07
gene975278	5.46e-07	1.37e-07	3.98947	1.9962	8.63e-05	7.24e-07	5.94e-07	3.52e-07	5.46e-07	5.46e-07	6.66e-07	7.07e-07	5.97e-07	5.46e-07	1.79e-07	2.07e-07	4.1e-08	1.02e-07	1.41e-07	2.48e-07	5.58e-08	1.37e-07	3.79e-08	3.39e-07	5.87e-08
gene1244749	6.95e-07	2.88e-08	24.1764	4.59553	8.75e-05	7.1e-07	1.09e-06	8.63e-07	6.89e-07	3.93e-07	9.81e-07	6.95e-07	7.33e-07	3.59e-07	4.39e-07	1.85e-08	2.88e-08	2.88e-08	2.51e-08	2.53e-08	2.88e-08	3.47e-08	2.71e-08	2.88e-08	4.19e-08
gene681196	5.11e-07	1.39e-07	3.6673	1.87472	8.75e-05	6.42e-07	4.39e-07	5.77e-07	5.53e-07	4.73e-07	8.53e-07	4.35e-07	5.15e-07	3.6e-07	2.65e-07	2.57e-08	4.08e-08	1.78e-07	2.09e-07	1.39e-07	5.54e-08	2.41e-07	7.53e-08	2.89e-07	1.39e-07
gene1266611	2.38e-07	9.55e-08	2.49314	1.31797	8.76e-05	3.56e-07	2.28e-07	2.38e-07	2.38e-07	2.46e-07	2.38e-07	3.26e-07	2.3e-07	2.25e-07	5.5e-08	6.54e-08	9.55e-08	3.24e-08	9.55e-08	6.73e-08	1.41e-07	9.55e-08	1.44e-07	1.23e-07	9.55e-08
gene1520494	0.000107948	3.99e-08	2703.14	11.4004	8.93e-05	0.000138494	0.000139443	8.89e-05	0.000124348	6.13e-05	0.00016702	0.000109958	0.000118533	6.01e-05	7.14e-05	5.06e-08	5.35e-08	3.99e-08	2.29e-08	2.31e-08	3.64e-08	3.17e-08	2.47e-08	3.99e-08	7.66e-08
gene1141573	3.06e-05	1.97e-06	15.5132	3.95542	9.06e-05	2.59e-05	2.75e-05	4.11e-05	4.13e-05	3.67e-05	3.95e-05	3.67e-05	1.87e-05	1.62e-05	2.27e-05	1.73e-06	2.02e-06	3.68e-06	1.31e-06	1.36e-06	2.2e-06	2.39e-06	4.36e-06	5.73e-07	1.16e-07
gene903593	2.5e-06	1.93e-07	12.956	3.69555	9.14e-05	2.73e-06	2.647e-06	2.58e-06	2.14e-06	2.69e-06	1.96e-06	2.78e-06	4.31e-06	1.69e-06	1.5e-06	1.42e-07	1.93e-07	2.46e-07	2.41e-07	2.43e-07	1.53e-07	1.33e-07	1.93e-07	6.64e-08	3.22e-07
gene1431696	1.19e-06	4.69e-06	0.252441	1.98598	9.21e-05	1.19e-06	2.22e-07	1.75e-07	1.05e-06	3.59e-07	1.29e-06	3.96e-07	8.93e-07	6.56e-07	5.62e-06	4.68e-06	4.01e-06	4.36e-06	3.56e-06	5.39e-06	3.84e-06	5.45e-06	5.08e-06	6.32e-06	4.25e-06
gene697480	1.28e-07	5.57e-08	2.29178	1.19647	9.23e-05	1.28e-07	1.67e-07	1.32e-07	1.58e-07	1.81e-07	1.28e-07	1.33e-07	1.28e-07	5.5e-08	6.73e-08	5.57e-08	3.64e-08	2.27e-08	5.57e-08	3.15e-08	1.48e-07	4.31e-08	5.57e-08	5.57e-08	5.21e-08
gene3838969	1.25e-06	2.93e-08	42.7866	5.41909	9.24e-05	1.09e-06	1.12e-06	9.92e-07	1.44e-06	1.07e-06	1.61e-06	1.82e-06	1.67e-06	5.75e-07	1.14e-06	1.06e-08	2.93e-08	2.1e-08	2.93e-08	1.45e-08	4.57e-08	5.98e-08	2.93e-08	2.93e-08	2.41e-08
gene1297334	0.000149664	3.3e-07	454.06	8.82674	9.26e-05	0.000132364	0.000175937	0.000150845	0.000149554	0.000106023	0.000211985	0.000175601	0.000170172	8.92e-05	0.000135	3.3e-07	1.43e-07	3.3e-07	1.22e-07	1.23e-06	9.7e-08	1.69e-07	3.3e-07	3.38e-07	2.04e-07
gene680656	1.44e-06	1.76e-07	8.15033	3.02686	9.26e-05	1.8e-06	1.91e-06	1.36e-06	1.92e-06	1.13e-06	2.19e-06	1.1e-06	1.28e-06	9.91e-07	6.93e-07	1.85e-07	8.79e-08	1.65e-07	1.51e-07	5.06e-08	1.19e-07	4.86e-07	1.35e-07	2.08e-07	1.76e-07
gene1392278	2.64e-07	6.19e-08	4.25978	2.09078	9.31e-05	3.38e-07	2.48e-07	2.64e-07	3.28e-07	2.67e-07	2.64e-07	2.64e-07	4.98e-07	4.88e-08	1.19e-07	2.59e-08	6.19e-08	6.19e-08	3.52e-08	3.56e-08	1.12e-07	4.87e-08	1.14e-07	6.19e-08	6.19e-08
gene1430992	9.33e-07	3.14e-07	2.9727	1.57178	9.34e-05	9.33e-07	7.29e-07	9.33e-07	9.33e-07	9.33e-07	1.31e-06	1.3e-06	1.47e-06	3.59e-07	4.39e-07	2.74e-07	3.16e-07	1.23e-07	5.24e-07	1.36e-07	5.09e-07	3.5e-07	3.28e-07	4.66e-07	1.13e-07
gene1080975	8.93e-07	1.3e-07	6.84128	2.77427	9.35e-05	1.2e-06	9.47e-07	8.77e-07	8.18e-07	7.11e-07	7.39e-07	1.03e-06	1.57e-06	7.3e-07	2.98e-07	1.28e-07	6.09e-08	5.07e-08	1.74e-08	8.77e-08	1.1e-07	2.4e-08	2.06e-07	5.04e-07	1.16e-07
gene1110199	5.31e-07	1.52e-07	3.49327	1.80458	9.48e-05	5.31e-07	5.92e-07	4.67e-07	5.6e-07	5.31e-07	7.44e-07	7.05e-07	5.31e-07	1.17e-07	5.31e-07	7.96e-08	2.1e-07	1.05e-07	1.2e-07	2.91e-07	3.05e-07	1.66e-08	2.59e-08	2.65e-07	1e-07
gene1467301	8.01e-05	8.88e-07	90.2672	6.49613	9.67e-05	8.6622e-05	7.29e-05	6.51e-05	7.72e-05	9.14e-05	0.000109549	7.2425e-05	0.000100425	6.1728e-05	6.41e-05	6.96e-08	4.97e-07	5.86e-07	6.15e-07	2.39e-07	1.05e-06	1.77e-06	6.63e-07	2.29e-06	1.11e-06
gene905127	3.95e-06	2.35e-07	16.7755	4.06829	9.67e-05	5.73e-06	3.92e-06	4.2e-06	3.44e-06	4.23e-06	3.77e-06	3e-06	5.91e-06	1.93e-06	3.37e-06	5.05e-08	1.07e-07	2.33e-07	2.35e-07	2.31e-08	5.08e-07	6.96e-07	2.47e-07	6.31e-08	1.91e-07
gene745766	8.12e-07	2.41e-07	3.37054	1.75298	9.95e-05	1.28e-06	3.75e-07	9.86e-07	5.91e-07	1.15e-06	1.01e-06	8.93e-07	8.8e-07	4.31e-07	5.27e-07	6.96e-08	1.1e-07	3.45e-08	4.73e-08	9.55e-08	1.5e-07	1.31e-07	2.41e-07	1.37e-06	1.58e-07
gene1466457	0.000135405	8.8e-07	153.854	7.26542	0.00010077	0.000114659	0.00015868	0.000121159	0.000109351	0.000131469	0.000208181	0.000158496	0.000155761	7.03e-05	0.000126	5.96e-08	3.31e-07	2.95e-07	2.23e-07	6.94e-07	8.67e-07	2.24e-07	2.07e-06	3.16e-06	8.79e-07
gene1087350	3.16e-05	3.2e-08	989.917	9.95116	0.000101091	2.39e-05	3.2e-05	2.25e-05	3.74e-05	4.689e-05	4.63e-05	2.81e-05	3.91e-05	2.55e-05	1.48e-05	3.2e-08	2.58e-08	1.61e-08	2.21e-08	2.23e-08	3.51e-08	3.2e-08	7.16e-08	3.06e-08	3.2e-08
gene1297853	0.00016136	1.6e-06	100.875	6.65642	0.000101938	0.000150992	0.000173616	0.000156226	0.000204149	0.0001176	0.000230951	0.000164682	0.000171237	9.21e-05	0.000152	7.61e-07	2.05e-06	1.51e-07	1.65e-06	9.39e-07	2.3e-06	1.43e-07	5.02e-06	2.28e-06	6.91e-07
gene1569750	0.000139318	3.16e-08	4407.5	12.1057	0.000102798	0.000196912	0.00015516	0.000136485	0.000162341	8.51e-05	0.000205386	0.000137399	0.000129588	5.38e-05	0.000131	1.24e-08	1.96e-08	1.23e-08	1.68e-08	1.19e-07	3.16e-08	3.16e-08	1.81e-08	2.32e-08	3.16e-08
gene759922	0.000726624	6.87e-07	1057.55	10.0465	0.000102821	0.000769032	0.0007758	0.000581112	0.000700496	0.000618683	0.00104745	0.000768006	0.000869661	0.000562	0.000574	9.64e-07	1.88e-07	7.85e-08	5.02e-07	2.35e-07	3.13e-07	4.96e-07	3.68e-07	2.38e-06	1.35e-06
gene1080144	5.93e-07	9.69e-08	6.12127	2.61383	0.000103334	5.61e-07	4.19e-07	8.67e-07	7.92e-07	7.34e-07	4.7e-07	6.23e-07	8.42e-07	3.09e-07	3.15e-07	7.76e-08	8.2e-08	1.79e-07	1.17e-07	9.45e-08	7.43e-08	1.62e-08	2.15e-07	1.62e-08	9.69e-08
gene681948	7.76e-07	1.28e-07	6.06955	2.60159	0.000103789	1.25e-06	8.15e-07	6.1e-07	8.11e-07	6.94e-07	1.19e-06	9.7e-07	7.34e-07	2.11e-07	4.66e-07	1.28e-07	8.04e-08	1.28e-07	1.38e-07	6.95e-08	3.64e-08	3.81e-07	2.48e-07	3.17e-08	3.84e-08
gene759925	0.000733512	4.86e-07	1509.23	10.5596	0.000104235	0.000798646	0.000752192	0.000582969	0.000717699	0.000620147	0.00101485	0.000792003	0.000896408	0.000565213	0.000595	6.92e-07	7.6e-07	5.27e-08	1.08e-07	4.86e-07	2.87e-07	5.5e-07	2.34e-07	1.45e-06	2.42e-07
gene1042327	2.49e-05	1.6e-07	155.264	7.27858	0.000105008	2.04e-05	2.15e-05	3.39e-05	2.44e-05	4.024e-05	2.13e-05	3.55e-05	2.16e-05	1.0812e-05	1.88e-05	3.38e-08	1.61e-07	6.7e-08	1.6e-07	1.39e-07	5.1e-07	1.6e-07	4.95e-08	1.6e-07	1.6e-07
gene1097393	9.46e-07	2.02e-06	0.467493	1.09698	0.00010503	7.53e-07	1.29e-06	1.02e-07	3.65e-07	8.33e-07	2.31e-07	1.69e-06	3.88e-07	1.65e-06	2.17e-06	1.65e-06	2.4e-06	2.5e-06	1.62e-06	1.64e-06	2.63e-06	3.26e-06	3.21e-06	9.73e-07	3.59e-07
gene680564	2.83e-06	9.9e-08	28.6015	4.83802	0.000105868	3.56e-06	3.52e-06	1.92e-06	2.62e-06	2.9e-06	3.31e-06	3.36e-06	2.67e-06	2.4e-06	2.04e-06	9.9e-08	1.8e-07	1.61e-08	9.9e-08	9.9e-08	3.5e-08	1.83e-07	1.19e-07	6.09e-08	9.9e-08
gene1348188	4.97e-07	2.36e-06	0.210756	2.24636	0.000106304	3.8e-08	1.95e-07	9.24e-08	3.69e-08	8.42e-08	2.45e-07	1.39e-07	4.71e-07	1.04e-06	2.63e-06	3.49e-06	1.11e-06	4.44e-06	2.06e-06	1.75e-06	2.38e-06	3.39e-06	2.98e-06	6.55e-07	1.32e-06
gene1141425	7.21e-05	2.25e-06	32.0817	5.00368	0.000106459	3.98e-05	6.34e-05	8.41e-05	9.9871e-05	6.96e-05	0.00010087	8.96e-05	7.77e-05	3.9e-05	5.75e-05	1.14e-06	1.55e-06	4.44e-06	1.99e-06	1.23e-06	2.46e-06	2.14e-06	5.13e-06	1.53e-07	2.25e-06
gene1234742	6.46e-07	8.43e-08	7.67232	2.93966	0.000106741	9.29e-07	8.74e-07	8.78e-07	6.01e-07	8.57e-07	5.7e-07	4.73e-07	5.59e-07	6.26e-07	9.58e-08	8.3e-08	1.05e-07	2.63e-07	4.51e-08	8.43e-08	3.58e-08	3.12e-08	4.86e-08	6.22e-08	8.43e-08
gene681269	1.62e-06	2.38e-07	6.78694	2.76276	0.000107071	2.21e-06	1.86e-06	1.63e-06	1.98e-06	1.51e-06	2.56e-06	1.28e-06	1.26e-06	1.2e-06	7.01e-07	2.38e-07	6.49e-08	4.06e-08	2.78e-07	5.61e-08	1.77e-07	2.38e-07	9e-07	1.54e-07	2.38e-07
gene681158	1.46e-06	1.82e-07	8.03617	3.00651	0.000107076	1.79e-06	1.38e-06	1.17e-06	1.88e-06	1.81e-06	2.33e-06	1.21e-06	1.23e-06	9.54e-07	8.6e-07	8.74e-08	1.82e-07	2.17e-07	1.82e-07	5.19e-07	6.28e-08	1.64e-07	8.54e-08	1.37e-07	1.82e-07
gene1467619	0.00014488	6.11e-08	2370.68	11.2111	0.000107229	9.59e-05	0.000179065	0.000136338	0.000240752	0.000124796	0.000194865	0.000132814	0.000168739	6.55e-05	0.00011	1.84e-08	2.92e-08	3.65e-08	2.5e-08	6.11e-08	1.19e-07	6.11e-08	6.11e-08	1.38e-07	6.11e-08
gene1471160	5.86e-05	3.27e-06	17.9354	4.16474	0.000107493	4.47e-05	7.65e-05	4.18e-05	7.29e-05	7.11e-05	6.58e-05	6.3e-05	5.96e-05	4.91e-05	4.12e-05	5.32e-06	3.21e-06	2.8e-06	2.98e-06	2.39e-06	3.16e-06	4.71e-06	1.68e-06	2.83e-06	3.57e-06
gene896678	2.56e-05	1.07e-06	23.8529	4.57609	0.000107664	1.28e-05	3.1e-05	2.8e-05	2.9e-05	3.51e-05	4.02e-05	3.19e-05	2.09e-05	9.21e-06	1.79e-05	1.09e-06	4.87e-07	1.38e-07	1.02e-06	3.44e-07	9.02e-07	1.68e-06	3.27e-06	7.32e-07	1.07e-06
gene1080617	2.95e-07	3.35e-08	8.80198	3.13783	0.000108603	3.31e-07	3.88e-07	3.45e-07	2.29e-07	2.62e-07	3.05e-07	4.04e-07	2.93e-07	3.35e-07	5.85e-08	1.3e-08	2.07e-08	1.29e-08	3.35e-08	5.36e-08	3.35e-08	3.35e-08	7.64e-08	2.44e-08	3.35e-08
gene1421132	1.96e-05	1.73e-06	11.2823	3.49599	0.000108693	2.964e-05	1.81e-05	1.84e-05	1.68e-05	1.61e-05	2.61e-05	3e-05	1.55e-05	9.19e-06	1.58e-05	1.55e-07	2.54e-06	1.28e-07	7.03e-08	3.55e-07	1.67e-06	1.36e-06	1.48e-06	7.52e-06	2.05e-06
gene932228	2.84e-07	9.46e-07	0.300392	1.73508	0.00010907	2.84e-07	3.9e-08	1.23e-07	3.69e-08	8.42e-08	4.2e-07	2.84e-07	1.57e-07	1.04e-06	3.76e-07	1e-06	1.13e-06	9.91e-07	1.16e-06	7.84e-07	1.23e-06	8.05e-07	4.19e-07	1.61e-06	3.24e-07
gene1644888	3.36e-05	1.99e-06	16.8954	4.07856	0.000110472	1.77e-05	4.08e-05	3.1249e-05	4.64e-05	4.047e-05	5.2e-05	3.6564e-05	3.07e-05	1.64e-05	2.38e-05	1.05e-06	2.26e-06	6.53e-07	3.37e-06	5.42e-07	2.73e-06	1.78e-06	2.43e-06	3.76e-06	1.32e-06
gene1046379	3.73e-07	1.51e-07	2.46477	1.30145	0.000110516	3.73e-07	4.83e-07	3.73e-07	5.71e-07	5.21e-07	3.73e-07	2.87e-07	4.85e-07	1.19e-07	1.45e-07	1.51e-07	1.51e-07	1.25e-07	2.2e-07	1.73e-07	1.94e-07	1.02e-07	2.11e-07	3.38e-08	1.51e-07
gene980323	0.000683054	1.68e-07	4067.95	11.9901	0.00011074	0.000714076	0.000707849	0.000541608	0.000657301	0.000565595	0.000945616	0.0007551	0.000867411	0.000500987	0.000575	1.44e-07	1.37e-07	2.85e-08	7.82e-08	3.95e-08	2.48e-07	4.87e-07	2.95e-07	5.4e-08	1.68e-07
gene962231	5.63e-07	8.28e-08	6.80677	2.76697	0.000111582	2.53e-07	7.36e-07	1.03e-06	6.96e-07	5.63e-07	6.99e-07	6.7e-07	7.4e-07	4.27e-08	2.09e-07	1.97e-08	3.12e-08	1.17e-07	1.6e-07	2.7e-08	4.24e-08	8.28e-08	2.88e-08	1.85e-07	1.34e-07
gene1297215	1.68e-05	6.5e-08	258.702	8.01515	0.000112192	1.9294e-05	1.87e-05	1.14e-05	2.05e-05	1.49e-05	2.18e-05	1.48e-05	2.06e-05	1.46e-05	1.14e-05	8.29e-08	3.59e-08	5.23e-08	2.05e-08	3.1e-08	9.75e-08	1.42e-07	6.63e-08	7.07e-08	5.13e-08
gene857394	8.25e-07	5.28e-08	15.6295	3.9662	0.000112489	7.97e-07	1.06e-06	7.75e-07	1.16e-06	4.41e-07	1.03e-06	8.76e-07	9.87e-07	7.26e-07	3.95e-07	7.04e-08	5.28e-08	5.28e-08	4.78e-08	4.82e-08	5.28e-08	5.28e-08	7.73e-08	3.3e-08	3.99e-08
gene1296549	3.13e-06	1.31e-07	23.9726	4.58331	0.000112568	1.62e-06	3.01e-06	3.16e-06	4.81e-06	3.25e-06	4.48e-06	3.58e-06	3.41e-06	2.3e-06	1.7e-06	3.14e-08	3.73e-07	4.66e-08	2.13e-08	8.61e-08	1.35e-07	2.95e-08	6.9e-08	2.65e-07	2.49e-07
gene1297153	1e-05	2.76e-08	363.298	8.50501	0.000112713	7.09e-06	1.49e-05	1.06e-05	1.21e-05	1.04e-05	1.36e-05	9.17e-06	8.05e-06	8.4e-06	5.99e-06	1.24e-08	3.94e-08	1.23e-08	2.76e-08	2.76e-08	2.68e-08	2.76e-08	2.76e-08	4.66e-08	2.82e-08
gene1110994	2.67e-07	7.57e-08	3.52549	1.81783	0.00011369	2.67e-07	1.87e-07	2.96e-07	3.55e-07	2.67e-07	3.36e-07	3.35e-07	2.67e-07	9.24e-08	2.67e-07	2.74e-08	1.74e-07	5.43e-08	7.45e-08	7.52e-08	5.91e-08	5.15e-08	7.57e-08	1.03e-07	6.23e-08
gene681972	2.53e-06	2.46e-07	10.2793	3.36167	0.000113984	3.41e-06	2.76e-06	1.77e-06	3.03e-06	3.86e-06	3.08e-06	2.4e-06	1.8e-06	1.84e-06	1.35e-06	1.81e-07	6.89e-07	7.17e-08	4.92e-08	2.46e-07	3.12e-07	4.08e-07	5.31e-08	2.04e-07	2.46e-07
gene980495	9.28e-06	2.7e-07	34.3851	5.10371	0.000115916	7.81e-06	1.12e-05	9.9e-06	1.18e-05	7.63e-06	1.1606e-05	9.99e-06	8.14e-06	8.57e-06	6.22e-06	2.7e-07	5.5e-08	1.03e-07	9.42e-08	1.28e-06	2.24e-07	6.51e-08	2.7e-07	6.5e-08	2.7e-07
gene1079183	6.52e-07	1.22e-07	5.33652	2.4159	0.000117191	8.18e-07	5.6e-07	7.89e-07	4.91e-07	8.63e-07	5.38e-07	6.19e-07	8.84e-07	4.33e-07	5.3e-07	6.79e-08	1.62e-07	8.97e-08	3.07e-08	1.24e-07	1.71e-07	1.49e-07	1.16e-07	1.91e-07	1.22e-07
gene1466817	0.000126475	3.67e-07	344.743	8.42938	0.000117768	7.02e-05	0.000125919	0.000127607	0.000160515	0.000152332	0.000192079	0.000134701	0.000126802	5.66e-05	0.000118	3.67e-07	2.73e-07	3.67e-07	2.67e-07	3.67e-07	7.96e-07	4.62e-08	3.61e-08	3.67e-07	7.82e-07
gene101879	4.32e-07	9.16e-08	4.71925	2.23856	0.000120959	2.74e-07	4.32e-07	5.92e-07	4.32e-07	4.32e-07	4.21e-07	5.58e-07	5.66e-07	2.77e-07	3.39e-07	9.16e-08	3.37e-08	1.05e-07	1.15e-07	1.74e-07	9.16e-08	3.98e-08	9.33e-08	7.96e-08	9.16e-08
gene980408	3e-05	1.93e-07	154.815	7.2744	0.000121296	1.97e-05	3.0357e-05	2.85e-05	4.17e-05	3.76e-05	3.9085e-05	4.62e-05	2.02e-05	1.49e-05	2.13e-05	1.07e-07	9.43e-08	2.36e-07	2.42e-07	2.61e-07	1.54e-07	4.02e-07	1.57e-07	2.01e-07	8.1e-08
gene980240	1.8e-05	8.06e-07	22.3785	4.48404	0.000121448	1.18e-05	2.08e-05	1.92e-05	2.9575e-05	2.41e-05	2.6e-05	2.22e-05	1.0608e-05	8.57e-06	7.44e-06	4.45e-07	8.69e-07	3.39e-08	5.58e-07	6.57e-07	5.17e-07	4.5e-07	6.52e-07	3.723e-06	1.55e-07
gene1770378	0.000100025	2.65e-07	377.983	8.56218	0.000121725	5.56e-05	0.000112619	8.61e-05	0.000138486	8.8093e-05	0.000131361	0.000108312	0.000154083	5.95e-05	6.62e-05	2.08e-07	1.65e-07	6.87e-08	9.42e-08	1.9e-07	2.99e-07	4.56e-07	7.62e-07	3.25e-07	7.87e-08
gene567503	1.49e-07	6.72e-08	2.21268	1.14579	0.000122491	1.49e-07	2.19e-07	1.49e-07	1.04e-07	1.49e-07	1.49e-07	2.18e-07	1.47e-07	7.21e-08	1.32e-07	4.11e-08	3.26e-08	4.08e-08	5.59e-08	6.72e-08	6.72e-08	6.72e-08	6.03e-08	1.93e-07	4.67e-08
gene1329841	1.09e-06	9.18e-08	11.8797	3.57043	0.000122518	9.05e-07	1.67e-06	1.17e-06	1.23e-06	1e-06	6.66e-07	1.55e-06	1.68e-06	3.66e-07	6.72e-07	9.18e-08	1.51e-07	9.44e-08	6.47e-08	6.53e-08	9.18e-08	9.18e-08	6.98e-08	8.93e-08	1.08e-07
gene9818	2.69e-06	2.22e-07	12.1308	3.6006	0.000122876	2.76e-06	2.88e-06	1.64e-06	2.43e-06	3.61e-06	4.17e-06	2.97e-06	2.87e-06	1.38e-06	2.22e-06	2.22e-07	1.82e-07	1.42e-07	7.79e-08	8.26e-07	6.18e-08	2.22e-07	2.1e-07	5.38e-08	2.22e-07
gene1042116	1.98e-05	3.26e-07	60.7604	5.92506	0.00012364	2.62e-05	1.92e-05	1.99e-05	2.75e-05	1.64e-05	2.6595e-05	1.26e-05	2.09e-05	1.71e-05	1.17e-05	2.43e-07	3.15e-07	6.56e-08	6e-08	1.82e-07	9.52e-07	3.73e-07	1.62e-07	2.07e-07	7.02e-07
gene806513	3.47e-07	4.03e-08	8.60633	3.1054	0.00012387	3.36e-07	3.45e-07	3.47e-07	3.47e-07	3.47e-07	3.47e-07	6.84e-07	4.62e-07	1.13e-07	1.39e-07	1.64e-08	5.21e-08	4.03e-08	4.03e-08	2.25e-08	7.08e-08	3.09e-08	2.41e-08	3.08e-08	7.46e-08
gene1467245	6.17e-05	1.71e-07	360.902	8.49546	0.000124262	3.58e-05	0.000105874	6.81e-05	7.07e-05	7.39e-05	6.31e-05	8.21e-05	4.75e-05	2.92e-05	4.04e-05	1.71e-07	1.52e-07	1.71e-07	6.51e-08	1.71e-07	1.03e-07	1.8e-07	1.71e-07	8.99e-08	4.35e-07
gene679875	1.85e-06	1.22e-07	15.2046	3.92643	0.000124614	2.16e-06	2.11e-06	1.14e-06	2.52e-06	1.62e-06	2.84e-06	1.519e-06	2.18e-06	1.203e-06	1.2e-06	3.56e-08	1.13e-07	5.29e-08	9.67e-08	9.75e-08	2.3e-07	1.67e-07	2.35e-07	6.67e-08	1.22e-07
gene1567960	0.000126288	5.27e-07	239.483	7.90378	0.000124856	0.000110372	0.000139744	0.000106465	0.000182368	9.78e-05	0.000184437	0.000104684	0.000157072	8.99e-05	9.01e-05	1.1e-07	5.27e-07	1.15e-06	5.27e-07	7.55e-07	2.37e-07	5.27e-07	8.07e-08	1.24e-06	1.25e-07
gene929225	3.41e-07	1.15e-07	2.97182	1.57135	0.000125298	4.23e-07	3.41e-07	3.41e-07	4.1e-07	4.68e-07	3.89e-07	3.41e-07	2.18e-07	2.14e-07	2.62e-07	1.15e-07	3.63e-08	4.53e-08	3.11e-08	1.15e-07	4.93e-08	1.15e-07	2.68e-07	2.57e-07	1.15e-07
gene1568343	9.59e-05	7.28e-07	131.725	7.04138	0.000125495	6.71e-05	9.81e-05	0.000109614	0.000124074	8.31e-05	0.000133479	8.7e-05	0.000114296	4.52e-05	9.74e-05	3.09e-07	9.8e-07	1.15e-07	7.87e-07	7.28e-07	4.99e-07	1.45e-07	3.22e-06	1.45e-07	3.51e-07
gene1567702	4.29e-05	5.99e-08	716.616	9.48506	0.000128382	3.57e-05	6.47e-05	3.59e-05	4.34e-05	5.83e-05	5.727e-05	5.05e-05	2.63e-05	2.73e-05	2.98e-05	5.39e-08	1.28e-07	2.67e-08	3.66e-08	1.85e-08	2.9e-08	5.99e-08	9.86e-08	2.53e-08	1.22e-07
gene1464480	6.81e-05	2.76e-06	24.6644	4.62436	0.000128508	9.38e-05	4.61e-05	4.92e-05	6.63e-05	9.04e-05	0.000112643	9.37e-05	6.4578e-05	2.68e-05	3.78e-05	1.2e-05	7.23e-08	1.43e-05	6.81e-07	2.08e-08	6.55e-08	4e-07	4.45e-08	2.85e-08	6.9e-08
gene1296712	2.75e-05	4.72e-07	58.3024	5.86548	0.000129986	2.5e-05	2.29e-05	2.51e-05	2.94e-05	3.19e-05	3.88e-05	3.37e-05	2.46e-05	1.75e-05	2.63e-05	1.66e-07	3.29e-07	4.72e-07	3.94e-07	1.71e-07	7.15e-07	3.5e-07	1.37e-06	6.61e-07	9.41e-08
gene1397313	0.000290997	4.9e-06	59.3386	5.8909	0.000130057	0.00051236	0.000412562	0.000248562	0.000334507	0.000252909	0.000369867	0.000242624	0.000225128	9.25e-05	0.000219	1.81e-06	1.81e-05	1.05e-06	1.23e-05	1.36e-06	4.35e-06	2.76e-06	3.31e-06	2.12e-06	1.86e-06
gene1205456	3.81e-07	9.07e-08	4.20342	2.07156	0.000130111	5.7e-07	3.81e-07	5.54e-07	4.43e-07	2.52e-07	3.81e-07	3.81e-07	3.53e-07	1.15e-07	3.81e-07	7.26e-08	8.63e-08	1.8e-08	2.46e-08	9.95e-08	7.82e-08	1.36e-07	9.07e-08	1.36e-07	1.65e-07
gene3805892	6.09e-07	1.82e-07	3.35143	1.74477	0.000130582	6.09e-07	6.13e-07	4.84e-07	5.8e-07	6.61e-07	8.25e-07	7.3e-07	6.16e-07	6.04e-07	3.7e-07	1.82e-07	1.03e-07	3.23e-07	8.85e-08	1.82e-07	1.41e-07	1.82e-07	1.91e-07	2.44e-07	1.82e-07
gene681098	5.22e-07	9.63e-08	5.42047	2.43842	0.000130826	5.28e-07	4.93e-07	3.89e-07	7.45e-07	5.85e-07	7.96e-07	4.1e-07	7.43e-07	2.91e-07	2.38e-07	9.62e-08	1.02e-07	9.53e-08	1.31e-07	9.63e-08	6.91e-08	1.2e-07	9.63e-08	6.01e-08	9.63e-08
gene1159110	1.29e-07	4.97e-08	2.60339	1.38039	0.000131188	1.29e-07	1.29e-07	1.29e-07	1.14e-07	1.31e-07	1.29e-07	2.16e-07	1.83e-07	5.97e-08	7.3e-08	4.16e-08	6.6e-08	1.37e-08	4.97e-08	4.97e-08	8.98e-08	2.61e-08	6.1e-08	4.97e-08	4.97e-08
gene1567464	3.13e-05	8.7e-08	359.288	8.489	0.00013236	1.37e-05	4.02e-05	2.87e-05	4.44e-05	3.9667e-05	4.3602e-05	2.78e-05	3.57e-05	1.66e-05	2.23e-05	8.7e-08	5.43e-08	5.09e-08	8.7e-08	8.7e-08	3.69e-08	9.64e-08	8.7e-08	1.28e-07	1.55e-07
gene1235544	3.59e-06	5e-08	71.8608	6.16713	0.000132464	5.97e-06	4.81e-06	3.73e-06	2.27e-06	5.35e-06	3.55e-06	3.42e-06	2.89e-06	1.6e-06	2.34e-06	3.64e-08	5e-08	2.4e-08	5e-08	3.32e-08	2.61e-08	4.55e-08	7.1e-08	1.14e-07	5e-08
gene1520511	9.84e-06	1.74e-07	56.5953	5.82261	0.000132741	8.38e-06	6.09e-06	9.17e-06	9.71e-06	1.43e-05	1.54e-05	1.04e-05	1.2e-05	6.4e-06	6.53e-06	4.75e-08	3.01e-07	2.35e-08	2.58e-07	1.63e-07	4.1e-07	8.92e-08	1.39e-07	1.34e-07	1.74e-07
gene1081191	6.57e-07	3.45e-08	19.0436	4.25123	0.000133089	9.71e-07	6.23e-07	6.88e-07	1e-06	4.7e-07	4.47e-07	8.16e-07	1.06e-06	1.84e-07	3e-07	3.54e-08	5.61e-08	2.34e-08	3.2e-08	1.62e-08	7.63e-08	2.21e-08	3.45e-08	2.21e-08	2.68e-08
gene1551746	1.62e-06	6.89e-08	23.5235	4.55603	0.000134594	2.69e-06	2.15e-06	9.52e-07	1.39e-06	1.58e-06	1.47e-06	2.05e-06	2.08e-06	1.02e-06	8.31e-07	6.89e-08	3.12e-08	9.75e-09	1.2e-07	4.05e-08	6.89e-08	2.22e-07	1.44e-08	6.89e-08	4.47e-08
gene681646	1.91e-06	1.05e-07	18.1415	4.18122	0.000135954	2.96e-06	2.62e-06	1.47e-06	1.65e-06	2.45e-06	2.04e-06	1.67e-06	1.58e-06	1.55e-06	1.05e-06	5.39e-08	5.71e-08	1.05e-07	4.89e-08	1.05e-07	3.88e-08	3.38e-07	1.58e-07	1.05e-07	4.08e-08
gene1518839	2.2255e-05	1.04e-06	21.3604	4.41687	0.000135976	3.67e-05	2.13e-05	1.69e-05	1.79e-05	2.26e-05	2.31e-05	2.65e-05	2.53e-05	1.55e-05	1.67e-05	3.8e-07	6.92e-07	9.76e-07	2.24e-06	2.87e-06	6.67e-07	3.96e-07	8.25e-08	1.64e-06	4.79e-07
gene874469	4.03e-07	9.84e-08	4.09405	2.03353	0.000136872	4.03e-07	4.03e-07	6.19e-07	4.03e-07	5.08e-07	2.82e-07	4.03e-07	4.74e-07	1.55e-07	3.79e-07	2.01e-08	3.19e-08	9.84e-08	8.2e-08	2.76e-08	8.67e-08	1.51e-07	2.36e-07	1.13e-07	1.37e-07
gene1739034	2.91e-05	2.81e-07	103.866	6.69858	0.000137168	3.14e-05	2.46e-05	3.43e-05	3.37e-05	1.72e-05	4.06e-05	4.75e-05	2.51e-05	1.9e-05	1.79e-05	1.67e-07	5.31e-07	1.11e-07	7.58e-08	1.53e-07	2.41e-07	2.1e-07	4.09e-07	6.28e-07	2.81e-07
gene1081222	4.14e-07	1.22e-07	3.40639	1.76824	0.000138877	6.03e-07	3.8e-07	5.63e-07	4.5e-07	3.59e-07	4.69e-07	5.66e-07	2.87e-07	2.34e-07	2.29e-07	1.39e-07	1.4e-07	6.25e-08	3.43e-08	2.42e-07	1.36e-07	1.66e-07	1.11e-07	7.09e-08	1.15e-07
gene3853705	5.11e-06	9.73e-07	5.24666	2.3914	0.00014021	6.38e-06	4.47e-06	5.59e-06	4.82e-06	6.21e-06	4.91e-06	4.14e-06	8.21e-06	1.84e-06	4.5e-06	2.02e-07	1.05e-06	6.19e-07	1.32e-06	1.01e-07	8.33e-07	1.35e-06	3.07e-06	1.1e-06	8.35e-08
gene1111600	4.58e-07	5.36e-08	8.5395	3.09415	0.00014034	4.58e-07	7.04e-07	2.38e-07	4.75e-07	4.58e-07	6.32e-07	5.99e-07	4.58e-07	9.91e-08	4.58e-07	2.9e-08	6.91e-08	5.75e-08	1.97e-08	7.96e-08	3.13e-08	5.36e-08	2.13e-08	1.09e-07	6.59e-08
gene1739973	2.71e-05	3.64e-07	74.5849	6.22081	0.00014175	3.14e-05	2.79e-05	2.7967e-05	1.999e-05	2.73e-05	4.74e-05	2.44e-05	2.72e-05	1.36e-05	2.4e-05	4.18e-07	1.33e-07	3.31e-07	1.14e-07	5.15e-07	2.7e-07	6.28e-07	5.51e-07	3.13e-07	3.64e-07
gene1037418	9.43e-07	1.6e-07	5.89615	2.55977	0.000142847	9.18e-07	1.65e-06	1.12e-06	8.91e-07	1.52e-06	9.43e-07	1.12e-06	4.74e-07	2.32e-07	5.68e-07	6.64e-08	1.05e-08	1.18e-07	9.03e-09	9.11e-09	1e-07	1.6e-07	2.43e-07	5.36e-07	3.47e-07
gene1519255	4.67e-05	2.74e-06	17.0258	4.08965	0.000143719	5.43e-05	5.51e-05	4.0624e-05	4.4607e-05	4.18e-05	5.07e-05	4.81e-05	5.14e-05	4.07e-05	3.99e-05	3.15e-06	4.34e-06	2.85e-06	5.21e-06	3.38e-06	1.77e-06	7.72e-07	3.01e-07	2.57e-06	3.11e-06
gene971362	2.34e-07	1.01e-07	2.31373	1.21022	0.00014424	2.64e-07	3.39e-07	2.34e-07	2.56e-07	3.65e-07	2.34e-07	1.61e-07	3.41e-07	6.68e-08	8.17e-08	1.75e-07	1.19e-07	2.48e-08	3.39e-08	6.85e-08	5.39e-08	1.01e-07	2.2e-07	4.69e-08	1.7e-07
gene1297876	9.52e-05	3.04e-07	313.205	8.29096	0.000145382	4.86e-05	0.000112481	0.000109441	0.000126149	6.56e-05	0.000149885	0.000105165	0.000117385	5.36e-05	6.33e-05	9.36e-08	1.49e-07	3.04e-07	2.54e-07	3.04e-07	3.04e-07	3.04e-07	4.12e-07	7.02e-07	2.13e-07
gene910902	4.61e-06	2.28e-07	20.2393	4.33909	0.000145415	5.16e-06	6.44e-06	6.1e-06	4.6e-06	5.709e-06	6.93e-06	1.53e-06	5.03e-06	1.13e-06	3.45e-06	2.28e-07	3.39e-07	8.83e-08	7.26e-08	6.6e-07	3.84e-08	2.28e-07	2.61e-07	1.34e-07	2.28e-07
gene1466767	6.87e-05	1.86e-06	36.8917	5.20523	0.000145859	6.89e-05	7.91e-05	6.33e-05	8.07e-05	4.27e-05	9.42e-05	7.95e-05	7.6e-05	2.69e-05	7.59e-05	7.82e-07	1.65e-06	4.48e-07	9.64e-07	2.82e-07	2.91e-06	3.48e-06	3.83e-06	1.79e-06	2.5e-06
gene1246347	1.17e-06	6.66e-08	17.5278	4.13157	0.000147955	1.96e-06	1.77e-06	1.4e-06	1.49e-06	9.01e-07	1.72e-06	8.77e-07	8.4e-07	4.84e-07	2.37e-07	9.93e-08	7.88e-08	4.92e-08	3.37e-08	1.02e-07	6.66e-08	6.66e-08	6.66e-08	4.66e-08	5.64e-08
gene2777966	1.07e-07	2.69e-07	0.398251	1.32825	0.000148279	1.07e-07	9.46e-08	3.73e-08	1.07e-07	5.11e-08	4.25e-08	2.25e-07	4.76e-08	1.87e-07	1.71e-07	3.7e-07	3.44e-07	2.51e-07	3.93e-07	2.97e-07	1.75e-07	2.88e-07	3.44e-07	1.02e-07	1.23e-07
gene1080835	9.9e-07	2.53e-08	39.1472	5.29084	0.000148782	7.03e-07	1.08e-06	1.39e-06	1.02e-06	1.07e-06	7.69e-07	1.07e-06	1.27e-06	1.02e-06	4.9e-07	1.84e-08	1.46e-08	9.1e-09	1.25e-08	1.26e-08	9.9e-08	1.73e-08	2.69e-08	1.72e-08	2.53e-08
gene3594283	5.74e-06	2.21e-07	25.9403	4.69713	0.000148895	8.96e-06	5.84e-06	3.65e-06	8.15e-06	6.8e-06	6.95e-06	5.71e-06	3.84e-06	2.96e-06	4.53e-06	1.34e-08	4.26e-08	2.66e-08	6.03e-07	1.11e-07	2.9e-08	2.21e-07	2.21e-07	7.31e-07	2.14e-07
gene764156	1.5e-06	6.54e-06	0.229893	2.12097	0.000150307	9.65e-08	6.93e-07	1.02e-06	4.68e-07	1.07e-06	1.33e-06	2.12e-06	1.99e-07	6.54e-06	1.5e-06	3.17e-06	6.07e-06	4.81e-06	5.96e-06	7.39e-06	8.73e-06	8.06e-06	7.43e-06	9.51e-06	4.26e-06
gene1468671	9.71e-05	2.08e-07	465.775	8.86349	0.000150388	0.000132096	0.000133021	7.46e-05	8.68e-05	6.19e-05	0.000159973	0.000101185	0.000100111	5.4122e-05	6.71e-05	5.27e-07	3.19e-07	1.53e-08	3.79e-07	2.12e-08	3.34e-08	4.07e-07	9.08e-08	1.16e-07	1.76e-07
gene1234263	5.43e-06	1.81e-07	29.999	4.90684	0.000150667	7.69e-06	5.26e-06	4.15e-06	7.8e-06	7.74e-06	3.81e-06	6.05e-06	4.45e-06	3.65e-06	3.68e-06	1.84e-07	4e-07	1.81e-07	9.35e-08	6.29e-08	9.89e-08	3.88e-07	1.68e-07	1.81e-07	5.21e-08
gene983000	4.57e-05	3.18e-07	143.464	7.16455	0.000150965	4.37e-05	4.48e-05	4.18e-05	6.85e-05	3.39e-05	6.57e-05	3.51e-05	5.66e-05	3.22e-05	3.46e-05	3.13e-07	6.21e-08	3.18e-07	1.6e-07	5.37e-08	3.18e-07	7.36e-08	3.18e-07	1.25e-06	3.18e-07
gene764251	5.43e-06	2.19e-06	2.47916	1.30985	0.000151339	7.06e-06	3.68e-06	6e-06	3.65e-06	6.41e-06	7.94e-06	4.31e-06	6.51e-06	4.92e-06	3.8e-06	1.11e-06	1.47e-06	1.83e-07	2.52e-07	2.19e-06	1.4e-06	1.22e-06	6.78e-07	1.22e-06	1.22e-05
gene681205	2.16e-06	1.9e-07	11.3298	3.50205	0.000154671	3.04e-06	2.36e-06	1.83e-06	1.7e-06	2.83e-06	2.92e-06	2.22e-06	1.5e-06	1.77e-06	1.38e-06	8.6e-08	5.01e-07	1.7e-07	7.79e-08	7.86e-08	1.24e-07	3.23e-07	1.9e-07	1.61e-07	1.9e-07
gene1421443	8.09e-05	4.38e-07	184.888	7.53051	0.000154804	6.98e-05	8.02e-05	6.05e-05	0.000114689	7.79e-05	0.000125475	9.47e-05	6.7727e-05	4.84e-05	6.96e-05	9.37e-07	7.62e-07	1.19e-07	2.61e-07	7.25e-07	2.59e-07	2.26e-07	2.11e-07	4.38e-07	4.38e-07
gene681191	1.88e-06	2.54e-07	7.41666	2.89077	0.000154807	2.65e-06	2.05e-06	1.24e-06	2.21e-06	2.21e-06	2.82e-06	1.28e-06	1.99e-06	1.25e-06	1.12e-06	7.78e-08	4.94e-07	2.57e-07	1.06e-07	3.91e-07	1.12e-07	3.41e-07	4.56e-07	2.43e-07	5.89e-08
gene1141849	3.2e-05	1.5e-07	213.038	7.73497	0.000155747	3.8e-05	3.45e-05	3.05e-05	3.31e-05	2.61e-05	4.33e-05	3.14e-05	2.93e-05	2.42e-05	2.97e-05	4.35e-07	7.89e-08	4.93e-08	3.38e-08	6.82e-08	2.68e-07	3.27e-07	7.29e-08	1.4e-07	2.82e-08
gene948726	1.48e-05	3.12e-08	473.827	8.88822	0.000156322	1.44e-05	1.4e-05	1.2e-05	2.18e-05	2.17e-05	1e-05	1.33e-05	1.9417e-05	1.0554e-05	1.04e-05	1.89e-08	3.01e-08	3.12e-08	3.12e-08	2.6e-08	4.08e-08	3.56e-08	3.12e-08	3.55e-08	3.12e-08
gene1568759	0.000144164	5.56e-07	259.417	8.01913	0.00015696	9.38e-05	0.000130397	0.000186767	0.00021901	0.000129393	0.000209177	0.000147522	0.000126067	7.35e-05	0.000126	2.77e-07	5.56e-07	5.49e-08	1.51e-07	5.56e-07	2.15e-06	1.04e-07	6.5e-07	5.56e-07	5.03e-07
gene896257	3.08e-05	1.03e-06	29.8328	4.89883	0.000159517	2.5e-05	3.26e-05	3.2e-05	3.7293e-05	3.08e-05	3.26e-05	3.58e-05	2.9e-05	2.52e-05	2.8e-05	1.18e-06	5.63e-07	4.29e-07	1.22e-06	2.13e-07	1.08e-06	1.96e-06	3.11e-06	5.62e-07	2.52e-08
gene975846	2.88e-06	7.16e-07	4.01707	2.00614	0.000159556	2.93e-06	3.01e-06	2.97e-06	2.85e-06	5.14e-06	3.37e-06	2.09e-06	3.78e-06	4.94e-07	2.12e-06	9.29e-07	8.67e-08	1.25e-06	1.56e-06	7.16e-07	2.36e-07	1.03e-07	1.36e-06	2.05e-07	7.16e-07
gene681310	1.97e-06	1.04e-07	18.86	4.23726	0.000159789	2.78e-06	2.58e-06	1.34e-06	2.06e-06	1.98e-06	3.05e-06	1.38e-06	1.91e-06	1.61e-06	9.84e-07	7.06e-08	1.12e-07	1.87e-07	1.6e-07	1.29e-07	1.04e-07	8.85e-08	3.45e-08	1.04e-07	5.35e-08
gene682633	1.53e-06	3.17e-07	4.82737	2.27124	0.000160253	1.74e-06	1.65e-06	1.15e-06	1.75e-06	1.85e-06	2.49e-06	1.34e-06	1.33e-06	9.78e-07	1.04e-06	2e-07	3.96e-07	3.17e-07	3.39e-07	1.37e-07	2.16e-07	8.45e-07	2.93e-07	3.17e-07	1.13e-07
gene1233758	5.14e-07	3.09e-08	16.623	4.05511	0.000160921	6.45e-07	6.62e-07	2.77e-07	3.68e-07	5.88e-07	6.29e-07	5.1e-07	7.44e-07	3.45e-07	3.75e-07	4.08e-08	1.62e-08	2.02e-08	3.09e-08	4.19e-08	2.2e-08	1.92e-08	2.99e-08	5.74e-08	3.09e-08
gene1338775	7.75e-06	7.83e-07	9.90702	3.30845	0.0001637	5.2e-06	6.54e-06	1.2849e-05	9.89e-06	9.57e-06	7e-06	1.12e-05	6.56e-06	3.67e-06	5.03e-06	9.04e-07	1.26e-06	2.24e-07	2.35e-07	1.26e-06	1.15e-06	3.25e-07	7.4e-07	1.37e-06	3.62e-07
gene682011	1.31e-06	1.6e-07	8.14941	3.0267	0.000163782	1.6e-06	1.53e-06	8.94e-07	1.87e-06	1.95e-06	2.13e-06	1.15e-06	9.11e-07	6.14e-07	4.1e-07	8.85e-08	7.02e-08	1.32e-07	6.01e-08	9.1e-08	9.55e-08	5.82e-07	2.92e-07	4.15e-08	1.51e-07
gene1520841	3.59e-06	6.16e-07	5.83325	2.5443	0.000163789	3.37e-06	4.73e-06	4.66e-06	2.16e-06	4.48e-06	4.92e-06	3.74e-06	2.94e-06	2.83e-06	2.12e-06	9.61e-07	1.23e-06	3.17e-07	1.24e-07	5.65e-07	5.92e-07	6.88e-07	8.05e-07	7.72e-07	1.04e-07
gene865767	5.37e-07	2.41e-07	2.22903	1.15642	0.000164127	5.16e-07	8.82e-07	5.37e-07	6.67e-07	4.76e-07	7.91e-07	3.15e-07	5.37e-07	4.34e-07	2.13e-07	1.93e-08	9.16e-08	2.41e-07	5.23e-08	1.06e-07	3.32e-07	1.09e-07	2.54e-07	7.22e-07	4.81e-07
gene1079615	3e-07	1.57e-08	19.0519	4.25186	0.000164714	4.1e-07	1.8e-07	3.8e-07	3.98e-07	4.54e-07	2.16e-07	2.86e-07	3.02e-07	2.96e-07	7.25e-08	9.18e-09	1.57e-08	9.1e-09	2.5e-08	1.26e-08	1.98e-08	1.73e-08	1.57e-08	1.72e-08	1.57e-08
gene1466841	0.00012355	1.97e-07	626.807	9.29188	0.000164999	0.000141671	0.000151303	0.000140789	7.71e-05	0.000153671	0.000151782	0.000148595	8.33e-05	6.24e-05	0.000125	1.97e-07	7.41e-08	1.97e-07	1.27e-07	1.97e-07	5.03e-08	2.19e-07	6.84e-08	7.88e-07	5.3e-08
gene1343282	9.3e-07	8.15e-08	11.4102	3.51225	0.000165206	9.38e-07	5.66e-07	1.65e-06	9.64e-07	1.1e-06	1.17e-06	1.01e-06	7.97e-07	5.58e-07	5.46e-07	5.03e-08	2.79e-07	8.15e-08	3.42e-08	3.45e-08	5.42e-08	8.15e-08	3.68e-08	8.15e-08	8.15e-08
gene1141645	5.97e-06	3.14e-08	190.033	7.5701	0.000165542	4.46e-06	5.1e-06	4.48e-06	8.21e-06	7.38e-06	9.3e-06	7.64e-06	4.87e-06	4.61e-06	3.62e-06	2.59e-08	3.14e-08	3.42e-08	3.14e-08	4.74e-08	1.86e-08	1.62e-08	1.27e-08	6.48e-08	3.14e-08
gene1346835	2.17e-07	4.84e-08	4.4874	2.16588	0.000166552	3.67e-07	2.63e-07	8.91e-08	2.14e-07	3.25e-07	2.17e-07	3.14e-07	3.03e-07	3.71e-08	4.54e-08	1.6e-07	7.26e-08	1.51e-08	1.04e-08	5.23e-08	4.84e-08	1.43e-08	2.24e-08	7.15e-08	1.73e-08
gene1569234	0.000103604	1.4e-07	738.467	9.52839	0.000166782	8.8059e-05	0.000111129	0.00010318	0.000168785	6.38e-05	0.000132514	8.702e-05	0.000149704	4.04e-05	9.15e-05	1.69e-07	1.68e-07	4.19e-08	5.75e-08	1.74e-07	9.12e-08	2.38e-07	1.24e-07	1.98e-07	1.4e-07
gene1140819	0.000156808	1.83e-06	85.8319	6.42344	0.000167589	0.000114602	0.000129512	0.000170364	0.000124731	0.000169216	0.000241378	0.000192903	0.000184353	0.000118024	0.000123	2.26e-06	2.05e-06	1.1e-06	9.31e-07	1.02e-05	3.36e-07	4.97e-07	3.88e-07	3.21e-07	1.41e-07
gene682438	1.57e-06	1.32e-07	11.9569	3.57977	0.000168197	2.12e-06	1.59e-06	1.16e-06	1.95e-06	1.71e-06	2.75e-06	1.19e-06	1.42e-06	1.33e-06	4.97e-07	1.55e-08	1.97e-07	9.22e-08	6.32e-08	6.38e-08	1e-07	4.37e-07	1.59e-07	1.16e-07	7.05e-08
gene1420586	4.26e-05	3.13e-06	13.6127	3.76688	0.0001683	7.05e-05	3.45e-05	3.8387e-05	5.45e-05	4.08e-05	5.65e-05	2.84e-05	4.58e-05	2.221e-05	3.48e-05	2.44e-06	3.71e-06	6.81e-07	1.21e-06	5.8e-06	4.15e-06	3.16e-06	2.06e-06	5.61e-06	2.5e-06
gene1811072	1.14e-06	2.45e-06	0.465236	1.10397	0.000168332	9.15e-07	7.58e-07	5.98e-07	8.87e-07	9.73e-07	1.62e-07	1.46e-06	1.38e-06	2.67e-06	1.61e-06	3.42e-06	3.58e-06	2.71e-06	1.78e-06	1.64e-06	2.46e-06	3.07e-06	2.03e-06	2.85e-06	9.92e-07
gene770406	1.04e-06	9.6e-08	10.8282	3.43672	0.000168603	1.35e-06	1.48e-06	1.64e-06	8.35e-07	8.51e-07	7.64e-07	1.2e-06	8.88e-07	4.97e-07	8.75e-07	9.6e-08	9.6e-08	2.47e-08	3.38e-08	1.02e-07	1.07e-07	9.36e-08	9.6e-08	1.4e-07	1.7e-07
gene682782	1.49e-06	1.26e-07	11.7926	3.55981	0.000169235	2.42e-06	1.97e-06	1.23e-06	1.52e-06	2.01e-06	1.9e-06	7.39e-07	1.51e-06	1.02e-06	5.62e-07	3.33e-08	6.61e-08	6.61e-08	1.02e-07	9.14e-08	1.62e-07	3.6e-07	1.95e-07	1.09e-07	7.57e-08
gene681478	1.73e-06	6.88e-08	25.1768	4.65402	0.000169519	2.19e-06	2.31e-06	1.27e-06	1.54e-06	1.76e-06	2.77e-06	1.24e-06	1.8e-06	1.16e-06	1.28e-06	3.56e-08	6.88e-08	3.52e-08	2.42e-08	2.44e-08	1.15e-07	6.68e-08	1.82e-07	6.67e-08	6.88e-08
gene680900	1.55e-06	9.94e-08	15.5848	3.96207	0.000170428	2.12e-06	2.23e-06	1.05e-06	1.789e-06	2.22e-06	2.15e-06	7.29e-07	1.57e-06	1.04e-06	6.04e-07	3.26e-08	1.29e-07	4.84e-08	6.64e-08	1.79e-07	9.94e-08	3.06e-08	9.55e-08	2.14e-07	9.94e-08
gene1141694	1.47e-05	1.91e-08	772.978	9.59428	0.000170777	8.24e-06	1.64e-05	1.9e-05	2.12e-05	2.23e-05	2.02e-05	1.66e-05	7.83e-06	6.53e-06	9.09e-06	1.07e-08	1.7e-08	2.13e-08	1.91e-08	2.95e-08	1.91e-08	1.91e-08	1.57e-08	2.02e-08	1.91e-08
gene1779466	5.78e-07	2.05e-07	2.81637	1.49384	0.000170873	5.78e-07	4.69e-07	5.82e-07	5.78e-07	9.4e-07	7.22e-07	1.12e-06	5.78e-07	1.32e-07	8.08e-08	1.14e-07	3.26e-07	4.52e-08	2.05e-07	9.38e-08	2.95e-07	3e-07	1.67e-07	3e-07	2.05e-07
gene2485552	5.67e-07	3.32e-06	0.170873	2.549	0.0001716	1.15e-07	1.97e-07	1.55e-07	1.12e-07	5.67e-07	7.07e-08	1.13e-06	7.93e-08	2.68e-06	5.67e-07	3.01e-06	3.68e-06	3.34e-06	2.44e-06	2.06e-06	2.68e-06	4.36e-06	2.73e-06	4.85e-06	4.01e-06
gene1245276	1.34e-06	6.57e-08	20.3183	4.34471	0.000171712	1.76e-06	1.15e-06	1.25e-06	2.04e-06	1.55e-06	2.13e-06	9.43e-07	9.42e-07	7.1e-07	8.69e-07	2.54e-08	6.57e-08	6.57e-08	6.57e-08	6.96e-08	1.09e-07	6.57e-08	3.72e-08	9.52e-08	5.76e-08
gene1297742	1.268e-05	3.74e-07	33.9264	5.08434	0.000172493	1.56e-05	1.2506e-05	1.16e-05	1.9e-05	1.25e-05	1.91e-05	8.67e-06	1.01e-05	6.01e-06	1.17e-05	3.96e-07	6.29e-07	8.72e-08	2.99e-07	1.21e-07	5.7e-07	2.48e-07	7.1e-07	5.78e-07	1e-07
gene1391553	1.14e-06	1.29e-07	8.81623	3.14016	0.000173011	1.59e-06	1.12e-06	1.14e-06	1.22e-06	7.41e-07	1.14e-06	1.14e-06	1.55e-06	1.14e-06	6.21e-07	9.31e-08	3.32e-07	1.29e-07	1.29e-07	9.57e-08	1.25e-07	4.37e-08	8.53e-08	1.53e-07	1.06e-07
gene1296016	2.55e-05	3.1e-07	82.3797	6.36422	0.000173679	1.93e-05	2.57e-05	1.99e-05	4e-05	2.83e-05	4.08e-05	2.42e-05	2.31e-05	9.9e-06	2.37e-05	7.06e-08	2.99e-07	3.1e-07	1.28e-07	3.23e-08	3.1e-07	1.33e-07	1e-06	7.06e-07	1.07e-07
gene1080509	8.32e-07	6.8e-08	12.2269	3.61199	0.000173899	8.3e-07	6.63e-07	7.47e-07	8.5e-07	1.23e-06	6.79e-07	1.01e-06	9.99e-07	5.13e-07	7.99e-07	1.8e-08	2.28e-07	6.8e-08	2.44e-08	6.8e-08	7.75e-08	3.38e-08	2.63e-08	6.8e-08	6.8e-08
gene1080343	2.26e-06	6.13e-08	36.8522	5.20368	0.000174178	2.46e-06	2.36e-06	1.69e-06	2.28e-06	2.96e-06	1.53e-06	2.55e-06	3.2e-06	1.78e-06	1.79e-06	4.03e-08	1.07e-08	5.99e-08	3.65e-08	4.6e-08	7.24e-08	2.4e-07	3.94e-08	3.78e-08	3.05e-08
gene830492	1.79e-07	1.99e-08	8.96441	3.16421	0.000174382	1.42e-07	2.19e-07	1.79e-07	1.79e-07	1.57e-07	1.79e-07	1.73e-07	2.93e-07	1.79e-07	8.78e-08	1.99e-08	1.71e-08	1.07e-08	2.92e-08	1.48e-08	2.32e-08	1.99e-08	1.99e-08	2.02e-08	2.44e-08
gene1568215	4.52e-06	1.89e-07	23.8991	4.57889	0.000175151	5e-06	3.32e-06	3.33e-06	3.42e-06	7e-06	6.23e-06	5.03e-06	5.61e-06	3.72e-06	2.55e-06	8.89e-08	9.03e-07	1.76e-08	4.83e-08	3.17e-07	3.83e-08	3.34e-08	1.89e-07	6.67e-08	1.89e-07
gene652591	2.35e-05	3.35e-07	70.2606	6.13464	0.000177011	2.75e-05	1.49e-05	1.71e-05	2.11e-05	3.04e-05	2.95e-05	3.14e-05	2.67e-05	1.97e-05	1.68e-05	1.63e-07	2.07e-07	1.94e-07	3.98e-07	1.34e-07	2.11e-07	1.04e-06	6.68e-07	1.83e-07	1.48e-07
gene1568204	6.35e-05	9.82e-07	64.6651	6.01491	0.000177423	7.45e-05	7.3384e-05	5.36e-05	7.47e-05	3.31e-05	9.28e-05	6.72e-05	6.87e-05	5.47e-05	4.23e-05	1.81e-07	6.69e-07	4.77e-07	9.82e-07	4.34e-07	1.33e-06	1.1e-06	3.6e-06	7.06e-07	3.42e-07
gene964046	1.25e-06	6.74e-08	18.544	4.21288	0.000177475	8.3e-07	1.14e-06	2.13e-06	2.15e-06	1.25e-06	1.53e-06	1.69e-06	9.99e-07	2.8e-07	5.14e-07	6.74e-08	7.65e-08	3.18e-08	6.74e-08	8.81e-08	6.74e-08	6.04e-08	1.18e-07	3.01e-08	6.74e-08
gene682107	1.39e-06	2.25e-07	6.18944	2.62981	0.000177963	1.83e-06	1.94e-06	1.44e-06	1.68e-06	9.86e-07	2.51e-06	1.15e-06	1.19e-06	9.54e-07	2.59e-07	8.31e-08	5.27e-07	1.65e-07	1.13e-07	2.25e-07	3.58e-07	1.56e-07	2.44e-07	1.56e-07	2.25e-07
gene1109816	3.23e-07	5.91e-08	5.46512	2.45025	0.00017798	3.23e-07	3e-07	3.16e-07	3.78e-07	3.23e-07	2.69e-07	4.76e-07	3.23e-07	1.97e-07	3.23e-07	5.91e-08	1.4e-07	5.25e-08	5.91e-08	2.42e-08	3.81e-08	3.32e-08	5.91e-08	6.63e-08	5.91e-08
gene1569427	8.36e-05	8.8e-08	950.196	9.89208	0.000177992	5.3e-05	7.17e-05	8.64e-05	0.000134878	8.36e-05	0.000126417	8.25e-05	8.39e-05	3.78e-05	7.57e-05	6.92e-08	3.66e-08	8.8e-08	1.25e-07	3.16e-08	4.98e-08	1.3e-07	8.8e-08	1.73e-07	8.8e-08
gene1236634	4.73e-06	1.1e-07	43.138	5.43089	0.000178172	3.76e-06	5.47e-06	7.62e-06	3.35e-06	6.36e-06	4.72e-06	3.83e-06	5.61e-06	2.01e-06	4.53e-06	7.32e-08	8.71e-08	1.09e-07	4.97e-08	1e-07	1.18e-07	1.72e-07	2.41e-07	1.03e-07	4.16e-08
gene903811	1.02e-06	8.5e-08	11.9453	3.57837	0.000178485	1.66e-06	1.16e-06	1.41e-06	7.2e-07	7.25e-07	1.41e-06	9.07e-07	9.01e-07	6.62e-07	5.94e-07	1.38e-07	8.5e-08	9.14e-08	8.35e-08	2.11e-08	8.5e-08	5.77e-08	2.25e-08	2.31e-07	3.49e-08
gene1243127	5.84e-07	4.76e-08	12.2626	3.6162	0.000179895	6.38e-07	3.27e-07	7.75e-07	5.42e-07	8.83e-07	5.84e-07	6.82e-07	5.76e-07	2.42e-07	5.92e-07	2.42e-08	3.85e-08	4.8e-08	9.88e-08	3.32e-08	4.76e-08	4.76e-08	3.55e-08	4.76e-08	5.5e-08
gene113229	3.38e-07	7.29e-08	4.64111	2.21447	0.000180468	5.59e-07	3.82e-07	3.38e-07	3.62e-07	3.38e-07	3.38e-07	4.55e-07	1.92e-07	1.88e-07	2.3e-07	1.16e-07	2.63e-08	4.93e-08	4.51e-08	1.36e-07	1.07e-07	3.12e-08	4.86e-08	9.33e-08	7.53e-08
gene563852	5.7e-07	1.24e-07	4.59905	2.20134	0.000181409	9.25e-07	6.33e-07	5.7e-07	2.99e-07	6.83e-07	5.7e-07	7.54e-07	5.7e-07	3.12e-07	3.82e-07	6.64e-08	1.81e-07	5.64e-08	7.73e-08	1.17e-07	6.13e-08	1.24e-07	2.64e-07	2.49e-07	4.31e-08
gene1465638	0.00011733	2.44e-07	481.285	8.91075	0.000181585	0.000168243	0.000120744	0.000121852	8.13e-05	0.000116742	0.000146549	0.00012049	0.000108098	6.72e-05	0.000122	2.15e-07	2.44e-07	1.83e-07	1.25e-07	2.11e-07	2.44e-07	2.31e-07	3.6e-07	3.46e-07	2.79e-07
gene1466864	1.76e-05	7.66e-07	22.9949	4.52324	0.000182171	2.05e-05	1.92e-05	1.16e-05	1.76e-05	3.14e-05	1.97e-05	1.61e-05	1.61e-05	1.01e-05	1.38e-05	1.27e-07	5.05e-07	3.78e-07	4.32e-07	8.72e-08	1.78e-06	1.32e-06	1.4e-06	4.77e-07	1.16e-06
gene1431463	1.23e-05	5.13e-07	23.9099	4.57954	0.000182443	1.23e-05	1.1178e-05	1.1593e-05	1.55e-05	7.52e-06	1.48e-05	1.48e-05	1.49e-05	8.29e-06	1.16e-05	7.52e-07	1.15e-06	2.73e-07	4.09e-07	1.1e-06	1.62e-07	5.13e-07	6.61e-07	4.7e-08	5.69e-08
gene1520074	1.97e-05	8.34e-08	236.369	7.8849	0.000182505	1.82e-05	1.71e-05	2.11e-05	1.0873e-05	1.97e-05	2.73e-05	3.28e-05	2.36e-05	1.26e-05	1.39e-05	5.36e-08	1.42e-07	1.77e-08	7.28e-08	9.8e-08	1.16e-07	6.71e-08	7.85e-08	6.7e-08	1.22e-07
gene680066	9.69e-06	9.82e-08	98.7538	6.62576	0.000184246	1.03e-05	7.92e-06	7.29e-06	1.11e-05	1.23e-05	7.85e-06	1.32e-05	1.15e-05	5.86e-06	9.75e-06	1.79e-08	1.42e-07	9.82e-08	4.88e-08	4.92e-08	2.32e-07	6.74e-08	1.84e-07	1.01e-07	4.07e-08
gene889243	3.64e-07	9.21e-08	3.95638	1.98418	0.000184498	3.92e-07	4.02e-07	4.76e-07	3.64e-07	4.34e-07	3.64e-07	2.39e-07	3.64e-07	3.64e-07	2.42e-07	5.82e-08	9.21e-08	9.21e-08	1.19e-07	7.98e-08	9.21e-08	1.09e-07	9.21e-08	5.46e-08	1.32e-07
gene985773	1.06e-07	3.89e-07	0.273687	1.8694	0.000185318	1.06e-07	1.06e-07	9.52e-08	1.06e-07	6.51e-08	5.41e-08	7.18e-08	6.07e-08	1.06e-07	2.91e-07	5.9e-07	4.68e-07	2.73e-07	6.46e-07	4.44e-07	3.69e-07	4.11e-07	4.18e-07	1.78e-07	8.64e-08
gene1245283	1.72e-06	2.19e-07	7.8524	2.97313	0.0001859	2.4e-06	2.4e-06	1.34e-06	1.88e-06	1.89e-06	2.41e-06	1.39e-06	1.12e-06	8.65e-07	1.48e-06	9.35e-08	4.45e-07	1.03e-07	1.41e-08	1.42e-07	5.15e-07	1.95e-07	1.67e-07	3.7e-07	1.42e-07
gene745964	1.48e-06	1.66e-07	8.946	3.16124	0.000186549	2.29e-06	1.48e-06	2.14e-06	1.19e-06	2.53e-06	9.71e-07	1.5e-06	1.45e-06	1.07e-06	2.18e-07	1.66e-07	5.36e-07	1.05e-07	1.43e-07	1.16e-07	1.37e-07	1.98e-07	9.28e-08	1.19e-07	4.79e-08
gene681576	1.74e-06	1.65e-07	10.5403	3.39784	0.000186664	2.04e-06	1.92e-06	8.58e-07	1.82e-06	2.16e-06	3e-06	1.49e-06	2.61e-06	4.12e-07	1.11e-06	3.47e-08	1.84e-07	4.59e-08	2.52e-07	2.06e-07	9.98e-08	3.26e-07	3.22e-07	1.3e-07	5.25e-08
gene680840	1.54e-06	1.74e-07	8.84361	3.14464	0.000186754	2.22e-06	2.09e-06	1.14e-06	1.73e-06	1.64e-06	2.63e-06	9.95e-07	1.41e-06	1.01e-06	5.5e-07	5.68e-08	9e-08	2.81e-07	7.71e-08	3.89e-08	1.84e-07	6.93e-07	4.16e-08	1.06e-07	1.74e-07
gene1739843	2.14e-05	2.84e-07	75.4767	6.23796	0.000186894	1.6e-05	2.18e-05	2.15e-05	3.55e-05	1.92e-05	3.26e-05	2.41e-05	1.5158e-05	1.19e-05	1.62e-05	2.31e-07	6.1e-08	3.81e-08	1.04e-07	4.21e-07	5.8e-07	1.44e-07	9.01e-07	7.21e-08	2.84e-07
gene41961	1.15e-06	1.86e-07	6.18925	2.62976	0.000187022	1.4e-06	1.15e-06	9.1e-07	1.91e-06	1.24e-06	5.17e-07	1.72e-06	1.74e-06	5.68e-07	3.47e-07	1.86e-07	1.33e-07	5.55e-08	1.9e-08	1.86e-07	9.05e-08	1.86e-07	8.2e-08	7.35e-07	1.86e-07
gene1519731	5.79e-06	5.59e-07	10.3588	3.37278	0.000188786	9.41e-06	7.42e-06	4.09e-06	5.91e-06	5.04e-06	7.02e-06	5.32e-06	5.31e-06	5.21e-06	3.12e-06	8.57e-07	9.52e-07	1.7e-07	1.16e-06	5.59e-07	5.55e-07	1.61e-07	1.26e-07	4.82e-07	5.59e-07
gene680738	1.62e-06	8.46e-08	19.1357	4.2582	0.00018975	1.93e-06	2.29e-06	1.39e-06	1.8e-06	1.79e-06	2.69e-06	1.13e-06	1.06e-06	8.7e-07	1.23e-06	4.1e-08	4.34e-08	2.71e-08	2.14e-07	9.37e-09	1.18e-07	7.7e-08	5.01e-08	2.05e-07	6.21e-08
gene1091999	3.66e-06	5.48e-08	66.8546	6.06296	0.000190512	3.41e-06	2.99e-06	5.79e-06	2.67e-06	4.2e-06	2.63e-06	5.38e-06	4.43e-06	2.73e-06	2.38e-06	3.62e-08	3.83e-08	1.2e-08	3.28e-08	1.65e-08	5.2e-08	6.8e-08	5.48e-08	4.53e-08	1.92e-07
gene682292	1.78e-06	1.57e-07	11.3521	3.50489	0.000190885	2.53e-06	2.25e-06	1.61e-06	1.6e-06	1.13e-06	2.95e-06	1.48e-06	2.01e-06	1.28e-06	9.62e-07	1.34e-07	2.12e-07	8.82e-08	6.05e-08	6.1e-08	3.84e-07	2.51e-07	6.52e-08	1.57e-07	1.57e-07
gene682042	1.29e-06	1.09e-07	11.7818	3.55849	0.00019134	1.69e-06	1.54e-06	1.37e-06	1.1e-06	2.08e-06	2.08e-06	1.38e-06	5.83e-07	5.71e-07	4.66e-07	1.07e-08	1.7e-07	2.12e-08	1.31e-07	4.4e-08	2.3e-08	4.22e-07	1.1e-07	4.01e-08	1.21e-07
gene100443	2.81e-06	8.11e-06	0.346058	1.53091	0.000191743	2.84e-06	1.11e-06	4.61e-06	9.53e-07	3.43e-07	2.14e-06	2.34e-06	3.31e-06	7.95e-06	2.49e-06	7.4e-06	8.22e-06	7.1e-06	6e-06	7.25e-06	8.54e-06	1.11e-05	9.2e-06	1.0418e-05	5.88e-06
gene752488	4e-07	1.48e-07	2.70773	1.43708	0.000192244	6.16e-07	7.22e-07	3.56e-07	4e-07	5.84e-07	4e-07	3.22e-07	4e-07	8.89e-08	1.09e-07	7.83e-08	1.86e-07	7.76e-08	1.48e-07	1.07e-07	3.38e-07	7.36e-08	1.72e-07	1.48e-07	1.48e-07
gene680766	2.39e-06	3.77e-07	6.34154	2.66483	0.000193447	2.69e-06	3.34e-06	9.9e-07	2.92e-06	2.71e-06	2.7e-06	3.18e-06	2.19e-06	2.06e-06	1.11e-06	1.58e-07	3.22e-07	1.34e-07	2.45e-07	3.09e-07	2.92e-07	4.24e-07	1.025e-06	5.5e-07	3.07e-07
gene1319388	4.1e-07	9.68e-08	4.23939	2.08386	0.000193577	4.66e-07	4.78e-07	4.1e-07	5.42e-07	4.12e-07	4.1e-07	4.55e-07	2.88e-07	4.1e-07	2.3e-07	7.22e-08	9.68e-08	5.37e-08	9.68e-08	4.95e-08	3.89e-08	9.68e-08	2.65e-07	1.02e-07	9.68e-08
gene1297463	3.21e-05	2.23e-07	144.021	7.17014	0.000194429	2.32e-05	2.65e-05	3.68e-05	5.41e-05	2.91e-05	4.78e-05	2.71e-05	3.31e-05	1.91e-05	2.42e-05	1.36e-07	2.31e-07	5.82e-08	2.1e-07	1.06e-07	3.6e-07	6.97e-08	7.07e-07	3.08e-07	4.21e-08
gene1469875	2.99e-05	3.08e-07	97.3269	6.60477	0.000194714	1.44e-05	3.04e-05	2.92e-05	4.1e-05	3.14e-05	3.92e-05	3.06e-05	3.61e-05	2.33e-05	2.37e-05	6.52e-07	3.08e-07	1.29e-07	5.31e-07	3.08e-07	1.41e-07	2.45e-07	3.08e-07	3.08e-07	1.48e-07
gene950390	3.01e-07	3.52e-08	8.54064	3.09434	0.000195029	2.8e-07	3.29e-07	4.54e-07	3.11e-07	3.55e-07	1.84e-07	5.87e-07	3.31e-07	8.1e-08	9.91e-08	2.46e-08	1.95e-08	3.52e-08	3.52e-08	1.68e-08	1.06e-07	2.31e-08	1.8e-08	4.61e-08	2.79e-08
gene42	3.96e-07	7.54e-08	5.24977	2.39225	0.000195117	3.14e-07	5.72e-07	5.64e-07	3.72e-07	3.96e-07	3.85e-07	4.68e-07	3.24e-07	1.76e-07	3.88e-07	3.38e-08	1.47e-07	1.67e-08	1.03e-07	5.79e-08	1.09e-07	3.17e-08	1.36e-07	7.92e-08	3.84e-08
gene681523	1.72e-06	1.83e-07	9.37836	3.22934	0.000195356	2.44e-06	2.16e-06	1.35e-06	1.9e-06	1.48e-06	2.9e-06	1.28e-06	1.53e-06	1.45e-06	7.09e-07	1.3e-07	2.65e-07	5.51e-08	1.26e-07	2.04e-07	1.83e-07	1.74e-07	2.99e-07	3.13e-07	8.43e-08
gene1245490	7.31e-07	9.22e-08	7.92575	2.98655	0.000196195	7.35e-07	7.1e-07	9.11e-07	7.14e-07	7.18e-07	1.12e-06	5.28e-07	7.14e-07	7.87e-07	3.75e-07	5.31e-08	4.21e-08	9.22e-08	9.22e-08	9.22e-08	9.22e-08	9.97e-08	3.89e-08	1.99e-07	1.2e-07
gene681164	1.53e-06	8.33e-08	18.3625	4.19869	0.000196546	1.95e-06	2.21e-06	1.53e-06	1.25e-06	1.61e-06	2.56e-06	1.09e-06	1.13e-06	1.27e-06	6.96e-07	3.62e-08	1.15e-07	8.33e-08	8.33e-08	8.33e-08	7.81e-08	6.8e-08	2.65e-08	1.36e-07	1.23e-07
gene898879	3.52e-05	2.6e-07	135.353	7.08059	0.000196722	3.75e-05	3.16e-05	4.36e-05	4.08e-05	2.92e-05	5.26e-05	2.85e-05	3.09e-05	2.32e-05	3.38e-05	2.6e-07	2.56e-07	1.6e-07	2.6e-07	2.76e-07	2.6e-07	2.6e-07	5.32e-07	1.51e-07	1.83e-07
gene1244565	1.1e-06	3.59e-08	30.5547	4.93332	0.000196929	1.3e-06	1.75e-06	7.23e-07	1.73e-06	1.08e-06	1.79e-06	7.93e-07	9.21e-07	5.74e-07	3.01e-07	1.05e-08	6.65e-08	4.15e-08	2.85e-08	2.87e-08	3.59e-08	3.94e-08	3.59e-08	3.59e-08	3.59e-08
gene1080995	7.59e-07	5.64e-08	13.4603	3.75064	0.000197151	1.03e-06	6.24e-07	8.99e-07	8.46e-07	7.9e-07	3.16e-07	1e-06	1.12e-06	3.74e-07	5.89e-07	6.93e-08	1.21e-07	4.12e-08	9.42e-09	4.75e-08	5.98e-08	2.6e-08	1.02e-07	5.64e-08	3.15e-08
gene1297394	2.65e-05	3.91e-07	67.7811	6.08281	0.000197447	4.63e-05	3.08e-05	1.86e-05	2.65e-05	2.75e-05	3.08e-05	2.34e-05	2.28e-05	1.7e-05	2.15e-05	4.36e-07	2.69e-07	4.8e-08	3.29e-07	1.99e-07	6.27e-07	1.82e-07	1.17e-06	5.91e-07	5.5e-08
gene1235096	8.54e-07	8.75e-08	9.76414	3.28749	0.000197911	8.5e-07	8.72e-07	5.41e-07	9.42e-07	1.08e-06	5.59e-07	1.11e-06	1.32e-06	6.75e-07	6.01e-07	1.71e-08	4.07e-08	1.69e-08	6.97e-08	7.03e-08	5.53e-08	9.63e-08	1e-07	2.73e-07	1.36e-07
gene1111246	5.66e-07	8.86e-08	6.38086	2.67375	0.000198127	1.88e-07	7.72e-07	7.62e-07	7.3e-07	5.66e-07	6.06e-07	8.04e-07	5.66e-07	9.51e-08	5.66e-07	4.83e-08	7.67e-08	4.79e-08	3.28e-08	9.94e-08	1.04e-07	4.54e-08	7.08e-08	2.72e-07	8.86e-08
gene1466023	6.1e-05	1.16e-07	525.715	9.03814	0.000198573	2.19e-05	7e-05	5.05e-05	7.07e-05	7.41e-05	0.00010591	7.25e-05	8.66e-05	2.54e-05	3.24e-05	3.95e-08	6.27e-08	3.92e-08	1.16e-07	1.63e-07	1.71e-07	7.43e-08	2.9e-07	1.16e-07	8.98e-08
gene815061	4.17e-07	9.1e-08	4.58897	2.19817	0.00019924	2.23e-07	6.28e-07	3.61e-07	4.17e-07	6.78e-07	4.17e-07	5.44e-07	4.17e-07	2.81e-07	2.07e-07	1.81e-08	1.43e-08	9.1e-08	2.58e-07	1.24e-08	3.89e-08	5.09e-08	5.29e-08	2.71e-07	1.03e-07
gene1568765	8.36e-05	5.63e-07	148.528	7.21459	0.000200164	8.43e-05	9.49e-05	5.58e-05	0.000128501	6.36e-05	0.000142233	6.23e-05	0.000111431	4.32e-05	4.96e-05	1.12e-07	5.63e-07	1.11e-07	5.63e-07	4.59e-07	7.22e-07	1.47e-06	5.63e-07	5.63e-07	5.07e-07
gene695709	3.06e-07	3.36e-08	9.10847	3.18721	0.000200301	3.06e-07	3.66e-07	2.89e-07	4.41e-07	5.75e-07	3.06e-07	3.96e-07	1.67e-07	1.31e-07	8.03e-08	3.36e-08	7.24e-09	3.36e-08	3.36e-08	3.75e-08	5.9e-08	4.28e-08	1.34e-08	3.36e-08	4.14e-08
gene1105503	1.59e-07	5.61e-07	0.283276	1.81972	0.000200691	1.07e-07	1.38e-07	8.7e-08	2.6e-08	1.78e-07	2.47e-08	1.64e-07	8.31e-08	5.16e-07	2.66e-07	5.16e-07	8.66e-07	3.01e-07	3.5e-07	4.58e-07	8.18e-07	6.27e-07	6.67e-07	5.97e-07	4.13e-07
gene681499	7.04e-06	6.23e-08	113.007	6.82027	0.00020086	7.58e-06	6.05e-06	2.96e-06	8.45e-06	1.09e-05	6.72e-06	8.92e-06	9.56e-06	3.41e-06	5.91e-06	6.17e-08	3.26e-08	2.04e-08	8.38e-08	6.23e-08	6.23e-08	1.55e-07	6.03e-08	3.86e-08	4.67e-08
gene1421059	5.74e-06	6.62e-07	8.68286	3.11817	0.000201252	6.57e-06	6.622e-06	5.92e-06	8.41e-06	5.34e-06	3.87e-06	9.73e-06	3.85e-06	4.25e-06	2.89e-06	1.12e-07	7.13e-07	9.28e-08	1.53e-07	2.05e-07	1.94e-06	6.33e-07	1.65e-07	1.97e-06	6.38e-07
gene1112078	7.13e-07	1.16e-07	6.12555	2.61484	0.000201799	7.13e-07	6.68e-07	1.198e-06	9.76e-07	7.13e-07	7.08e-07	9.4e-07	4.27e-07	7.13e-07	7.32e-08	9.41e-08	2.98e-08	9.32e-08	2.56e-08	2.06e-07	1.16e-07	1.16e-07	2.48e-07	1.06e-07	1.28e-07
gene962824	3.89e-07	4.38e-08	8.87905	3.1504	0.000201941	3.89e-07	4.89e-07	7.72e-07	2.31e-07	3.89e-07	5.48e-07	4.36e-07	3.69e-07	1.2e-07	1.47e-07	1.66e-08	4.38e-08	3.28e-08	2.25e-08	2.27e-08	4.38e-08	4.38e-08	4.38e-08	9.32e-08	7.52e-08
gene910390	6.52e-05	1.41e-06	46.3828	5.53552	0.000202018	8.82e-05	4.29e-05	6.32e-05	9.43e-05	5.19e-05	6.98e-05	6.1e-05	7.93e-05	3.96e-05	6.19e-05	6.82e-07	1.24e-07	1.27e-06	1.03e-06	6.95e-07	4.2e-07	2.2e-06	5.51e-06	8.41e-07	1.28e-06
gene895373	9.3e-05	8.23e-07	113.024	6.82049	0.000202882	7.66e-05	7.3189e-05	9.75e-05	5.84e-05	0.000126434	0.000117043	0.000120528	0.000113567	7.12e-05	7.55e-05	1.2e-06	4.89e-07	2.03e-07	5.58e-07	1.41e-07	8.12e-07	1.54e-06	1.76e-06	7.06e-07	8.23e-07
gene1427815	1.01e-06	1.14e-07	8.90444	3.15452	0.000204869	1.01e-06	1.33e-06	1.79e-06	8.81e-07	1.01e-06	7.17e-07	1.27e-06	1.01e-06	1.31e-07	9.63e-07	5.14e-08	1.43e-07	3.82e-08	1.14e-07	5.99e-07	2.77e-08	2.41e-08	3.77e-08	7.23e-08	2.92e-08
gene1141696	2.6e-05	1.98e-06	13.1589	3.71797	0.000205088	1.78e-05	3.04e-05	2.34e-05	2.8199e-05	2.4e-05	2.76e-05	4e-05	2.74e-05	1.97e-05	2.2e-05	1.47e-06	2.27e-06	3.45e-06	1.45e-06	1.21e-06	2.14e-06	2.83e-06	4.41e-06	4.13e-07	1.67e-07
gene899423	5.85e-05	7.02e-07	83.3981	6.38194	0.000205352	7.4998e-05	5.49e-05	7.81e-05	6.28e-05	6.24e-05	5.03e-05	6.19e-05	4.12e-05	4.41e-05	5.48e-05	7.02e-07	3.08e-07	1.54e-07	7.02e-07	1.33e-07	1.38e-06	2.45e-06	3.99e-07	7.02e-07	8.83e-08
gene1085525	6e-06	5.54e-07	10.846	3.43909	0.000205783	6.49e-06	7.71e-06	1.01e-05	5.26e-06	4.25e-06	8.52e-06	4.68e-06	5.54e-06	3.26e-06	4.18e-06	1.76e-07	2.44e-07	2.84e-07	1.47e-06	2.11e-07	1.42e-07	1.7e-06	4.52e-07	1.65e-07	7e-07
gene895889	1.62e-05	2.63e-07	61.693	5.94703	0.000205974	7.92e-06	1.77e-05	1.45e-05	1.81e-05	1.9e-05	1.75e-05	2.78e-05	1.74e-05	1.01e-05	1.23e-05	1.18e-07	8.04e-08	2.63e-07	8.72e-07	2.63e-07	1.82e-07	2.54e-07	2.72e-07	6.34e-08	2.63e-07
gene781025	8.28e-07	3.58e-07	2.31341	1.21002	0.000206738	1.39e-06	8.28e-07	3.76e-07	7.89e-07	1.16e-06	8.28e-07	1.13e-06	9.59e-07	2.35e-07	5.75e-07	7.83e-08	3.58e-07	2.07e-07	3.55e-08	4.3e-07	2.25e-07	4.9e-08	5.74e-07	1.03e-06	5.93e-07
gene680207	1.29e-06	1.68e-07	7.66899	2.93904	0.000207017	1.32e-06	1.91e-06	1.27e-06	1.61e-06	1.37e-06	2.09e-06	6.57e-07	1.24e-06	7.53e-07	6.65e-07	7.57e-08	1.72e-07	5.36e-08	5.88e-08	7.56e-07	1.63e-07	2.03e-07	3.17e-08	1.42e-07	2.46e-08
gene681979	2.38e-06	1.16e-07	20.5454	4.36074	0.000207666	3.54e-06	3.27e-06	1.38e-06	2.84e-06	2.03e-06	3.22e-06	2.24e-06	1.98e-06	2.08e-06	1.19e-06	1.3e-08	4.13e-08	3.87e-08	7.07e-08	7.14e-08	2.81e-08	6.84e-07	5.72e-08	1.22e-07	2.95e-08
gene1189384	1.8e-07	5.26e-07	0.341393	1.5505	0.000209176	3.17e-08	2.92e-07	5.13e-08	7.68e-08	3.5e-08	2.91e-08	1.93e-07	3.1e-07	2.08e-07	5.68e-07	6.14e-07	7.08e-07	2.49e-07	5.5e-07	7.27e-07	4.81e-07	4.98e-07	6.74e-07	6.02e-07	1.58e-07
gene130108	1.63e-06	5.24e-08	31.169	4.96204	0.000209218	1.4e-06	2.59e-06	1.71e-06	2.73e-06	1.94e-06	1.03e-06	1.8e-06	1.16e-06	9.23e-07	1.04e-06	5.24e-08	2.02e-08	1.26e-08	1.73e-08	1.75e-08	5.5e-08	5.24e-08	5.24e-08	2.15e-07	2.89e-08
gene680865	1.33e-06	1.45e-07	9.2277	3.20597	0.000209485	2.14e-06	1.67e-06	1.43e-06	1.17e-06	1.54e-06	2.52e-06	9.08e-07	1.01e-06	6.58e-07	2.87e-07	1.39e-07	1.1e-07	6.89e-08	2.64e-07	3.81e-08	1.2e-07	5.22e-08	8.15e-08	2.87e-07	2.84e-07
gene1111745	6.06e-07	1.78e-07	3.40815	1.76899	0.000209617	6.06e-07	6.03e-07	9.52e-07	6.34e-07	6.06e-07	6.62e-07	7.18e-07	6.06e-07	6.61e-08	6.06e-07	1.77e-07	1.4e-07	8.77e-08	1.2e-07	1.82e-07	5.73e-07	8.32e-08	6.49e-08	2.49e-07	1.01e-07
gene1466415	8.36e-05	2.74e-07	304.647	8.25099	0.000209708	5.53e-05	8.75e-05	0.000129478	6.82e-05	7.21e-05	0.000102916	0.00010624	8.87e-05	3.77e-05	8.76e-05	3.87e-08	2.74e-07	1.28e-08	1.75e-08	7.07e-08	2.78e-08	2.42e-08	1.13e-07	1.26e-06	9.07e-07
gene1466435	5.6488e-05	9.51e-06	5.94228	2.57102	0.000209824	2.2633e-05	7.83e-05	7.21e-05	6.45e-05	6.23e-05	8.99e-05	6.3e-05	4.6181e-05	2.81e-05	3.79e-05	2.96e-06	5.62e-06	2.71e-06	2.03e-05	4.06e-06	1.48e-05	6.17e-06	3.35e-06	2.4697e-05	1.05e-05
gene1520771	1.57e-05	8.02e-08	195.642	7.61207	0.000209961	1.26e-05	1.04e-05	2.04e-05	2.66e-05	1.92e-05	2.13e-05	1.48e-05	1.14e-05	8.47e-06	1.17e-05	1.44e-08	6.84e-08	8.02e-08	8.02e-08	3.94e-08	2.48e-07	2.7e-08	8.42e-08	8.02e-08	8.02e-08
gene1738811	1.24e-05	7.33e-07	16.9478	4.08302	0.000210038	2.32e-05	1.18e-05	1.46e-05	9.83e-06	1.3e-05	1.66e-05	9.6e-06	1.1e-05	4.475e-06	1e-05	1.54e-06	1.704e-06	8.87e-07	3.95e-07	3.99e-07	3.86e-07	8.41e-07	4.59e-07	4.62e-07	2.54e-07
gene902900	7.26e-07	7.11e-08	10.214	3.35247	0.000210146	7.81e-07	9.61e-07	3.79e-07	7.58e-07	5.19e-07	1.22e-06	8.58e-07	9.67e-07	2.37e-07	5.8e-07	2.57e-08	2.04e-07	2.55e-08	5.82e-08	2.35e-08	5.55e-08	1.61e-08	1.38e-07	1.45e-07	1.95e-08
gene762818	4.87e-05	6.14e-06	7.934	2.98805	0.000210642	6.07e-05	3.13e-05	5.4e-05	4.6e-05	4.99e-05	3.87e-05	5.58e-05	7.64e-05	4.5e-05	2.91e-05	5.46e-06	5.58e-06	1.59e-06	3.9e-06	3.8e-06	1.06e-05	5.51e-06	7.71e-06	9.95e-06	7.29e-06
gene100635	2.21e-06	1.04e-05	0.211799	2.23923	0.00021099	2.51e-06	6.13e-07	3.53e-06	1.16e-06	6.61e-08	2.03e-06	2.33e-06	1.6e-06	6.46e-06	1.77e-06	1.01e-05	9.44e-06	9.5e-06	8.21e-06	9.22e-06	1.28e-05	1.36e-05	9.79e-06	1.42e-05	7.48e-06
gene745133	2.61e-06	5.34e-07	4.88433	2.28816	0.000211316	3.76e-06	1.79e-06	2.56e-06	2.97e-06	3.98e-06	2.85e-06	2.3e-06	2.22e-06	2.38e-06	1.29e-06	1.18e-07	7.47e-08	5.34e-07	3.2e-08	5.81e-07	1.47e-06	1.33e-07	5.34e-07	1.81e-06	5.35e-08
gene982650	1.64e-05	2.95e-06	5.55542	2.4739	0.000211876	9.29e-06	1.55e-05	1.47e-05	1.87e-05	2.45e-05	2.4e-05	2.45e-05	1.36e-05	1.41e-05	5.08e-06	4.21e-06	2.96e-06	8.03e-07	2.2e-06	8.89e-07	2.8e-06	3.96e-06	2.61e-06	7.22e-06	1.84e-06
gene1297212	5.59e-05	1e-07	559.027	9.12677	0.00021211	3.82e-05	7.17e-05	5.4e-05	7.44e-05	8.58e-05	9.82e-05	3.97e-05	4.1776e-05	1.33e-05	4.23e-05	2.61e-07	1e-07	2.87e-08	1e-07	1.19e-07	6.25e-08	1.09e-07	1e-07	5.44e-08	6.58e-08
gene1344377	9.71e-07	1.7e-07	5.72296	2.51676	0.000212169	1.3e-06	9.25e-07	1e-06	1.48e-06	1.43e-06	6.22e-07	1.1e-06	7.56e-07	3.99e-07	6.97e-07	1.93e-07	3.05e-07	2.93e-08	1.7e-07	4.47e-07	2.87e-07	1.11e-07	6.51e-08	5.56e-08	3.36e-08
gene1018554	8.78e-06	4.96e-07	17.7116	4.14663	0.000212292	7.5e-06	9.72e-06	6.52e-06	8.84e-06	1.19e-05	6.27e-06	1.08e-05	1.24e-05	4.61e-06	9.22e-06	5.95e-08	2.36e-07	2.36e-07	4.96e-07	3.26e-07	1.28e-07	5.58e-08	5.66e-07	1.51e-06	1.35e-06
gene762666	1.19e-05	1.46e-06	8.12373	3.02214	0.000212833	8.76e-06	9.06e-06	1.253e-05	1.28e-05	1.21e-05	1.16e-05	1.6e-05	1.64e-05	6.95e-06	1.23e-05	1.97e-06	1.99e-06	3.03e-07	7.61e-07	5.12e-07	1.46e-06	1.59e-06	1.37e-06	4.01e-06	6.16e-07
gene1108282	9.18e-07	1.09e-07	8.39296	3.06918	0.000213263	5.85e-07	1.03e-06	8.13e-07	1.22e-06	1.02e-06	9.24e-07	1.12e-06	9.49e-07	5.92e-07	9.31e-07	4.07e-08	1.94e-07	1.21e-07	1.11e-07	1.09e-07	8.78e-08	1.09e-07	1.19e-07	1.09e-07	9.25e-08
gene1297518	7.1e-05	1.11e-07	641.156	9.32453	0.000215354	9.08e-05	7.21e-05	6.93e-05	6.63e-05	5.72e-05	7.99e-05	8.17e-05	6.75e-05	6.57e-05	5.97e-05	1.11e-07	2.86e-08	1.11e-07	2.45e-08	1.24e-08	3.3e-07	1.35e-07	3.96e-08	1.11e-07	2.05e-07
gene1513981	0.000105766	1.8e-05	5.85997	2.55089	0.000216066	6.03e-05	0.000128593	0.000104717	0.000129564	9.52e-05	0.000161253	8.97e-05	0.000144756	4.62e-05	9.73e-05	1.23e-05	1.66e-05	1.62e-05	3.43e-05	3.34e-05	9.44e-06	9.56e-06	1.04e-06	3.2082e-05	1.55e-05
gene895360	5.28e-05	1.36e-06	38.7244	5.27517	0.000218162	3.47e-05	5e-05	6.2392e-05	4.8689e-05	5.04e-05	6.71e-05	7.14e-05	5.5e-05	4.93e-05	3.91e-05	1.52e-06	8.42e-07	3.9e-07	1.74e-06	2.82e-07	1.66e-06	2.64e-06	4.14e-06	3.85e-07	3.89e-08
gene737763	7.42e-07	2.1e-07	3.52929	1.81938	0.000218356	7.42e-07	1.07e-06	8.47e-07	5.07e-07	1.16e-06	7.42e-07	9.58e-07	8.09e-07	2.64e-07	3.23e-07	1.68e-08	1.33e-08	4.82e-07	2.1e-07	1.15e-08	1.81e-08	9.45e-08	8.23e-07	3.77e-07	5.71e-08
gene1038524	7.19e-07	6.12e-08	11.7448	3.55396	0.000219675	1.01e-06	1.04e-06	5.86e-07	5.62e-07	4.81e-07	7.19e-07	9.72e-07	7.47e-07	4.39e-07	6.27e-07	6.12e-08	3.05e-08	5.72e-08	6.12e-08	2.64e-08	4.15e-08	6.12e-08	1.13e-07	7.22e-08	8.74e-08
gene1568768	7.72e-05	6.91e-08	1118.1	10.1268	0.000219813	4.54e-05	8.18e-05	7.3e-05	0.00012662	4.72e-05	0.000103436	8.85e-05	0.000109379	4.12e-05	5.57e-05	1.88e-08	6.91e-08	1.86e-08	7.67e-08	7.74e-08	1.22e-07	1.06e-07	2.76e-08	1.06e-07	6.91e-08
gene144150	9.27e-07	5.59e-06	0.165688	2.59346	0.000219975	8.82e-07	3.02e-07	7.14e-07	5.71e-07	9.27e-07	5.41e-07	2.39e-07	8.09e-07	3.07e-06	1.21e-06	5.6e-06	4.28e-06	5.53e-06	2.58e-06	5.9e-06	5.24e-06	6.47e-06	6.07e-06	8.62e-06	5.65e-06
gene1085856	9.77e-06	2.75e-07	35.5694	5.15256	0.000221564	6.91e-06	9.22e-06	1.5e-05	1.17e-05	1.13e-05	1.14e-05	8.22e-06	8.29e-06	6.85e-06	8.78e-06	6.12e-08	5.34e-07	4.55e-08	1.87e-07	3.57e-07	1.98e-07	8.05e-07	2.69e-07	1.15e-07	1.74e-07
gene905390	2.36e-06	7.16e-08	32.9474	5.04209	0.00022166	1.61e-06	4.05e-06	1.6e-06	3.13e-06	1.98e-06	2.14e-06	3.06e-06	3.14e-06	1.09e-06	1.77e-06	7.63e-08	4.84e-08	1.21e-07	1.24e-07	7.16e-08	6.58e-08	2.87e-08	2.24e-08	8.58e-08	7.16e-08
gene680833	7.99e-07	7.33e-08	10.8889	3.44478	0.000222066	8.97e-07	1.26e-06	7.58e-07	8.7e-07	9.93e-07	1.36e-06	4.76e-07	5.84e-07	4.93e-07	2.89e-07	5.56e-08	8.82e-08	7.33e-08	1.51e-07	7.33e-08	7.33e-08	5.22e-08	4.07e-08	5.21e-08	7.33e-08
gene679865	1.84e-06	1.66e-07	11.096	3.47197	0.000222391	2.67e-06	2.33e-06	1.39e-06	2.45e-06	1.68e-06	2.69e-06	1.48e-06	1.3e-06	1.63e-06	8.11e-07	5.74e-08	1.37e-07	1.14e-07	7.79e-08	3.93e-08	4.95e-07	4.85e-07	8.41e-08	1.08e-07	6.51e-08
gene1244388	1.12e-06	8.8e-08	12.7358	3.67082	0.000222766	1.9e-06	9.75e-07	1.23e-06	9.22e-07	1.12e-06	2.1e-06	1.12e-06	9.81e-07	3.84e-07	4.7e-07	2.79e-08	6.64e-08	5.53e-08	7.58e-08	8.8e-08	1.5e-07	1.57e-07	1.23e-07	1.05e-07	3.17e-08
gene1779841	1.02e-05	5.18e-07	19.6144	4.29384	0.00022333	1.53e-05	1.03e-05	8.37e-06	1.21e-05	1.19e-05	1.02e-05	1.03e-05	6.79e-06	6.36e-06	1e-05	8.91e-07	5.18e-07	1.83e-07	8.35e-08	6.74e-07	1.19e-06	2.89e-07	5.41e-07	2.88e-07	5.18e-07
gene1296829	4.38e-06	1.46e-07	29.9798	4.90592	0.000223933	4.59e-06	4.36e-06	2.15e-06	6.15e-06	5.61e-06	5.48e-06	2.97e-06	7.06e-06	2.07e-06	3.37e-06	2.49e-08	1.46e-07	1.46e-07	1.35e-07	1.46e-07	1.46e-07	9.36e-08	1.46e-07	4.2e-07	5.66e-08
gene1297126	1.29e-05	2.15e-06	5.98198	2.58062	0.000224702	1.27e-05	1.16e-05	1.48e-05	1.34e-05	1.2e-05	1.58e-05	1.46e-05	1.31e-05	5.6e-06	1.52e-05	1.31e-06	1.82e-06	3.65e-07	2.67e-06	5.05e-07	2.91e-06	1.15e-06	5.82e-06	4.61e-06	3.72e-07
gene680810	1.5e-06	1.2e-07	12.5012	3.644	0.00022487	2.25e-06	1.77e-06	1.52e-06	1.51e-06	1.39e-06	2.7e-06	1.12e-06	1.05e-06	1.14e-06	6.05e-07	9.34e-08	2.96e-07	9.25e-08	9.51e-08	3.2e-08	1.01e-07	1.2e-07	3.42e-08	2.19e-07	1.2e-07
gene1330005	2.17e-06	1.42e-07	15.299	3.93536	0.000225351	2.15e-06	3.09e-06	1.46e-06	2.42e-06	2.66e-06	1.58e-06	1.78e-06	3.28e-06	1.56e-06	1.7e-06	4.91e-08	7.78e-08	1.46e-07	6.67e-08	1.35e-07	2.12e-07	1.42e-07	7.19e-08	1.84e-07	3.34e-07
gene977180	3.35e-06	2.74e-07	12.2154	3.61063	0.000225969	3.58e-06	3.02e-06	3.32e-06	2.98e-06	4.53e-06	3.3e-06	4.53e-06	2.51e-06	2.72e-06	3.01e-06	1.47e-07	3.15e-07	1.28e-07	1.87e-07	9.45e-08	3.16e-07	5.51e-07	1.64e-07	3.72e-07	4.7e-07
gene1735242	2.26e-06	3.05e-07	7.40904	2.88929	0.000226319	2.35e-06	1.34e-06	3.598e-06	2.79e-06	2.26e-06	2.65e-06	3.51e-06	1.62e-06	5.29e-07	1.94e-06	2.97e-08	4.72e-08	2.95e-08	4.04e-08	4.08e-08	1.54e-06	3.05e-07	4.36e-08	6.69e-07	3.05e-07
gene2485556	6.17e-07	3.7e-06	0.166805	2.58377	0.000226641	1.72e-07	2.65e-07	6.97e-08	4.18e-08	9.53e-08	3.96e-08	9.47e-07	6.17e-07	3.31e-06	6.17e-07	4.75e-06	5.06e-06	2.99e-06	2.09e-06	3.86e-06	5.56e-06	3.59e-06	2.38e-06	4.24e-06	2.5e-06
gene910025	1.92e-05	6.22e-08	308.978	8.27136	0.000227259	1.06e-05	2.3821e-05	2.01e-05	2.45e-05	1.53e-05	2.32e-05	3.3e-05	1.59e-05	1.47e-05	1.09e-05	5.09e-08	6.22e-08	5.04e-08	1.04e-07	3.49e-08	6.22e-08	9.56e-08	3.73e-08	6.22e-08	6.22e-08
gene679868	1.97e-06	2.64e-07	7.44337	2.89596	0.000227459	3.18e-06	1.82e-06	1.31e-06	2.11e-06	2.71e-06	2.6e-06	1.73e-06	1.59e-06	1.52e-06	1.12e-06	8.49e-08	4.04e-07	5.04e-07	1.15e-07	2.91e-07	4.57e-07	1.59e-07	1.24e-07	2.39e-07	2.64e-07
gene928615	3.14e-07	7.86e-08	3.99716	1.99897	0.000228687	3.14e-07	3.14e-07	2.71e-07	2.16e-07	4.93e-07	5.13e-07	3.14e-07	3.45e-07	2.25e-07	1.38e-07	4.43e-08	7.02e-08	4.39e-08	7.86e-08	7.86e-08	7.86e-08	8.32e-08	1.3e-07	7.86e-08	1.01e-07
gene1111116	2.82e-07	1.06e-07	2.65703	1.40981	0.000229151	2.82e-07	4.29e-07	2.26e-07	2.7e-07	2.82e-07	2.57e-07	3.4e-07	2.82e-07	2.82e-07	1.72e-07	6.35e-08	1.64e-07	1.57e-08	7.55e-08	3.27e-08	1.06e-07	1.06e-07	1.06e-07	1.04e-07	2.89e-07
gene789480	1.73e-06	3.05e-07	5.68976	2.50837	0.000230901	2.09e-06	1.69e-06	2.31e-06	1.291e-06	2.1e-06	1.92e-06	2.48e-06	1.05e-06	1.54e-06	8.62e-07	2.33e-07	3.05e-07	3.46e-07	1.26e-07	3.05e-07	5.02e-08	4.37e-07	8.53e-07	8.73e-08	3.05e-07
gene682321	1.45e-06	1.99e-07	7.32323	2.87248	0.00023194	2.34e-06	1.31e-06	1.22e-06	1.89e-06	1.29e-06	2.36e-06	1.5e-06	9.77e-07	9.01e-07	7.58e-07	9.23e-08	2.56e-07	4.57e-08	1.99e-07	1.99e-07	4.98e-08	5.2e-07	1.99e-07	2.16e-07	2.1e-07
gene1779413	4.66e-06	2.84e-07	16.3755	4.03347	0.000232915	5.9e-06	3.93e-06	4.36e-06	4.76e-06	4.81e-06	4.88e-06	6.57e-06	3.51e-06	3.31e-06	4.53e-06	2.01e-07	8.71e-08	1.81e-07	1.49e-07	4.52e-07	3.16e-07	3.44e-07	8.32e-07	2.4e-07	4.16e-08
gene130391	2.62e-06	3.72e-08	70.3409	6.13629	0.000233067	2.27e-06	3.33e-06	2.63e-06	2.52e-06	4.31e-06	1.49e-06	2.77e-06	3.01e-06	2.62e-06	1.2e-06	2.16e-08	1.71e-08	3.72e-08	2.94e-08	1.48e-08	6.99e-08	4.06e-08	4.75e-08	2.03e-08	7.36e-08
gene1111114	2.9e-07	9.86e-08	2.94471	1.55813	0.000233492	1.45e-07	2.98e-07	4.71e-07	4.23e-07	2.9e-07	4.68e-07	3.55e-07	2.9e-07	7.35e-08	8.99e-08	7.88e-08	4.17e-08	9.86e-08	1.78e-07	3.6e-08	1.7e-07	4.94e-08	1.16e-07	9.86e-08	1.19e-07
gene1313214	1.69e-06	2.79e-07	6.04626	2.59604	0.000234246	1.18e-06	1.21e-06	2.77e-06	1.45e-06	2.25e-06	1.48e-06	1.69e-06	2.43e-06	1.51e-06	9.26e-07	1.41e-07	5.59e-08	3.49e-08	4.79e-08	4.83e-08	7.6e-08	3.31e-07	3.1e-07	6.61e-08	1.68e-06
gene912365	1.01e-06	1.06e-07	9.48078	3.24501	0.000234967	7.76e-07	1.19e-06	1.01e-06	1.01e-06	8.59e-07	1.01e-06	1.9e-06	1.01e-06	5.89e-07	7.2e-07	7.65e-08	4.59e-07	2.53e-08	3.47e-08	8.16e-08	3.67e-08	1.6e-08	4.98e-08	1.75e-07	1.06e-07
gene896870	2e-05	3.41e-07	58.6865	5.87496	0.000235047	1.47e-05	1.51e-05	2.902e-05	2.73e-05	1.61e-05	2.81e-05	2.11e-05	1.82e-05	1.18e-05	1.86e-05	4.68e-07	1.49e-07	2.78e-07	2.54e-07	3.41e-07	2.02e-07	5.28e-07	2.74e-07	7.02e-07	2.13e-07
gene945357	1.74e-06	3.14e-07	5.54821	2.47202	0.000235288	1.99e-06	1.18e-06	1.86e-06	2.89e-06	1.44e-06	2.04e-06	1.87e-06	1.74e-06	1.16e-06	1.23e-06	2.67e-07	1.06e-06	6.61e-08	2.72e-07	9.15e-08	3.14e-07	3.14e-07	3.14e-07	1.25e-07	3.14e-07
gene963690	1.17e-06	1.55e-07	7.57245	2.92076	0.000235513	4.73e-07	1.82e-06	1.82e-06	1.49e-06	1.17e-06	1.2e-06	1.59e-06	1.1e-06	4.79e-07	5.86e-07	1.74e-08	1.94e-07	6.91e-08	4.74e-08	2.39e-08	8.27e-07	6.55e-08	1.28e-07	9.81e-08	7.92e-08
gene682890	8.018e-06	4.28e-07	18.7412	4.22814	0.000235857	9.66e-06	8.81e-06	5.61e-06	6.73e-06	1.11e-05	5.7e-06	1.02e-05	9.28e-06	6.43e-06	6.64e-06	2.17e-07	3.45e-07	4.28e-07	8.85e-07	1.49e-07	4.68e-07	6.12e-07	3.18e-07	4.28e-07	4.28e-07
gene1419084	5.5e-05	5.86e-07	93.9327	6.55356	0.000235897	6.13e-05	6.46e-05	4.95e-05	6e-05	3.38e-05	8.64e-05	5.97e-05	4.78e-05	3.47e-05	5.27e-05	5.86e-07	7.69e-08	5.86e-07	7.9e-07	3.99e-07	2.09e-06	5.86e-07	1.42e-07	2.73e-07	3.3e-07
gene981533	1.43e-05	3.33e-07	42.8477	5.42115	0.000235939	1.29e-05	9.18e-06	1.04e-05	2.1e-05	1.3e-05	2.09e-05	2.15e-05	1.45e-05	7.15e-06	1.22e-05	2.11e-07	1.79e-07	2.23e-07	4.59e-07	6.75e-07	2.12e-07	3.7e-07	4.33e-07	3.43e-07	2.24e-07
gene895769	3.28e-05	9.02e-07	36.3571	5.18416	0.000237048	3.59e-05	3.91e-05	4.14e-05	4.77e-05	1.67e-05	4.86e-05	2.4e-05	2.89e-05	2.394e-05	2.17e-05	8.94e-07	4.73e-07	1.48e-07	8.77e-07	2.04e-07	9.64e-07	1.31e-06	2.69e-06	5.59e-07	9.02e-07
gene1111853	3.36e-07	8.52e-08	3.93657	1.97694	0.000237311	2.05e-07	5.25e-07	4.14e-07	4.96e-07	3.36e-07	5.65e-07	2.5e-07	3.36e-07	1.03e-07	1.27e-07	8.51e-08	9e-08	2.81e-08	7.71e-08	8.52e-08	6.12e-08	1.07e-07	4.16e-08	2.13e-07	6.44e-08
gene1736311	1.71e-06	2.84e-07	6.03468	2.59328	0.000237364	1.18e-06	1.35e-06	3.3e-06	2.04e-06	1.71e-06	2.18e-06	1.93e-06	1.9e-06	1.2e-06	3.26e-07	2.84e-07	3.53e-07	1.32e-07	2.84e-07	2.44e-07	9.6e-07	8.36e-08	1.3e-07	8.35e-08	2.84e-07
gene3844119	2.26e-06	4.59e-08	49.1268	5.61844	0.000237542	1.91e-06	2.45e-06	1.78e-06	2.34e-06	3.14e-06	3.19e-06	1.81e-06	2.17e-06	1.83e-06	1.94e-06	1.34e-08	1.06e-08	6.63e-09	6.37e-08	5.51e-08	4.33e-08	1.26e-07	1.96e-08	7.53e-08	4.59e-08
gene897130	2.36e-05	2.08e-07	113.343	6.82455	0.000237705	2.96e-05	2.31e-05	2.16e-05	1.5989e-05	2.38e-05	2.77e-05	4.17e-05	1.85e-05	1.81e-05	1.59e-05	5.6e-07	3.29e-08	2.05e-08	2.82e-08	2.08e-07	3.13e-07	7.79e-08	4.25e-07	2.08e-07	2.08e-07
gene751294	7.66e-06	2.32e-07	32.995	5.04418	0.000237829	9.41e-06	6.72e-06	6.29e-06	7.94e-06	1.5849e-05	7.16e-06	6.99e-06	8.02e-06	6.21e-06	2.02e-06	2.39e-07	1.38e-07	1.51e-07	8.85e-08	1.49e-07	1.87e-07	2.45e-07	1.59e-07	7.33e-07	2.32e-07
gene1110640	9.22e-07	8.38e-08	10.9979	3.45916	0.000239424	7.15e-07	7.33e-07	1.35e-06	1.62e-06	9.22e-07	9.22e-07	8.73e-07	9.22e-07	2.41e-07	9.22e-07	8.21e-08	2.61e-08	1.63e-08	2.23e-07	2.25e-08	1.77e-07	3.09e-08	8.38e-08	9.24e-08	8.38e-08
gene1297629	9.79e-05	1.48e-07	662.096	9.3709	0.000239661	4.16e-05	0.00010896	0.000110687	0.000113938	0.00010738	0.000134435	8.69e-05	0.000126135	4.84e-05	0.000101	7.11e-08	8.46e-08	1.48e-07	7.25e-08	7.32e-08	3.45e-07	1.67e-07	1.82e-07	1.33e-07	2.02e-07
gene741301	4.09e-07	5.53e-08	7.39435	2.88642	0.000240136	7.86e-07	4.93e-07	4.6e-07	3.39e-07	5.32e-07	4.42e-07	2.13e-07	4.96e-07	2.21e-07	1.08e-07	1.69e-08	1.07e-07	5.53e-08	5.53e-08	5.53e-08	3.64e-08	3.17e-08	5.53e-08	6.33e-08	7.66e-08
gene910597	1.6656e-05	1.41e-06	11.8537	3.56727	0.000240727	1.77e-05	1.83e-05	1.77e-05	1.295e-05	2.09e-05	2.03e-05	1.56e-05	1.38e-05	1.31e-05	1.62e-05	8.55e-07	2.04e-06	7.27e-07	1.08e-06	1.89e-06	2.1e-06	1.64e-06	1.66e-06	1.34e-06	7.06e-07
gene1476806	2.0411e-05	3.15e-07	64.8854	6.01982	0.000240825	1.6273e-05	1.83e-05	1.63e-05	2.3e-05	2.86e-05	2.54e-05	2.18e-05	2.0355e-05	1.22e-05	2.19e-05	4.34e-07	5.98e-08	1.33e-06	6.4e-08	3.49e-07	4.88e-07	1.24e-07	1.38e-07	1.41e-07	2.14e-08
gene964042	1.31e-06	6.95e-08	18.908	4.24093	0.000242126	7.64e-07	1.06e-06	2.25e-06	2.06e-06	1.31e-06	1.61e-06	2e-06	9.57e-07	3.86e-07	7.42e-07	1.63e-08	1.04e-07	1.62e-08	4.44e-08	4.48e-08	3.52e-08	1.23e-07	2.39e-08	2.14e-07	7.41e-08
gene1140946	4.16e-05	1.78e-06	23.3978	4.5483	0.000242419	3.2698e-05	3.39e-05	4.99e-05	4.27e-05	4.35e-05	5.57e-05	6.13e-05	3.0539e-05	3.68e-05	2.91e-05	2.02e-06	1.79e-06	7.52e-07	5.63e-07	1.0316e-05	1.98e-07	1.78e-06	2.7e-07	4.32e-08	5.22e-08
gene930158	4.88e-07	1.64e-07	2.9688	1.56988	0.000242599	3.8e-07	7.09e-07	3.36e-07	7.04e-07	6.5e-07	6.68e-07	4.88e-07	3.92e-07	2.09e-07	3.42e-07	3.68e-07	1.62e-07	3.04e-08	4.17e-08	9.82e-08	8.83e-08	1.64e-07	2.1e-07	1.54e-07	3.25e-07
gene1520681	2.96e-05	1.84e-07	161.08	7.33163	0.00024424	2.39e-05	2.19e-05	3.28e-05	3.01e-05	2.93e-05	4.79e-05	5.34e-05	2.25e-05	1.84e-05	1.56e-05	8.09e-08	4.28e-07	1.84e-07	4.4e-07	3.7e-08	1.74e-07	5.07e-08	1.58e-07	1.01e-07	1.84e-07
gene895791	9.65e-06	1.12e-06	8.63188	3.10967	0.000244315	7.306e-06	1.02e-05	1.18e-05	9.02e-06	9.07e-06	9.58e-06	1.41e-05	9.59e-06	6.49e-06	9.31e-06	1.22e-06	8.48e-07	4.66e-07	9.3e-07	2.93e-07	8.76e-07	2.09e-06	3.73e-06	6.82e-07	4.85e-08
gene764299	1.38e-06	1.2e-05	0.115143	3.1185	0.000244523	3.55e-08	1.82e-07	1.75e-06	2.41e-07	1.57e-07	6.54e-08	4.34e-07	1.17e-06	1.38e-06	8.35e-06	6.9e-06	1.17e-05	9.08e-06	9.53e-06	1.38e-05	1.7e-05	1.8915e-05	1.35e-05	1.06e-05	8.61e-06
gene1312711	1.02e-06	4.92e-07	2.07268	1.05149	0.000244823	1.12e-06	3.82e-07	1.36e-06	1.27e-06	1.24e-06	1.03e-06	1.02e-06	1.54e-06	5.65e-07	6.91e-07	3.6e-07	5.08e-07	3.37e-07	3.53e-07	3.29e-07	2.16e-07	3.38e-07	3.81e-07	1.46e-06	6.36e-07
gene1645819	1.36e-05	9.44e-07	14.3756	3.84555	0.000245259	1.57e-05	8.58e-06	1.68e-05	2.2026e-05	2.2318e-05	1.43e-05	1.19e-05	9.25e-06	6.04e-06	8.87e-06	8.49e-07	9.42e-07	3.36e-07	2.19e-06	1.16e-07	2.2e-06	3.19e-07	9.95e-07	1.11e-06	3.85e-07
gene1080489	1.895e-06	4.17e-08	45.4524	5.50628	0.000245699	2.11e-06	2e-06	9.2e-07	2.2e-06	2.15e-06	1.49e-06	2.18e-06	3.18e-06	1.31e-06	1.4e-06	8.03e-08	6.37e-08	3.98e-08	2.73e-08	2.75e-08	2.16e-08	1.88e-08	5.88e-08	5.64e-08	2.28e-08
gene1003529	1.93e-07	3.44e-08	5.5982	2.48496	0.000245744	1.93e-07	2.91e-07	2.3e-07	1.93e-07	2.09e-07	1.93e-07	1.15e-07	1.95e-07	1.91e-07	1.17e-07	3.44e-08	3.44e-08	1.27e-08	5.23e-08	1.76e-08	2.77e-08	4.82e-08	3.44e-08	4.81e-08	3.44e-08
gene639222	5.48e-07	3.12e-08	17.5616	4.13435	0.000246567	7.03e-07	8.01e-07	3.16e-07	6.82e-07	6.05e-07	5.75e-07	2.86e-07	8.06e-07	3.16e-07	3.86e-07	2.77e-08	4.4e-08	3.12e-08	3.76e-08	3.12e-08	3.12e-08	2.6e-08	2.03e-08	3.12e-08	3.15e-08
gene908649	2.91e-05	1.33e-07	219.517	7.77819	0.000247509	1.74e-05	2.67e-05	3.45e-05	2.71e-05	3.22e-05	4.01e-05	3.59e-05	2.82e-05	2.56e-05	2.36e-05	7.61e-08	4.02e-08	1.76e-07	1.64e-07	1.48e-07	1.78e-07	2.38e-07	1.02e-07	1.19e-07	8.64e-08
gene2484949	6.26e-07	2.17e-06	0.288879	1.79146	0.000247861	6.49e-08	2.66e-07	1.05e-07	1.26e-07	7.18e-08	5.97e-08	1.03e-06	6.26e-07	3.28e-06	6.26e-07	2.47e-06	2.12e-06	1.12e-06	2.09e-06	1.39e-06	2.8e-06	2.82e-06	1.9e-06	2.74e-06	2.21e-06
gene1297730	1.59e-05	6.35e-07	24.9999	4.64385	0.000248032	8.91e-06	2.0005e-05	1.67e-05	2.37e-05	1.52e-05	2.9709e-05	1.4e-05	1.44e-05	4.85e-06	1.14e-05	2.36e-07	6.35e-07	6.35e-07	8.02e-07	1.62e-07	1.27e-06	2.22e-07	8.65e-07	8.86e-07	6.35e-07
gene960377	7.76e-07	2.46e-07	3.15389	1.65713	0.000248197	1.08e-06	7.76e-07	5.81e-07	1.04e-06	7.76e-07	7.76e-07	7.76e-07	1.11e-06	1.81e-07	6.65e-07	2.63e-07	5.95e-08	5.95e-07	2.04e-07	2.46e-07	2.46e-07	7.05e-08	5.5e-07	1.41e-07	8.52e-08
gene1076686	1.41e-06	3.27e-08	43.2291	5.43393	0.000248613	7.97e-07	1.8e-06	1.21e-06	1.7e-06	1.71e-06	1.86e-06	1.69e-06	1.1e-06	1.24e-06	1.05e-06	3.27e-08	3.27e-08	3.27e-08	4.5e-08	2.27e-08	3.57e-08	3.27e-08	2.43e-08	3.11e-08	3.76e-08
gene1079053	5.71e-07	9.3e-08	6.1398	2.61819	0.000249977	5.96e-07	6.11e-07	7.64e-07	7.71e-07	6.6e-07	2.29e-07	9.1e-07	4.61e-07	4.02e-07	3.07e-07	3.81e-08	3.02e-08	1.89e-08	9.3e-08	1.57e-07	1.23e-07	7.15e-08	5.58e-08	2.5e-07	9.3e-08
gene1086803	7.31e-06	8.1e-08	90.2906	6.4965	0.00025001	7.57e-06	7.6e-06	8.57e-06	7.93e-06	5.1e-06	1.091e-05	8.84e-06	4.76e-06	4.83e-06	6.99e-06	6.7e-08	5.32e-08	8.1e-08	8.1e-08	4.6e-08	1.45e-07	1.26e-07	4.91e-08	8.1e-08	8.1e-08
gene680501	1.39e-06	1.01e-07	13.7127	3.77744	0.000251513	1.87e-06	1.17e-06	1.23e-06	1.57e-06	1.51e-06	2.86e-06	1.05e-06	1.41e-06	6.1e-07	5.89e-07	4.67e-08	1.48e-07	1.01e-07	1.01e-07	9.6e-08	7.55e-08	4.38e-08	1.01e-07	1.97e-07	1.01e-07
gene1097370	1.41e-06	4.25e-06	0.333048	1.5862	0.000253565	2.64e-07	1.68e-06	2.57e-07	2.05e-07	1.58e-06	1.95e-07	2.32e-06	2.07e-06	2.94e-06	2.62e-06	2.66e-06	7.44e-06	3.51e-06	4.69e-06	5.34e-06	6.3e-06	5.32e-06	3.76e-06	2.82e-06	6.03e-07
gene981701	2.95e-05	1.95e-07	151.349	7.24173	0.000253716	2.04e-05	2.58e-05	3.2947e-05	4.3e-05	2.89e-05	3.59e-05	3.05e-05	2.74e-05	2.2832e-05	2.75e-05	4.43e-08	1.95e-07	1.32e-07	6.01e-08	6.07e-07	1.91e-07	8.32e-08	1.95e-07	2.49e-07	1.95e-07
gene758823	3.76e-07	7.12e-08	5.27753	2.39986	0.000254028	7.38e-07	3.79e-07	2.99e-07	3.76e-07	3.5e-07	3.76e-07	4.51e-07	3.81e-07	2.13e-07	1.96e-07	2.77e-08	2.93e-08	7.12e-08	3.77e-08	7.12e-08	1.99e-08	2.26e-07	7.12e-08	8.67e-08	7.12e-08
gene981819	1.36e-05	3.75e-07	36.3739	5.18483	0.000254949	5.59e-06	1.82e-05	1.11e-05	2.24e-05	1.264e-05	1.62e-05	1.7433e-05	1.5209e-05	8.19e-06	9.3e-06	8.74e-08	6.93e-07	3.03e-07	3.75e-07	9.88e-07	1.41e-07	2.46e-07	3.75e-07	1.64e-07	3.75e-07
gene1141646	3.04e-05	3e-08	1015.35	9.98776	0.000256021	2.03e-05	3.18e-05	3.29e-05	4.65e-05	2.55e-05	5.85e-05	2.44e-05	3.18e-05	1.28e-05	1.97e-05	5.36e-08	3e-08	1.77e-08	2.43e-08	2.45e-08	3e-08	3.36e-08	2.62e-08	3e-08	3e-08
gene898965	3.28e-05	1.36e-06	24.0484	4.58787	0.000256164	1.76e-05	2.6754e-05	4.3281e-05	4.3e-05	3.27e-05	5.31e-05	3.55e-05	2.97e-05	2.01e-05	2.64e-05	1.36e-06	3.51e-07	4.02e-07	1.36e-06	7.07e-07	1.83e-06	5.5e-06	6.75e-07	1.36e-06	8.37e-08
gene1079648	6.59e-07	1.2e-07	5.49624	2.45845	0.000256731	1.11e-06	6.68e-07	8.44e-07	6.95e-07	1.08e-06	4.8e-07	5.57e-07	5.37e-07	4.61e-07	1.61e-07	4.92e-08	1.56e-07	1.46e-07	1.67e-08	1.18e-07	1.33e-07	3.24e-07	1.08e-07	9.23e-08	5.59e-08
gene1296875	1.09e-05	4.45e-07	24.6131	4.62135	0.00025683	2.0873e-05	1.3442e-05	1.09e-05	1.17e-05	1.07e-05	1.16e-05	8.71e-06	7.71e-06	3.64e-06	1.02e-05	5.73e-07	3.95e-07	2.47e-08	2.37e-07	3.07e-07	5.37e-07	9.36e-08	1.35e-06	7.01e-07	2.26e-07
gene695778	1.88e-07	5.13e-08	3.66795	1.87497	0.000257062	1.88e-07	3.64e-07	1.57e-07	2.19e-07	1.78e-07	1.88e-07	1.97e-07	1.88e-07	1.63e-07	3.99e-08	5.13e-08	2.85e-08	5.33e-08	5.13e-08	5.13e-08	3.87e-08	6.74e-08	5.26e-08	6.73e-08	5.13e-08
gene737758	3.02e-07	1.35e-07	2.24587	1.16727	0.000257822	4.21e-07	1.44e-07	3.02e-07	4.09e-07	3.11e-07	3.02e-07	5.15e-07	3.02e-07	1.42e-07	1.74e-07	8.72e-08	1.19e-07	3.7e-08	1.18e-07	1.2e-07	1.07e-07	7.02e-08	1.1e-07	2.1e-07	3.68e-07
gene1469251	8.41e-06	2.21e-07	38.1372	5.25313	0.000258073	8.19e-06	1.49e-05	4.66e-06	8.95e-06	1.31e-05	1.07e-05	5.6e-06	9.37e-06	4.21e-06	4.4e-06	7.19e-07	7.6e-08	6.33e-08	3.69e-07	6.57e-08	1.03e-07	2.7e-07	9.36e-08	1.2e-07	3.26e-07
gene895908	2.71e-05	9.81e-07	27.6785	4.79069	0.000258181	1.96e-05	3.66e-05	3.11e-05	2.15e-05	2.7e-05	3.04e-05	3.41e-05	2.45e-05	2.1856e-05	2.48e-05	9.11e-07	8.03e-07	2.51e-07	9.62e-07	2.08e-07	1.09e-06	1.33e-06	2.89e-06	3.8e-07	9.81e-07
gene1341410	4.91e-06	5.71e-08	85.8638	6.42398	0.00025844	3.52e-06	4.22e-06	5.9e-06	4.25e-06	9.05e-06	4.44e-06	5.46e-06	5.26e-06	2.9e-06	4.05e-06	2.1e-08	6.65e-08	1.38e-08	5.71e-08	5.75e-08	1.51e-07	7.87e-08	1.02e-08	5.24e-08	6.34e-08
gene1391685	3.44e-07	1.12e-07	3.06057	1.6138	0.00025924	2.21e-07	5.1e-07	3.44e-07	3.21e-07	4.89e-07	3.44e-07	3.44e-07	4.56e-07	3.44e-07	6.83e-08	6.8e-08	7.19e-08	4.49e-08	7.7e-08	1.24e-07	1.22e-07	2.55e-07	6.64e-08	1.91e-07	1.03e-07
gene981357	3.23e-05	1.73e-07	186.933	7.54638	0.000259597	2.19e-05	2.16e-05	3.14e-05	5.8647e-05	3.72e-05	3.5e-05	3.54e-05	3.68e-05	2.3842e-05	2.14e-05	2.95e-08	1.17e-07	2.34e-07	1.6e-07	4.86e-07	1.73e-07	1.39e-07	1.08e-07	2.49e-07	3.35e-08
gene100272	2.14e-06	6.71e-06	0.318931	1.64868	0.000260533	2.09e-06	3.58e-07	3.91e-06	6.28e-07	5.51e-08	2.43e-06	1.76e-06	1.54e-06	7.1e-06	1.54e-06	6.31e-06	6.44e-06	5.76e-06	4.23e-06	7.55e-06	6.77e-06	7.62e-06	7.01e-06	9.65e-06	5.81e-06
gene682817	4.43e-06	3.69e-07	11.9983	3.58476	0.000260857	3.33e-06	4.63e-06	3.65e-06	8.18e-06	3.91e-06	4.69e-06	5.03e-06	4.652e-06	3.77e-06	2.42e-06	2.43e-07	3.69e-07	3.69e-07	4.13e-07	3.69e-07	5.24e-07	2.28e-07	3.69e-07	1.14e-07	6.9e-07
gene1233919	5.44e-07	7.74e-08	7.0293	2.81338	0.000261972	6.68e-07	4.57e-07	3.61e-07	5.44e-07	7.4e-07	4.1e-07	6.8e-07	8.04e-07	2.25e-07	5.51e-07	1.08e-07	6.87e-08	6.44e-08	7.74e-08	7.74e-08	4.67e-08	7.74e-08	1.27e-07	7.74e-08	4.92e-08
gene1467270	6.53e-05	8.01e-08	815.482	9.67151	0.00026258	4.85e-05	6.75e-05	6.36e-05	4.6414e-05	8.72e-05	9.2e-05	7.05e-05	6.85e-05	4.22e-05	6.67e-05	1.14e-08	1.81e-08	8.01e-08	6.21e-08	8.01e-08	9.85e-08	8.58e-08	6.7e-08	6.43e-08	2.33e-07
gene1201523	9.41e-08	3.68e-08	2.55747	1.35472	0.000264378	9.41e-08	6.25e-08	9.41e-08	1.18e-07	1.35e-07	1.12e-07	9.41e-08	9.41e-08	6.16e-08	7.53e-08	3.84e-08	3.05e-08	1.9e-08	7.83e-08	2.63e-08	3.68e-08	3.68e-08	2.82e-08	3.68e-08	3.68e-08
gene681267	1.61e-06	7.15e-08	22.5001	4.49186	0.00026443	1.93e-06	2.27e-06	1.21e-06	1.88e-06	1.78e-06	2.49e-06	9.84e-07	1.16e-06	1.18e-06	1.2e-06	2e-08	6.33e-08	1.98e-08	7.15e-08	7.15e-08	7.15e-08	3.75e-08	5.85e-08	7.49e-08	2.27e-07
gene1064825	1.56e-06	1.03e-07	15.0615	3.91279	0.000264906	1.56e-06	2.53e-06	1.56e-06	2.54e-06	5.12e-07	2.7e-06	2.26e-06	1.56e-06	1.56e-07	1.91e-07	1.72e-07	3.42e-08	2.13e-07	5.86e-08	5.91e-08	9.29e-08	4.05e-08	6.32e-08	1.03e-07	1.96e-07
gene903397	5.51e-07	8.37e-08	6.5842	2.71901	0.000265124	5.51e-07	5.51e-07	5.51e-07	5.51e-07	5.02e-07	1.04e-06	5.54e-07	4.68e-07	4.59e-07	2.8e-07	4.09e-08	6.49e-08	8.37e-08	1.11e-07	8.37e-08	8.83e-08	8.37e-08	1.2e-07	7.68e-08	8.37e-08
gene980289	8.72e-06	1.69e-07	51.5875	5.68895	0.000266798	5.38e-06	6.64e-06	9.02e-06	1.25e-05	1.09e-05	9.8e-06	1.27e-05	6.83e-06	6.62e-06	6.78e-06	4.8e-08	5.08e-08	4.76e-08	1.52e-07	6.36e-07	2.42e-07	1.5e-07	1.64e-07	3e-08	1.69e-07
gene100185	2.48e-06	1.06e-05	0.234003	2.0954	0.000267092	2.13e-06	3.27e-07	4.91e-06	9.28e-07	1.18e-07	2.84e-06	2.34e-06	2.19e-06	7.1e-06	1.97e-06	8.82e-06	8.65e-06	1.01e-05	8.83e-06	1.0758e-05	1.39e-05	1.45e-05	1.16e-05	1.4e-05	5.09e-06
gene1297950	1.69e-05	4.42e-07	38.1562	5.25384	0.000267419	1.56e-05	9.51e-06	1.76e-05	1.7306e-05	2.42e-05	3e-05	1.44e-05	1.78e-05	7.97e-06	1.44e-05	2.33e-07	4.92e-07	5.76e-08	3.95e-07	2.66e-07	8.36e-07	1.82e-07	7.96e-07	9.46e-07	2.2e-07
gene100085	2.24e-06	9.81e-06	0.228326	2.13083	0.000268095	2.41e-06	2.33e-07	3.72e-06	8.38e-07	5.03e-08	2.3e-06	2.44e-06	1.83e-06	7.17e-06	1.41e-06	1.07e-05	7.84e-06	8.63e-06	6.53e-06	1.0845e-05	9.04e-06	1.07e-05	9.8e-06	1.68e-05	7.27e-06
gene681052	1.75e-06	3.33e-07	5.27286	2.39859	0.000269205	3e-06	1.91e-06	1.31e-06	1.92e-06	2.12e-06	2.37e-06	1.1e-06	1.55e-06	1.45e-06	8.16e-07	3.33e-07	2.66e-07	1.66e-07	3.03e-07	1.53e-07	3.61e-07	2.1e-07	5.72e-07	8.37e-07	1.27e-07
gene1585897	4.63e-05	6e-07	77.1525	6.26964	0.000269855	3.31e-05	4.69e-05	4.66e-05	3.66e-05	3.49e-05	7.31e-05	6.13e-05	6.35e-05	1.72e-05	4.95e-05	1.41e-07	6e-07	6e-07	2.05e-06	6e-07	4.69e-07	2.65e-07	2.63e-07	6e-07	4.07e-07
gene680636	5.67e-07	1.23e-08	45.9222	5.52112	0.000270373	7.71e-07	6.67e-07	3.9e-07	7.95e-07	7.47e-07	9.54e-07	2.65e-07	4.72e-07	3.41e-07	2.68e-07	3.37e-09	2.14e-08	1.23e-08	1.83e-08	4.62e-09	1.45e-08	1.9e-08	9.88e-09	1.23e-08	7.65e-09
gene1140118	3.22e-05	1.47e-06	21.9487	4.45607	0.000270492	1.87e-05	3.01e-05	3.45e-05	3.3e-05	2.53e-05	5.53e-05	4.37e-05	3.7333e-05	2.09e-05	2.33e-05	1.82e-06	1.48e-06	1.09e-06	7.48e-07	8.34e-06	3.39e-07	1.72e-07	4.23e-07	1.97e-07	5.96e-08
gene1236181	6.8e-07	3.78e-08	17.9931	4.16937	0.00027144	7.24e-07	5.57e-07	7.33e-07	5.27e-07	6.01e-07	8.33e-07	6.63e-07	1.31e-06	1.83e-07	6.72e-07	5.75e-08	3.78e-08	1.9e-08	2.6e-08	2.63e-08	3.78e-08	3.6e-08	5.62e-08	3.78e-08	4.35e-08
gene1739496	1.53e-05	2.93e-07	52.1209	5.70379	0.000272587	1.22e-05	1.03e-05	1.71e-05	1.12e-05	1.92e-05	2.76e-05	2.26e-05	1.43e-05	8.55e-06	9.85e-06	2.24e-07	5.09e-08	9.53e-08	1.31e-07	5.72e-07	4.15e-07	2.41e-07	6.11e-07	3.01e-07	2.93e-07
gene1319228	2.59e-06	8.29e-08	31.1869	4.96287	0.000272607	2.36e-06	2.79e-06	1.68e-06	4.03e-06	3.64e-06	1.65e-06	3.06e-06	2.81e-06	1.74e-06	2.12e-06	5.69e-08	1.2e-07	6.58e-08	6.44e-08	2.6e-08	1.64e-07	1.6e-07	9.73e-08	5.34e-08	2.15e-08
gene680825	2.55e-06	2.95e-07	8.64878	3.1125	0.000272777	3.08e-06	2.56e-06	1.21e-06	3.88e-06	2.21e-06	3.22e-06	2.44e-06	3.26e-06	2.02e-06	1.65e-06	2.53e-07	8.53e-07	1.57e-07	1.07e-07	3.69e-07	2.05e-07	3.27e-07	2.32e-07	4.15e-07	3.59e-08
gene1740039	2.15e-05	3.33e-07	64.4081	6.00917	0.000273058	1.46e-05	1.92e-05	2.77e-05	1.64e-05	2.02e-05	3.26e-05	3.23e-05	2e-05	1.03e-05	2.14e-05	2.43e-07	3.33e-07	1.07e-07	7.33e-08	4.81e-07	4.07e-07	3.04e-07	3.95e-07	6.58e-07	3.33e-07
gene1190778	1.2e-06	3.22e-06	0.373779	1.41974	0.000273609	4.59e-07	6.28e-07	1.24e-07	7.42e-07	1.19e-06	4.23e-07	1.31e-06	1.89e-06	1.86e-06	3.41e-06	3.26e-06	4.63e-06	1.78e-06	1.45e-06	4.01e-06	4.36e-06	3.38e-06	4.03e-06	3.37e-06	1.91e-06
gene671686	1.38e-06	8.19e-08	16.8823	4.07744	0.000274085	1.38e-06	1.05e-06	2.72e-06	1.13e-06	1.38e-06	1.21e-06	1.43e-06	1.81e-06	1.18e-06	5.41e-07	3.7e-08	1.47e-08	8.19e-08	1e-07	8.87e-08	5.98e-08	5.21e-08	1.35e-08	3.47e-08	3.36e-07
gene1465002	6.09e-05	4.59e-06	13.2551	3.72848	0.000274412	8.47e-05	7.04e-05	3.85e-05	4.07e-05	8.67e-05	7.4904e-05	5.03e-05	7.06e-05	4.5583e-05	4.65e-05	1.1e-05	4.59e-06	1.5e-05	8.51e-07	5.05e-08	4.59e-06	4.15e-07	2.16e-07	4.59e-06	4.59e-06
gene1429250	3.44e-05	5.76e-07	59.7632	5.90119	0.000274468	4.9e-05	3.18e-05	4.17e-05	4.87e-05	2.91e-05	4.84e-05	1.57e-05	3.09e-05	2.91e-05	1.99e-05	1.03e-06	1.31e-06	1.69e-07	2.71e-07	1.05e-06	6.76e-07	2.68e-07	7.51e-07	1.07e-07	1.29e-07
gene1141477	1.15e-05	1.97e-06	5.84106	2.54623	0.000274544	1.05e-05	1.5151e-05	1.14e-05	9.93e-06	9.45e-06	1.18e-05	2.1e-05	1.23e-05	4.1e-06	9.48e-06	1.76e-06	1.89e-06	4.31e-06	1.68e-06	1.32e-06	1.58e-06	2.87e-06	3.74e-06	2.75e-07	2.85e-07
gene1568742	3.59e-05	5.09e-07	70.676	6.14315	0.000274651	3.12e-05	4.5e-05	3.74e-05	5.33e-05	2.36e-05	7.04e-05	4.32e-05	2.41e-05	1.0882e-05	2.04e-05	3.59e-07	5.07e-07	8.9e-07	4.61e-07	1.64e-06	3.44e-07	1.88e-07	8.78e-08	5.62e-07	4.53e-08
gene1041803	2.98e-06	1.31e-06	2.27403	1.18525	0.000274748	3.32e-06	4.71e-06	1.54e-06	4.14e-06	2.98e-06	5.24e-06	4.83e-06	1.63e-06	4.8e-07	9.78e-07	3.97e-07	1.31e-06	9.84e-08	1.31e-06	1.31e-06	2.14e-07	9.33e-08	1.31e-06	3.35e-06	3.72e-06
gene1397993	6.16e-05	2.46e-06	24.9807	4.64274	0.000274766	5.29e-05	7.91e-05	6.6e-05	4.41e-05	6.05e-05	7.28e-05	0.000114916	4.58e-05	4.37e-05	3.58e-05	2.05e-06	9.7e-07	1.3e-07	1.09e-05	5.99e-07	3.48e-06	4.1e-08	3.78e-06	2.09e-06	6.45e-07
gene1750194	1.87e-05	3.4e-07	55.1564	5.78546	0.000274795	1.5627e-05	2.31e-05	2.07e-05	1.91e-05	1.49e-05	2.52e-05	3.4e-05	1.08e-05	1.4e-05	9.8e-06	5.74e-07	2.6e-08	3.41e-07	8.91e-08	4.04e-07	6.01e-07	3.08e-07	5.28e-07	1.84e-07	3.4e-07
gene895044	4.66e-06	1.16e-06	3.99858	1.99949	0.000275624	4.31e-06	3.91e-06	3.94e-06	6.18e-06	5.25e-06	6.81e-06	5.45e-06	3.9e-06	2.9e-06	3.94e-06	1.25e-06	5.74e-07	2.62e-07	1.34e-06	2.29e-07	9.91e-07	2.07e-06	3.06e-06	7.05e-07	1.16e-06
gene737972	6.93e-07	4.76e-08	14.5653	3.86446	0.000275721	6.93e-07	2.88e-07	9.1e-07	1.09e-06	6.22e-07	6.93e-07	1.03e-06	6.93e-07	5.68e-07	3.47e-07	4.76e-08	3.78e-08	2.36e-08	3.24e-08	4.76e-08	5.14e-08	4.47e-08	4.76e-08	8.93e-08	5.41e-08
gene1296017	2.9e-05	6.24e-07	46.4819	5.5386	0.000275783	5.16e-05	3.09e-05	2.3599e-05	3.49e-05	1.93e-05	3.55e-05	2.35e-05	2.92e-05	1.66e-05	2.51e-05	1.21e-07	9.57e-08	6.24e-07	5.74e-07	6.24e-07	6.24e-07	6.24e-07	1.59e-06	6.79e-07	6.85e-07
gene964023	8.25e-07	5.45e-08	15.1453	3.9208	0.000275927	4e-07	8.73e-07	1.46e-06	1.17e-06	8.25e-07	1.11e-06	1.41e-06	6.2e-07	1.52e-07	2.48e-07	2.81e-08	1.34e-07	5.45e-08	5.45e-08	5.78e-08	6.06e-08	5.45e-08	2.06e-08	2.63e-08	5.45e-08
gene1109904	4.39e-07	1.71e-07	2.57506	1.36461	0.000276043	4.39e-07	4.06e-07	6.82e-07	3.84e-07	4.39e-07	6.38e-07	4.23e-07	4.39e-07	1e-07	4.39e-07	9.13e-08	3.48e-07	1.81e-08	7.44e-08	5.01e-08	1.58e-07	2.4e-07	1.71e-07	5.14e-07	4.15e-08
gene762844	2.04e-05	1.94e-06	10.494	3.39149	0.0002762	1.33e-05	2.27e-05	2.08e-05	1.82e-05	2.3274e-05	1.87e-05	2.66e-05	2.42e-05	1.72e-05	1.86e-05	2.19e-06	2.51e-06	5.01e-07	7.05e-07	1.62e-06	3.47e-06	1.9e-06	1.84e-06	3.07e-06	1.59e-06
gene1171296	5.33e-06	7.09e-08	75.1501	6.2317	0.000276943	5.83e-06	6.25e-06	5.37e-06	3.34e-06	7.92e-06	2.93e-06	5.83e-06	8.2e-06	4.02e-06	3.61e-06	9.61e-08	3.81e-08	7.09e-08	1.31e-07	7.09e-08	5.18e-08	7.09e-08	3.52e-08	9.01e-08	5.46e-08
gene1643047	7e-07	1.62e-07	4.32691	2.11334	0.000277276	7e-07	1.09e-06	4.76e-07	1.14e-06	5.21e-07	8.66e-07	1.01e-06	5.46e-07	2.97e-07	3.64e-07	6.35e-08	2.69e-07	8.38e-08	1.62e-07	2.9e-08	1.37e-07	3.97e-07	6.2e-08	7.94e-08	3.36e-07
gene1737586	7.68e-05	6.29e-07	122.21	6.93321	0.000278163	0.000106197	9.75e-05	8.33e-05	7.96e-05	3.91e-05	9.65e-05	7.12e-05	7.48e-05	3.28e-05	8.73e-05	6.66e-07	5.9e-07	3.3e-07	1.86e-07	3.33e-06	1.69e-07	3.68e-08	3.16e-07	3.67e-08	6.29e-07
gene680850	1.29e-06	2.47e-07	5.24014	2.3896	0.000278739	1.63e-06	1.76e-06	1.19e-06	2.06e-06	1.8e-06	2.1e-06	5.97e-07	1.01e-06	4.94e-07	3.02e-07	2.47e-07	1.35e-07	2.82e-08	1.16e-07	1.17e-06	9.2e-08	1.34e-07	2.47e-07	5.33e-08	2.47e-07
gene1739329	0.00014007	1.51e-06	92.8649	6.53706	0.000278964	0.000112133	0.000163556	0.000147852	0.000272366	7.97e-05	0.00019229	0.00013372	0.000141857	8.2722e-05	7.45e-05	1.61e-06	9.02e-07	8.45e-07	1.16e-06	6.62e-06	6.13e-07	1.78e-07	1.39e-07	1.51e-06	1.51e-06
gene682276	1.18e-06	1.91e-07	6.17807	2.62716	0.000281406	1.91e-06	1.66e-06	1.07e-06	1.46e-06	1.02e-06	1.97e-06	7.65e-07	9.12e-07	6.33e-07	3.64e-07	1.2e-07	1.91e-07	1.7e-08	6.99e-08	1.91e-07	7.4e-08	5.8e-07	3.77e-07	9.65e-08	1.91e-07
gene681669	1.31e-06	7.39e-08	17.6867	4.14459	0.000281818	1.69e-06	1.19e-06	1.14e-06	1.56e-06	1.15e-06	2.62e-06	9.8e-07	1.28e-06	8.52e-07	5.96e-07	2.4e-08	7.39e-08	3.57e-08	2.28e-07	4.93e-08	7.39e-08	7.39e-08	1.76e-08	1.35e-07	2.72e-08
gene1206538	3.83e-07	4.46e-08	8.59047	3.10274	0.000283255	6.97e-07	4.77e-07	3.76e-07	2.25e-07	3.83e-07	3.83e-07	3.83e-07	3.83e-07	2.35e-07	2.87e-07	5.9e-08	4.46e-08	2.92e-08	4.01e-08	4.05e-08	4.46e-08	4.46e-08	4.32e-08	5.54e-08	4.46e-08
gene983003	3.5797e-05	3.09e-07	115.934	6.85716	0.000283997	2.85e-05	3.22e-05	3.5338e-05	5.98e-05	2.94e-05	4.8244e-05	3.47e-05	3.34e-05	2.07e-05	3.56e-05	1.25e-07	8.17e-07	1.1e-07	5.68e-08	1.15e-07	1.2e-07	5.23e-07	1.63e-07	8.36e-07	2.21e-07
gene739885	7.68e-07	2.29e-07	3.35667	1.74703	0.00028409	7.68e-07	3.94e-07	9.33e-07	1.12e-06	1.28e-06	7.68e-07	7.68e-07	7.93e-07	3.88e-07	4.75e-07	1.74e-07	2.76e-07	6.9e-08	2.36e-07	2.86e-07	3.75e-07	6.54e-08	2.04e-07	5.22e-07	7.9e-08
gene1419156	4.27e-06	3.64e-07	11.7141	3.55018	0.000284152	4.27e-06	5.77e-06	2.63e-06	4.27e-06	4.27e-06	6.57e-06	7.93e-06	3.35e-06	1.75e-06	1.87e-06	7.49e-07	4.95e-07	3.64e-07	5.09e-07	2.14e-07	4.71e-07	2.93e-07	1.83e-07	2.93e-07	7.09e-08
gene1297855	5.79e-05	5.28e-07	109.529	6.77517	0.000285091	2.87e-05	5.82e-05	6.33e-05	8.35e-05	4.89e-05	8.53e-05	6.2022e-05	5.84e-05	3.79e-05	5.25e-05	4.42e-07	5.06e-07	1.22e-07	4.67e-07	1.35e-07	9.52e-07	2.3e-07	1.15e-06	1.06e-06	2.23e-07
gene908686	1.07e-05	2.07e-07	51.6153	5.68973	0.000285657	8.08e-06	1.1065e-05	1.1355e-05	7.13e-06	1.22e-05	1.31e-05	1.2e-05	1.39e-05	6.52e-06	1.17e-05	3.22e-08	3.06e-07	1.91e-07	8.75e-08	3.53e-07	6.94e-08	3.02e-07	2.83e-07	2.42e-07	2.07e-07
gene895365	2.32e-05	1.49e-06	15.5559	3.95939	0.000286605	3.06e-05	2.03e-05	1.32e-05	2.59e-05	2.12e-05	3.84e-05	2.7142e-05	2.09e-05	1.38e-05	2.02e-05	1.74e-06	1.15e-06	3.34e-07	1.9e-06	6.61e-08	1.35e-06	2.17e-06	3.88e-06	8.14e-07	1.49e-06
gene660511	1.37e-05	4.23e-07	32.3519	5.01578	0.000287718	1.155e-05	1.53e-05	2.07e-05	1.05e-05	1.95e-05	9.93e-06	1.51e-05	1.22e-05	1.17e-05	1.04e-05	1.9e-07	7.7e-07	1.25e-07	2.01e-07	4.34e-07	4.1e-07	5.55e-07	4.64e-07	5.54e-07	5.27e-07
gene1081055	3.83e-07	2.1e-08	18.2835	4.19247	0.000288152	4.42e-07	3.63e-07	3.93e-07	3.86e-07	5.38e-07	4.07e-07	1.62e-07	5.47e-07	2.68e-07	3.28e-07	2.1e-08	1.73e-08	2.1e-08	1.48e-08	2.99e-08	2.35e-08	2.05e-08	1.6e-08	2.1e-08	2.48e-08
gene682389	1.9e-06	8.01e-08	23.7146	4.56771	0.000288338	2.72e-06	2.03e-06	1.16e-06	2.64e-06	1.91e-06	2.59e-06	1.39e-06	1.63e-06	1.4e-06	1.53e-06	2.53e-08	2.01e-08	8.01e-08	1.72e-08	8.01e-08	8.01e-08	3.57e-07	3.71e-08	2.38e-08	8.01e-08
gene990518	4.8e-07	2.1e-06	0.228489	2.1298	0.000288558	5.09e-07	7.83e-07	2.06e-07	2.47e-07	4.8e-07	2.34e-07	6.21e-07	2.62e-07	5.14e-07	9.44e-07	1.95e-06	2.04e-06	1.46e-06	1.88e-06	2.16e-06	2.36e-06	2.33e-06	2.44e-06	3.31e-06	1.08e-06
gene899083	6.24e-05	8.68e-07	71.8346	6.16661	0.000289113	6.85e-05	7.12e-05	6.36e-05	5.57e-05	5.59e-05	9.77e-05	4.14e-05	6.61e-05	3.99e-05	6.35e-05	4.4e-08	1.4e-07	8.68e-07	8.68e-07	1.21e-07	1.42e-06	4.14e-06	1.29e-07	8.26e-08	8.68e-07
gene681447	1.43e-06	1.96e-07	7.26771	2.8615	0.000289516	2.16e-06	1.9e-06	1.37e-06	1.87e-06	1.32e-06	2.41e-06	8.93e-07	9.93e-07	7.78e-07	5.71e-07	3.47e-08	2.47e-07	3.26e-07	3.06e-07	2.14e-07	1.49e-07	1.63e-07	2.79e-07	1.63e-07	7.87e-08
gene1567953	8.88e-05	8.42e-07	105.462	6.72058	0.000289694	0.000135244	9.33e-05	7.6e-05	9.96e-05	5.95e-05	0.000134175	7.47e-05	7.97e-05	4.56e-05	9.04e-05	7.41e-07	1.58e-06	6.77e-07	8.13e-07	2.34e-07	4.91e-07	6.42e-07	1.46e-06	7.48e-07	1.03e-06
gene1419190	3.8e-05	2.34e-06	16.2588	4.02315	0.000290949	6.34e-05	4.54e-05	3.61e-05	3.23e-05	1.5571e-05	5.6091e-05	4.53e-05	4.08e-05	1.12e-05	3.4e-05	1.78e-07	7.3e-06	4.24e-07	2.67e-06	6.36e-07	3.13e-06	1.32e-06	3.8e-06	2.97e-06	9.72e-07
gene1568935	0.000169838	2.83e-07	599.827	9.2284	0.000294171	0.000118385	0.000175084	0.000151047	0.000203913	0.000139215	0.000269059	0.000173383	0.000183373	0.000136924	0.000148	6.49e-08	2.83e-07	3.22e-08	2.83e-07	4.45e-08	2.83e-07	2.83e-07	5.71e-07	9.13e-07	7.37e-08
gene682085	1.61e-06	9.28e-08	17.3106	4.11359	0.000294333	2.14e-06	1.37e-06	1.19e-06	1.94e-06	1.63e-06	2.83e-06	1.47e-06	1.24e-06	9.45e-07	1.32e-06	5.77e-08	4.57e-08	1.43e-08	9.28e-08	9.28e-08	9.28e-08	3.52e-07	9.28e-08	5.41e-08	3.27e-08
gene1738968	2.75e-05	1.69e-06	16.3036	4.02712	0.000294802	1.98e-05	4.11e-05	2.43e-05	3.2e-05	3.51e-05	3.43e-05	2.62e-05	1.77e-05	2.22e-05	2.21e-05	6e-07	1.5e-06	8.34e-07	2.59e-06	1.22e-06	3.31e-06	1.45e-06	1.2e-06	3.01e-06	1.15e-06
gene1466422	0.000120636	5.88e-07	205.335	7.68184	0.000295238	0.000195631	9.77e-05	0.000137891	0.000181693	0.000127916	0.000176018	8.12e-05	6.47e-05	3.76e-05	0.000106	5.88e-07	1.53e-07	5.88e-07	1.31e-06	4.31e-07	2.08e-07	1.36e-07	1.13e-06	1.27e-06	5.49e-08
gene1420711	4.1686e-05	2.49e-07	167.656	7.38936	0.000295505	2.42e-05	3.874e-05	5.23e-05	3.17e-05	5.99e-05	6.0945e-05	6.68e-05	2.9e-05	2.32e-05	3.01e-05	2.49e-07	4.85e-07	2.75e-08	2.49e-07	2.49e-07	5.99e-08	5.22e-08	1.22e-07	6.78e-07	3.16e-07
gene2937463	3.59e-06	3.13e-07	11.4514	3.51745	0.000295729	5.75e-06	3.32e-06	3.2e-06	4.67e-06	4.91e-06	2.69e-06	3.95e-06	2.27e-06	2.02e-06	3.11e-06	7.89e-07	3.13e-07	3.13e-07	2.44e-07	4.92e-08	3.87e-07	6.07e-07	5.26e-08	1.35e-07	2.44e-07
gene2485376	6.05e-07	2.12e-06	0.285202	1.80994	0.000296035	1.03e-07	3.17e-07	8.33e-08	6.05e-07	1.14e-07	9.47e-08	1e-06	1.06e-07	3.02e-06	6.05e-07	1.99e-06	2.22e-06	1.36e-06	2.17e-06	9.98e-07	2.17e-06	2.47e-06	1.8e-06	3.1e-06	2.92e-06
gene786613	2.82e-07	8.03e-08	3.51108	1.81192	0.000296303	3.78e-07	2.91e-07	2.3e-07	3.67e-07	2.82e-07	2.82e-07	2.82e-07	2.82e-07	1.91e-07	2.34e-07	4.33e-08	3.44e-08	2.15e-08	1.18e-07	1.19e-07	2.34e-07	8.03e-08	6.35e-08	4.06e-08	4.92e-08
gene1740386	2.91e-05	8.73e-07	33.3183	5.05824	0.000296485	4.15e-05	2.8189e-05	3.07e-05	3.65e-05	2.47e-05	3.89e-05	3.43e-05	1.18e-05	2e-05	2.44e-05	1.61e-06	3.19e-07	7.62e-07	3.23e-07	1e-06	1.3e-06	1.51e-06	1.1e-06	5.49e-07	2.49e-07
gene1111229	4.11e-07	9.2e-08	4.46146	2.15752	0.000296579	2.92e-07	4.49e-07	4.73e-07	5.66e-07	4.11e-07	4.03e-07	3.56e-07	4.52e-07	2.95e-07	4.11e-07	2.35e-08	7.45e-08	2.33e-08	3.19e-08	6.44e-08	1.52e-07	1.76e-07	9.2e-08	1.76e-07	1.07e-07
gene681390	1.64e-06	7.86e-08	20.839	4.38121	0.000296607	2.64e-06	2.3e-06	1.65e-06	1.97e-06	1.24e-06	2.34e-06	1.49e-06	7.35e-07	1.13e-06	8.81e-07	4.09e-08	6.49e-08	7.86e-08	5.56e-08	1.96e-07	4.41e-08	3.84e-08	1.5e-07	3.84e-08	7.86e-08
gene681069	1.17e-06	1.15e-07	10.2077	3.35158	0.00029764	1.79e-06	1.15e-06	6.64e-07	1.23e-06	1.11e-06	1.96e-06	1.37e-06	9.61e-07	1.06e-06	4.15e-07	9.12e-08	1.15e-07	1.05e-07	1.86e-07	4.17e-08	1.64e-07	2e-07	1.11e-07	2.85e-08	1.04e-07
gene148485	1.86e-06	1.38e-07	13.4941	3.75425	0.000298005	1.86e-06	2.36e-06	1.86e-06	1.49e-06	1.28e-06	1.86e-06	2.35e-06	2.77e-06	3.88e-07	2.38e-06	1.39e-08	2.2e-08	1.79e-07	9.43e-08	1.14e-07	2.99e-08	2.61e-08	8.13e-08	7.55e-07	6.3e-08
gene682512	1.86e-06	1.19e-07	15.6166	3.96501	0.000298164	2.77e-06	2.09e-06	1.48e-06	2.25e-06	2.48e-06	3.15e-06	1.14e-06	1.18e-06	1.32e-06	7.56e-07	5.67e-08	1.2e-07	1.87e-08	1.03e-07	1.19e-07	8.15e-08	4.62e-07	1.11e-07	3.54e-08	8.58e-08
gene1296397	5.86e-06	9.61e-08	60.9844	5.93037	0.000299096	1.37e-06	6.4e-06	5.65e-06	6.24e-06	9.42e-06	8.48e-06	9.67e-06	6.8e-06	2.58e-06	1.99e-06	3.55e-08	3.75e-08	9.61e-08	4.82e-08	9.61e-08	2.8e-07	1.33e-07	9.61e-08	1.11e-07	2.68e-08
gene986350	7.29e-06	4.92e-07	14.8051	3.88802	0.000299407	5.57e-06	1.02e-05	6.77e-06	1.14e-05	9.87e-06	6.76e-06	6.71e-06	4.74e-06	5.48e-06	5.4e-06	1.12e-06	4.92e-07	4.92e-07	1.01e-06	1.28e-07	2.01e-07	2.62e-07	3.41e-07	3.49e-07	5.28e-07
gene896282	1.64e-05	9.75e-07	16.8489	4.07458	0.000299993	2.61e-05	2.28e-05	1.9318e-05	1.51e-05	1.29e-05	2.07e-05	1.25e-05	1.13e-05	7.999e-06	1.56e-05	9.44e-07	1.58e-07	2.95e-07	6.75e-07	1.36e-07	2.36e-06	1.96e-06	2.84e-06	2.79e-07	1.13e-07
gene1421286	5.13e-05	6.73e-07	76.3063	6.25373	0.00030077	3.54e-05	6.87e-05	2.59e-05	6.02e-05	5.76e-05	5.92e-05	8.55e-05	4.84e-05	3.96e-05	3.3e-05	2.58e-07	1.13e-06	4.47e-07	3.51e-07	7.96e-07	1.22e-06	7.88e-07	1.02e-06	3.63e-07	3.66e-07
gene2936278	2.53e-07	8.01e-08	3.15571	1.65797	0.000301105	4e-07	2.53e-07	1.3e-07	2.33e-07	2.66e-07	4.42e-07	2.93e-07	2.48e-07	1.62e-07	9.91e-08	5.66e-08	1.05e-07	5.61e-08	1.28e-08	5.18e-08	4.07e-08	1.24e-07	4.15e-08	2.48e-07	6.43e-08
gene1142144	1.65e-05	1.87e-06	8.83645	3.14347	0.000301512	2.21e-05	1.52e-05	2.27e-05	2.16e-05	1.69e-05	2.04e-05	1.1e-05	1.05e-05	1.34e-05	1.16e-05	1.26e-06	1.62e-06	3.7e-06	1.78e-06	1.25e-06	2.09e-06	2.73e-06	3.85e-06	2.85e-07	1.57e-07
gene949370	2.13e-06	5.25e-08	40.5321	5.34099	0.000301726	3.63e-06	2e-06	2.36e-06	1.25e-06	3.58e-06	2.34e-06	2.11e-06	1.5e-06	1.67e-06	8.25e-07	5.25e-08	5.25e-08	5.25e-08	5.25e-08	7.4e-08	3.88e-08	6.76e-08	2.63e-08	6.74e-08	4.08e-08
gene908182	6.02e-06	6.22e-08	96.7813	6.59666	0.000302635	8.79e-06	8.49e-06	4.89e-06	7.61e-06	2.92e-06	8.29e-06	7.87e-06	3.59e-06	3.6e-06	4.17e-06	4.54e-08	6.22e-08	2.25e-08	6.22e-08	6.22e-08	4.89e-08	1.28e-07	6.65e-08	6.22e-08	6.22e-08
gene1080705	1.31e-06	8.59e-08	15.2461	3.93037	0.000302669	1.1e-06	1.23e-06	1.48e-06	1.12e-06	1.17e-06	1.06e-06	1.76e-06	1.98e-06	8.25e-07	1.37e-06	4.52e-08	7.17e-08	5.6e-08	1.23e-07	3.1e-08	2.44e-08	8.49e-08	6.62e-08	2.54e-07	1.03e-07
gene1295728	5.54e-05	1.27e-06	43.698	5.4495	0.000302701	4.133e-05	4.43e-05	6.65e-05	7.68e-05	4.9227e-05	7.83e-05	5.35e-05	5.06e-05	3.93e-05	5.4e-05	7.68e-07	1.01e-06	2.47e-07	1.62e-06	7.11e-07	2.2e-06	5.77e-07	3.49e-06	1.8e-06	2.62e-07
gene853783	3.1e-07	6.51e-08	4.76963	2.25388	0.000303153	1.62e-07	3.33e-07	3.1e-07	4.72e-07	3.59e-07	3.1e-07	3.1e-07	3.35e-07	3.1e-07	2.01e-07	1.93e-08	6.12e-08	3.82e-08	2.62e-08	2.65e-08	8.32e-08	6.51e-08	8.49e-08	1.81e-07	6.51e-08
gene1080165	3.15e-07	5.57e-08	5.65894	2.50053	0.000303625	4.74e-07	1.62e-07	3.52e-07	3.45e-07	4.38e-07	2.55e-07	2.9e-07	4.08e-07	2.8e-07	1.47e-07	5.57e-08	2.87e-08	6.26e-08	1.23e-08	5.57e-08	3.89e-08	5.09e-08	1.46e-07	5.08e-08	5.57e-08
gene762860	1.66e-06	2.1e-07	7.92321	2.98608	0.000304257	1.25e-06	1.51e-06	2.43e-06	1.22e-06	1.51e-06	1.46e-06	2.53e-06	2.36e-06	1.05e-06	1.28e-06	1.55e-07	1.97e-07	1.53e-08	6.31e-08	3.61e-07	4.67e-07	2.33e-07	2.5e-07	3.19e-07	3.52e-08
gene1245896	1.2e-06	7.39e-08	16.2653	4.02372	0.000304286	1.54e-06	1.14e-06	9.44e-07	1.9e-06	1.35e-06	2.24e-06	6.47e-07	1.15e-06	3.75e-07	7.21e-07	2.65e-08	8.42e-08	7.39e-08	1.44e-07	7.39e-08	7.39e-08	4.98e-08	3.89e-08	9.95e-08	7.39e-08
gene895041	7.11e-05	1.13e-06	62.7485	5.97151	0.000304526	7.69e-05	6.16e-05	6.24e-05	7.59e-05	3.96e-05	7.62e-05	9.7586e-05	0.00010425	5.5e-05	6.19e-05	9.42e-07	5.88e-07	2.97e-07	1.12e-06	1.56e-07	1.11e-06	2.06e-06	3.28e-06	6.42e-07	1.13e-06
gene681346	1.82e-06	2.38e-07	7.65973	2.93729	0.00030586	2.2e-06	2.15e-06	1.62e-06	1.73e-06	1.44e-06	3.16e-06	1.42e-06	1.75e-06	1.45e-06	1.28e-06	9.7e-08	6.67e-07	3.2e-08	2.38e-07	2.66e-07	2.38e-07	6.07e-08	2.38e-07	3.03e-07	2.38e-07
gene1648803	1.19e-06	2.99e-07	3.97332	1.99034	0.000306233	7.38e-07	1.01e-06	1.99e-06	1.79e-06	1.19e-06	2.15e-06	1.05e-06	1.52e-06	1.24e-07	3.04e-07	2.99e-07	9.97e-07	2.39e-08	1.64e-07	4.64e-07	2.08e-07	3.18e-07	1.77e-07	2.27e-07	1.1e-07
gene1247065	1.49e-06	3.96e-08	37.7263	5.2375	0.000306371	2.34e-06	1.53e-06	9.65e-07	1.94e-06	1.41e-06	2.82e-06	1.04e-06	1.36e-06	6.89e-07	8.43e-07	1.83e-08	2.9e-08	3.96e-08	3.96e-08	2.5e-08	3.94e-08	3.43e-08	2.68e-08	1.03e-07	4.15e-08
gene680305	4.83e-06	3.66e-07	13.1841	3.72073	0.000306497	4.09e-06	6.44e-06	4.2e-06	7.67e-06	2.42e-06	4.77e-06	6.99e-06	5.07e-06	3.59e-06	3.04e-06	2.04e-07	4.6e-07	2.87e-07	3.47e-07	2.8e-07	1.84e-07	8.96e-07	3.5e-07	5.75e-07	7.74e-08
gene682149	1.5e-06	7.34e-08	20.3891	4.34972	0.00030782	2.07e-06	2.13e-06	1.12e-06	1.88e-06	1.53e-06	2.52e-06	9.41e-07	9.87e-07	1.1e-06	6.91e-07	6.11e-08	6.46e-08	6.05e-08	2.77e-08	7.34e-08	7.34e-08	2.3e-07	5.97e-08	3.82e-08	4.62e-08
gene898927	0.000156061	2.88e-06	54.1892	5.75993	0.000308182	7.32e-05	0.000183549	0.000147173	0.000157358	0.000180619	0.000271953	0.000132455	0.000195448	8.69e-05	0.000132	2.88e-06	1.96e-07	4.89e-07	2.88e-06	3.38e-07	4.79e-06	1.25e-05	1.27e-06	2.88e-06	5.6e-07
gene1739339	1.45e-05	6.49e-07	22.3456	4.48192	0.000308693	9.21e-06	1.07e-05	1.47e-05	1.92e-05	1.12e-05	2.6e-05	1.83e-05	1.69e-05	1.02e-05	8.9e-06	1.16e-06	3.28e-07	7.37e-07	3.93e-07	6.8e-07	1.07e-06	2.33e-07	6.66e-07	8.53e-07	3.76e-07
gene1427015	2.96e-05	4.39e-07	67.3393	6.07338	0.00030892	1.2e-05	2.77e-05	2.7e-05	2.96e-05	3.72e-05	4.76e-05	3.64e-05	3.44e-05	2.5e-05	1.85e-05	8.32e-07	1.06e-06	1.41e-07	2.75e-07	6.68e-07	4.1e-07	1.79e-07	5.92e-07	4.46e-08	1.89e-07
gene680993	1.23e-06	1.21e-07	10.1784	3.34744	0.00030926	2.1e-06	1.03e-06	1.26e-06	1.68e-06	7.08e-07	1.85e-06	1.23e-06	9.43e-07	1.02e-06	4.52e-07	4.29e-08	1.21e-07	1.27e-07	5.82e-08	1.21e-07	9.24e-08	1.61e-07	1.21e-07	2.41e-07	1.21e-07
gene1633496	5.83e-06	8.82e-07	6.6161	2.72598	0.000309546	4.53e-06	8.33e-06	6.33e-06	5.44e-06	3.98e-06	8.2e-06	7.72e-06	4.9e-06	3.29e-06	5.6e-06	4.99e-07	1.15e-06	4.12e-07	1.69e-06	8.55e-08	1.48e-06	7.03e-07	9.13e-07	1.17e-06	7.08e-07
gene1291001	5.85e-07	9.57e-08	6.1121	2.61167	0.000310043	5.33e-07	9.11e-07	5.75e-07	5.17e-07	5.9e-07	5.85e-07	6.5e-07	5.5e-07	7.18e-07	2.2e-07	1.1e-07	1.04e-07	2.18e-08	5.97e-08	3.01e-08	9.57e-08	1.65e-07	3.22e-08	2.88e-07	4.99e-08
gene680511	1.81e-06	4.08e-08	44.283	5.46868	0.000310425	2.48e-06	2.01e-06	1.43e-06	1.97e-06	1.88e-06	2.65e-06	1.92e-06	9.44e-07	1.98e-06	8.08e-07	9.78e-09	4.65e-08	4.08e-08	4.08e-08	1.21e-07	2.11e-08	3.67e-08	1.43e-08	5.5e-08	2.22e-08
gene669531	3.79e-06	8.78e-07	4.31329	2.10879	0.000310455	2.35e-06	4.7e-06	5.47e-06	6.55e-06	2.7e-06	3.7e-06	5.6e-06	3.62e-06	1.33e-06	1.85e-06	1.21e-06	9.7e-07	1.75e-06	2.24e-08	9.06e-07	1.78e-07	2.48e-07	1.72e-06	8.99e-07	8.78e-07
gene1039746	5.8e-07	2.44e-08	23.7311	4.56871	0.000310467	8.59e-07	7.93e-07	5.57e-07	5.84e-07	6.66e-07	1.58e-07	9.45e-07	6.21e-07	8.69e-08	5.32e-07	6.7e-09	1.06e-08	1.33e-08	2.44e-08	4.59e-08	7.22e-08	2.44e-08	9.82e-09	1.26e-08	2.44e-08
gene1474307	4.46e-07	1.86e-06	0.239284	2.0632	0.000310499	7.91e-07	9.02e-08	7.12e-08	2.56e-07	2.92e-07	8.1e-08	2.15e-07	1.81e-07	2.05e-06	4.35e-07	3.03e-06	1.52e-06	1.31e-06	1.9e-06	1.64e-06	2.41e-06	2.78e-06	1.11e-06	1.57e-06	1.36e-06
gene1296853	1.75e-05	5.25e-07	33.3386	5.05912	0.000310633	3.21e-05	1.63e-05	1.5997e-05	2e-05	1.15e-05	2.38e-05	1.5082e-05	1.61e-05	8.12e-06	1.6e-05	3.39e-07	4.7e-07	8.38e-08	6.61e-07	1.74e-07	7.3e-07	2.78e-07	1.24e-06	1.03e-06	2.4e-07
gene1100701	9.81e-07	9.44e-08	10.3914	3.37732	0.000311162	5.3e-07	1.36e-06	6.44e-07	9.81e-07	1.47e-06	9.81e-07	1.62e-06	1.09e-06	8.04e-07	3.28e-07	1.81e-08	2.87e-08	9.44e-08	4.92e-08	9.44e-08	3.9e-08	2.72e-07	1.59e-07	9.44e-08	9.44e-08
gene660507	2.08e-05	1.7e-07	122.332	6.93465	0.000311888	1.85e-05	2.17e-05	2.78e-05	1.61e-05	3.46e-05	1.7107e-05	1.93e-05	1.92e-05	1.75e-05	1.63e-05	1.17e-07	4.04e-07	9.46e-08	1.59e-07	1.02e-07	2.06e-07	2.39e-07	2.49e-07	5.97e-08	7.22e-08
gene680408	1.6e-06	8.68e-08	18.4482	4.20541	0.000312541	2.27e-06	1.96e-06	1.27e-06	1.53e-06	1.73e-06	2.85e-06	1.09e-06	1.19e-06	1.2e-06	9.35e-07	5.97e-08	8.68e-08	5.91e-08	8.68e-08	4.09e-08	8.68e-08	2.24e-07	4.37e-08	1.12e-07	6.77e-08
gene1740051	4.7427e-05	1e-07	474.052	8.8889	0.000312992	1.78e-05	4.44e-05	5.5926e-05	5.14e-05	4.92e-05	6e-05	5.75e-05	6.07e-05	3.29e-05	4.45e-05	1.54e-07	1e-07	1.27e-08	1.74e-08	1.76e-08	1.66e-07	1.2e-07	1.69e-07	1.44e-07	1e-07
gene3135434	7.4e-07	6.54e-08	11.3103	3.49956	0.000313043	7.4e-07	1.11e-06	5.25e-07	1.05e-06	7.18e-07	7.97e-07	5.28e-07	7.4e-07	6.56e-07	5.35e-07	1.54e-07	1.57e-08	1.96e-08	6.73e-09	8.15e-08	1.07e-07	9.3e-09	1.31e-07	6.5e-08	6.54e-08
gene710693	1.51e-06	8.04e-08	18.83	4.23496	0.000313142	2.61e-06	1.51e-06	1.88e-06	1.51e-06	1.28e-06	8e-07	1.51e-06	1.79e-06	1.17e-06	1.07e-06	1.25e-07	9.93e-08	9.3e-08	2.83e-08	1.14e-07	1.35e-07	1.96e-08	3.06e-08	7.82e-08	8.04e-08
gene1109829	1.45e-06	3.99e-08	36.3785	5.18501	0.00031374	1.51e-06	2.24e-06	1.22e-06	2.12e-06	1.67e-06	2.63e-06	4.1e-07	1.73e-06	3.4e-07	6.24e-07	1.47e-08	3.99e-08	7.28e-09	3.99e-08	2.01e-08	1.58e-08	5.52e-08	3.99e-08	8.27e-08	8.34e-08
gene681154	1.66e-06	1.35e-07	12.2427	3.61386	0.000313903	2.34e-06	2e-06	1.26e-06	1.76e-06	1.63e-06	2.93e-06	1.29e-06	1.17e-06	1.12e-06	1.09e-06	2.14e-08	1.02e-07	8.49e-08	2.33e-07	8.82e-08	2.31e-07	2.42e-07	1.26e-07	8.04e-08	1.46e-07
gene895388	1.29e-05	1.01e-06	12.8144	3.67969	0.000314338	1.14e-05	1.5149e-05	1.52e-05	1.25e-05	1.43e-05	2.1456e-05	8.13e-06	1.0754e-05	9.66e-06	1.04e-05	9.37e-07	5.87e-07	2.37e-07	1.27e-06	1.79e-07	8.92e-07	1.51e-06	3.03e-06	4.08e-07	1.01e-06
gene1573428	1.25e-05	9.79e-07	12.7618	3.67376	0.0003145	2.2633e-05	1.75e-05	1.29e-05	1.06e-05	1.2104e-05	1.43e-05	6.99e-06	1.17e-05	8.61e-06	7.71e-06	1.65e-07	1.31e-07	9.79e-07	1.69e-07	9.79e-07	1.25e-06	6.99e-07	2.97e-06	1.47e-06	9.79e-07
gene1431146	1.04e-05	3.09e-07	33.8407	5.08069	0.000315604	8.45e-06	6.83e-06	1.74e-05	1.11e-05	1.04e-05	8.82e-06	1.61e-05	1.01e-05	6.71e-06	8.47e-06	3.36e-07	1.78e-07	7.4e-08	5.08e-08	3.09e-07	7.25e-07	1.4e-07	6.57e-07	3.09e-07	3.09e-07
gene981575	3.2988e-05	1.19e-07	277.033	8.11391	0.00031618	5.56e-05	2.14e-05	3.31e-05	3.6821e-05	3.39e-05	4e-05	3.33e-05	2.35e-05	2.91e-05	2.31e-05	2.07e-08	1.19e-07	1.03e-07	5.63e-08	3.98e-07	8.94e-08	1.17e-07	9.11e-08	7.77e-08	1.19e-07
gene1735167	5.55e-06	5.27e-08	105.283	6.71812	0.000316382	4.52e-06	5.1e-06	7.1e-06	4.96e-06	5.9e-06	4.58e-06	7.09e-06	6.25e-06	4.71e-06	5.28e-06	5.27e-08	5.27e-08	1.92e-08	5.26e-08	5.31e-08	4.17e-08	3.63e-08	1.13e-07	5.27e-08	5.27e-08
gene1296389	2.1634e-05	1.77e-07	122.445	6.93599	0.000316767	1.51e-05	2.18e-05	1.98e-05	3.62e-05	1.68e-05	3e-05	1.9418e-05	2.34e-05	1.79e-05	1.6e-05	1.77e-07	2.3e-07	1.77e-07	1.1e-07	8.85e-08	3.13e-07	3.03e-08	2.84e-07	1.82e-07	1.77e-07
gene681475	1.69e-06	1.21e-07	13.9021	3.79723	0.000316805	2.86e-06	1.44e-06	1.33e-06	1.48e-06	1.35e-06	2.97e-06	1.49e-06	1.95e-06	1.17e-06	8.29e-07	9.58e-08	1.52e-07	4.75e-08	1.63e-07	3.28e-08	1.03e-07	1.35e-07	1.05e-07	2.7e-07	1.09e-07
gene681463	1.41e-06	9.77e-08	14.435	3.8515	0.000316818	2.77e-06	1.23e-06	1.31e-06	1.225e-06	1.331e-06	2.32e-06	1.1e-06	1.49e-06	7.9e-07	5.21e-07	9.76e-08	9.77e-08	7.25e-08	1.33e-07	1e-07	9.77e-08	4.58e-08	9.77e-08	1.37e-07	9.77e-08
gene682188	6.55e-07	9.56e-08	6.85376	2.7769	0.000317053	1.04e-06	1.07e-06	3.38e-07	1.16e-06	4.04e-07	9.12e-07	6.37e-07	7.53e-07	1.05e-07	1.29e-07	9.56e-08	1.08e-07	1.69e-08	2.32e-08	4.68e-08	9.56e-08	3.53e-07	2.5e-08	9.61e-08	9.56e-08
gene1587084	5.68e-06	4.08e-07	13.939	3.80105	0.0003173	9.8e-06	7.13e-06	5.84e-06	6.34e-06	5.53e-06	4.7e-06	5.6e-06	3.33e-06	3.68e-06	4.88e-06	2.81e-07	2.39e-07	1.89e-07	4.91e-07	1.65e-07	5.85e-07	6.79e-07	5.15e-07	6.59e-07	2.74e-07
gene1435447	1.7e-06	5.51e-06	0.307905	1.69944	0.000318018	7.78e-08	7.98e-08	3.59e-06	1.7e-06	7.75e-07	8.59e-07	1.9e-07	1.77e-06	6.68e-06	1.25e-06	5.89e-06	4.95e-06	4.71e-06	3.49e-06	5.46e-06	5.49e-06	6.49e-06	4.9e-06	8.1e-06	5.63e-06
gene896714	5.0896e-05	1.06e-06	48.1769	5.59027	0.000318689	7.12e-05	4.4764e-05	3.72e-05	5.09e-05	4.239e-05	7.73e-05	5.6433e-05	4.43e-05	3.88e-05	4.57e-05	1.27e-06	7.66e-07	2.83e-07	9.84e-07	2.71e-07	1.14e-06	1.94e-06	3.12e-06	7.41e-07	4.99e-08
gene1533296	5.5e-06	1.74e-07	31.601	4.9819	0.000318883	4.7e-06	5.28e-06	5.05e-06	8.31e-06	7.67e-06	5.02e-06	7.92e-06	3.12e-06	2.1e-06	5.82e-06	1.07e-07	2.54e-07	7.94e-08	7.26e-08	4.03e-07	1.15e-07	2.01e-07	2.35e-07	1e-07	1.74e-07
gene980429	4.22e-05	6.83e-07	61.8108	5.94979	0.000319765	6.31e-05	5.02e-05	3.9799e-05	4.15e-05	2.64e-05	4.9055e-05	3.26e-05	4.79e-05	3.29e-05	3.84e-05	9.36e-08	6.83e-07	1.86e-07	5.09e-07	1.16e-06	6.83e-07	2.11e-06	5.49e-07	1.76e-07	6.83e-07
gene1140375	8.07e-05	1.65e-06	49.0087	5.61497	0.000320229	6.37e-05	8.8e-05	8.35e-05	7.76e-05	7.6469e-05	9.9e-05	7.76e-05	9.33e-05	6.33e-05	8.46e-05	1.95e-06	1.94e-06	1.94e-06	3.32e-07	6.03e-06	3.51e-07	1.53e-07	4.77e-07	1.65e-06	1.65e-06
gene711884	1.59e-07	2.32e-08	6.84471	2.77499	0.0003207	1.58e-07	1.59e-07	2.3e-07	1.53e-07	1.75e-07	8.72e-08	1.59e-07	2.93e-07	9.58e-08	7.81e-08	1e-08	4.77e-08	2.32e-08	1.36e-08	2.75e-08	2.16e-08	2.32e-08	2.32e-08	1.88e-08	2.32e-08
gene1109768	6.42e-07	9.79e-08	6.55539	2.71268	0.00032146	6.42e-07	5.18e-07	6.95e-07	1.03e-06	6.7e-07	6.42e-07	1.17e-06	3.12e-07	3.06e-07	4.37e-07	2.14e-08	9.79e-08	8.49e-08	5.82e-08	5.88e-08	4.62e-08	4.03e-08	3.14e-08	4.42e-07	9.79e-08
gene1140406	1.6107e-05	1.27e-06	12.7059	3.66743	0.000321484	1.56e-05	1.96e-05	1.93e-05	1.5e-05	2.17e-05	1.47e-05	1.7676e-05	1.05e-05	1.29e-05	1.41e-05	1.81e-06	9.6e-07	9.85e-07	6.75e-07	7.41e-06	2.33e-07	1.62e-07	2.22e-07	1.22e-07	9.81e-08
gene1110991	4.1e-07	1.31e-07	3.12969	1.64602	0.000321673	1.25e-07	5.11e-07	6.73e-07	5.64e-07	4.1e-07	4.59e-07	4.57e-07	4.1e-07	8.4e-08	4.1e-07	1.31e-07	4.89e-08	4.58e-08	6.28e-08	6.33e-08	1.31e-07	2.89e-08	1.58e-07	6.06e-07	3.5e-08
gene1519384	3.2e-05	8.86e-06	3.61059	1.85223	0.000321985	2.88e-05	2.72e-05	3.09e-05	3.51e-05	3.31e-05	4.34e-05	3.32e-05	3.65e-05	1.79e-05	3.39e-05	8.19e-06	8.38e-06	6.82e-06	1.46e-05	2.1e-05	4.48e-06	4.92e-06	3.64e-07	1.66e-05	3.23e-06
gene904061	1.89e-06	1.12e-07	16.8448	4.07423	0.000323374	2.82e-06	1.63e-06	2.08e-06	1.59e-06	9.65e-07	1.79e-06	2.25e-06	3.12e-06	1.3e-06	1.33e-06	6.62e-08	1.05e-07	2.13e-07	2.25e-08	1.59e-07	1.12e-07	1.24e-07	2.43e-08	3.11e-08	2.63e-07
gene1465352	4.25e-05	3.2e-06	13.2767	3.73083	0.000323904	2.36e-05	5.39e-05	4.45e-05	3.65e-05	2.9032e-05	5.88e-05	6.03e-05	5.75e-05	2.53e-05	3.51e-05	1.07e-05	2.58e-08	1.39e-05	7.53e-07	3.2e-06	3.51e-08	1.22e-07	7.16e-08	3.2e-06	3.7e-08
gene888957	5.6e-07	3.65e-08	15.3311	3.93839	0.000325173	5.6e-07	3.1e-07	7.96e-07	5.6e-07	5.02e-07	5.6e-07	1.02e-06	5.6e-07	4.59e-07	2.8e-07	3.47e-08	3.67e-08	1.14e-08	4.71e-08	3.65e-08	2.49e-08	6.51e-08	5.08e-08	2.17e-08	3.65e-08
gene147063	2.03e-06	6.1e-06	0.333211	1.58549	0.000325478	4.07e-07	1.88e-06	1.81e-06	1.48e-06	1.8e-06	6.56e-07	1.86e-06	1.57e-06	6.07e-06	2.77e-06	8.55e-06	4.43e-06	5.33e-06	5.39e-06	4.41e-06	6.42e-06	8.71e-06	3.28e-06	5.31e-06	9.14e-06
gene1740090	1.17e-05	4.06e-07	28.7839	4.84719	0.000325594	7.62e-06	1.59e-05	1.29e-05	6.94e-06	1.07e-05	1.93e-05	1.2e-05	1.43e-05	7.02e-06	1.01e-05	2.41e-07	8.5e-08	1.33e-07	1.46e-07	5.51e-07	5.78e-07	6.04e-07	8.64e-07	4.52e-07	4.06e-07
gene100493	2.03e-06	8.62e-06	0.235749	2.08468	0.000326055	2.64e-06	3.99e-07	2.83e-06	9.05e-07	3.44e-07	1.93e-06	1.9e-06	2.01e-06	5.82e-06	1.54e-06	9.52e-06	9.13e-06	6.77e-06	4.951e-06	8.56e-06	1e-05	1.02e-05	7.85e-06	1.21e-05	7.02e-06
gene1569260	0.000120014	5.35e-07	224.222	7.80878	0.000326538	8.99e-05	0.000133442	0.000158944	0.000134742	9.6e-05	0.00012851	0.000139411	0.000104262	9.5e-05	0.00012	2.43e-07	4.67e-07	1.89e-07	3.53e-07	2.14e-07	1.53e-06	4.88e-07	5.33e-07	5.85e-07	7.48e-07
gene1478124	1.73e-05	1.92e-07	89.7649	6.48808	0.000327218	8.86e-06	1.37e-05	1.91e-05	2.56e-05	2.99e-05	2.3257e-05	1.65e-05	1.42e-05	6.81e-06	1.47e-05	2.39e-08	9.47e-08	5.44e-07	9.74e-08	1.92e-07	5.92e-07	1.79e-07	1.75e-08	4.48e-08	1.36e-07
gene681044	1.41e-06	9.82e-08	14.3376	3.84173	0.000327806	2.1e-06	1.68e-06	1.51e-06	1.28e-06	9.47e-07	2.51e-06	1.42e-06	8.83e-07	7.86e-07	9.62e-07	8.03e-08	6.37e-08	7.95e-08	5.45e-08	2.2e-07	9.82e-08	9.82e-08	9.82e-08	9.82e-08	9.11e-08
gene762827	2.03e-05	5e-07	40.5615	5.34204	0.000327932	1.08e-05	2.41e-05	1.84e-05	2.1e-05	2.35e-05	3.05e-05	1.7737e-05	2.34e-05	1.4134e-05	1.95e-05	1.05e-06	4.33e-07	9.01e-08	7.9e-07	4.24e-07	5.49e-07	5.12e-07	2.66e-07	8.53e-07	4.13e-08
gene1569768	0.000121255	2.05e-06	59.2091	5.88775	0.000328368	9.91e-05	0.000116797	0.000132855	0.000161882	6.75e-05	0.000166659	0.000110546	0.000160122	7.01e-05	0.000127	2.78e-07	2.28e-06	1.97e-06	6.92e-07	1.78e-06	3.39e-06	2.96e-06	1.29e-06	4.17e-06	1.68e-06
gene980295	2.9e-05	1.51e-07	192.556	7.58914	0.00032863	1.55e-05	4.31e-05	3.95e-05	2.49e-05	2.25e-05	5.22e-05	2.7965e-05	2.96e-05	1.72e-05	1.8e-05	1.36e-07	1.8e-07	1.51e-07	3.08e-08	6.22e-08	1.96e-07	2.13e-07	2.66e-07	1.7e-07	1.03e-07
gene1466020	4.434e-05	4.12e-07	107.514	6.74838	0.000328631	4.96e-05	2.01e-05	4.6061e-05	3.68e-05	6.92e-05	6.59e-05	5.85e-05	3.49e-05	3.05e-05	3.19e-05	2.72e-07	1.59e-06	1.93e-08	3.43e-07	3.2e-07	1.47e-07	1.83e-08	2.56e-07	7.47e-07	4.12e-07
gene1038190	7.61e-07	3.43e-07	2.21731	1.14881	0.000328847	8.38e-07	1.52e-06	8.87e-07	5.63e-07	9.27e-07	7.61e-07	8.66e-07	4.65e-07	6.52e-08	7.18e-07	3.04e-07	1.35e-07	2.17e-07	3.14e-07	1.33e-07	2.1e-07	4.57e-08	2.85e-07	5.47e-07	1.24e-06
gene404847	1.56e-07	4.91e-08	3.18677	1.6721	0.000329048	1.09e-07	2.25e-07	1.56e-07	1.56e-07	1.56e-07	1.56e-07	1.34e-07	2.26e-07	1.11e-07	1.35e-07	4.91e-08	6.15e-08	5.76e-08	4.91e-08	5.32e-08	4.18e-08	3.64e-08	4.91e-08	4.91e-08	4.4e-08
gene100186	3.48e-06	1.73e-05	0.201288	2.31267	0.000329906	4.5e-06	1.49e-06	4.86e-06	2.21e-06	1.03e-06	2.71e-06	3.09e-06	3.15e-06	9.31e-06	2.43e-06	1.69e-05	1.73e-05	1.5e-05	1.0782e-05	2.08e-05	1.88e-05	1.95e-05	1.62e-05	2.34e-05	1.42e-05
gene1520984	6.8363e-05	6.84e-08	998.789	9.96404	0.000330051	0.000103169	8.02e-05	5.83e-05	8.41e-05	5.57e-05	7.47e-05	4.67e-05	6.4e-05	5.3804e-05	6.29e-05	2.18e-08	2.43e-07	1.08e-08	4.45e-08	6.84e-08	7.06e-08	6.84e-08	1.12e-07	2.05e-08	2.48e-08
gene619049	6.99e-07	4.21e-06	0.166061	2.59021	0.000330325	2.11e-07	5.42e-07	6.85e-07	6.99e-07	4.68e-07	9.73e-08	5.16e-07	9.82e-07	9.62e-07	1.83e-06	4.71e-06	6.21e-06	2.87e-06	2.99e-06	4.57e-06	4.17e-06	5.18e-06	3.83e-06	5.94e-06	1.65e-06
gene981892	4.67e-05	4.12e-07	113.179	6.82246	0.000330399	4.39e-05	5.19e-05	4.7423e-05	5.38e-05	3.08e-05	5.68e-05	4.96e-05	4.96e-05	2.92e-05	5.36e-05	3.43e-07	8e-07	5.99e-08	5.75e-07	1.38e-07	8.69e-07	3.03e-07	3.84e-07	6.05e-07	4.58e-08
gene100663	1.92e-06	8.46e-06	0.227424	2.13654	0.000330782	1.25e-06	5.36e-07	3.3e-06	7.1e-07	2.31e-07	2.21e-06	1.53e-06	2.37e-06	5.92e-06	1.16e-06	7.016e-06	7.58e-06	7.08e-06	6.48e-06	8.93e-06	9.87e-06	1.17e-05	8.24e-06	1.15e-05	6.13e-06
gene1234358	7.48e-07	9.02e-08	8.29489	3.05222	0.000330812	1.17e-06	8.39e-07	8.52e-07	4.54e-07	9.06e-07	5.38e-07	7.14e-07	8.44e-07	5.91e-07	5.78e-07	8.85e-08	1.4e-07	3.51e-08	4.81e-08	1.21e-07	2.29e-07	9.02e-08	2.59e-08	3.32e-08	9.02e-08
gene1246009	1.5e-06	2.08e-07	7.20103	2.8482	0.00033292	2.25e-06	1.69e-06	1.01e-06	1.75e-06	1.38e-06	2.73e-06	1.42e-06	1.08e-06	8.11e-07	8.44e-07	6.31e-08	2.5e-07	6.26e-08	1.29e-07	1.3e-07	8.85e-07	5.93e-08	4.63e-08	2.37e-07	2.15e-07
gene680451	1.52e-06	7.53e-08	20.2266	4.33818	0.000332944	2.21e-06	1.76e-06	1.19e-06	1.75e-06	1.54e-06	2.64e-06	1.1e-06	9.71e-07	1.12e-06	9.62e-07	2.07e-08	7.53e-08	1.03e-07	1.13e-07	7.53e-08	7.53e-08	7.53e-08	9.11e-08	7.77e-08	4.71e-08
gene1739127	7.48e-05	6.99e-08	1068.95	10.062	0.000333006	0.000106766	5.91e-05	7.48e-05	9.47e-05	4.96e-05	0.000111798	4.39e-05	9.76e-05	3.73e-05	7.22e-05	6.99e-08	1.2e-07	6.99e-08	6.99e-08	5.18e-08	6.99e-08	7.1e-08	2.77e-08	1.06e-07	4.29e-08
gene948967	4.51e-07	6.04e-08	7.45569	2.89834	0.000333234	5.65e-07	4.59e-07	7.24e-07	4.11e-07	5.73e-07	2.82e-07	2.59e-07	7.04e-07	3.57e-07	1.75e-07	4.5e-08	6.04e-08	1.11e-08	6.04e-08	1.54e-08	6.04e-08	1.69e-07	1.65e-08	1.06e-07	6.04e-08
gene1297880	3.03e-05	6.45e-08	470.185	8.87708	0.000333746	8.29e-06	2.23e-05	4.6e-05	3.8064e-05	3.28e-05	4.08e-05	4.67e-05	3.29e-05	1.39e-05	2.13e-05	6.54e-08	6.45e-08	1.62e-08	8.89e-08	4.49e-08	1.06e-07	6.15e-08	9.59e-08	6.45e-08	3.71e-08
gene1568042	2.98e-05	5.23e-07	56.8954	5.83024	0.000334705	2.46e-05	3.64e-05	2.46e-05	3.57e-05	2.62e-05	5.81e-05	2.6e-05	2.6079e-05	1.56e-05	2.47e-05	1.71e-07	2.47e-07	3.24e-07	4.23e-07	5.55e-07	1.78e-06	4.39e-07	2.28e-07	6.43e-07	4.24e-07
gene1519765	4.76e-05	4.17e-06	11.4154	3.51291	0.000335135	4.52e-05	3.99e-05	5.14e-05	6.09e-05	5.04e-05	5.09e-05	5.06e-05	3.91e-05	5.02e-05	3.7e-05	3.09e-06	3.9e-06	4.08e-06	7.09e-06	7.48e-06	2.37e-06	1.56e-06	5.85e-07	1.02e-05	1.28e-06
gene1079160	1.29e-06	1.82e-07	7.09898	2.82761	0.000335276	1.08e-06	1.11e-06	9.52e-07	1.81e-06	2.01e-06	1.04e-06	1.68e-06	1.26e-06	9.91e-07	9.7e-07	1.61e-07	3.26e-07	7.27e-08	1.4e-07	1.41e-07	2.22e-07	1.65e-07	2.8e-07	2.75e-07	3.33e-08
gene1739665	0.000146405	3.5e-07	418.116	8.70776	0.000335688	0.000163708	0.000176738	0.000120843	0.000159218	9.64e-05	0.000240971	8.89e-05	0.000198244	9.1e-05	0.000128	2.53e-07	3.5e-07	2.09e-07	3.5e-07	3.47e-07	6.37e-07	1.59e-07	3.71e-07	4.75e-07	3.5e-07
gene1739087	5.33e-05	1.31e-07	405.676	8.66418	0.000336148	2.68e-05	4.88e-05	5.14e-05	5.5205e-05	5.4e-05	7.61e-05	6.79e-05	6.3818e-05	3.47e-05	5.44e-05	6.36e-08	4.04e-07	1.31e-07	8.65e-08	5.82e-08	4.57e-08	1.2e-07	6.22e-08	1.99e-07	1.44e-07
gene713878	3.61e-07	3.76e-08	9.58336	3.26053	0.000336424	3.41e-07	3.5e-07	3.61e-07	3.61e-07	6.48e-07	3.61e-07	5.95e-07	2.01e-07	1.48e-07	2.41e-07	2.38e-08	3.76e-08	1.18e-08	3.76e-08	3.76e-08	5.14e-08	6.71e-08	3.76e-08	4.47e-08	2.7e-08
gene1420383	5.73e-05	1.44e-07	396.732	8.63202	0.000336455	7.48e-05	6.6e-05	5.05e-05	6.74e-05	2.46e-05	0.000100645	6.3e-05	4.8e-05	2.78e-05	5.04e-05	3.31e-08	1.44e-07	1.44e-07	4.5e-08	1.82e-07	4.28e-07	1.24e-07	4.85e-08	1.44e-07	1.5e-07
gene1740432	0.0009296	3.96e-07	2347.07	11.1966	0.000337449	0.000755876	0.00110509	0.000867436	0.000906959	0.000630112	0.0014465	0.000828669	0.0012079	0.00063946	0.000908	2.79e-07	3.96e-07	1.76e-07	2.41e-07	2.44e-07	7.66e-07	3.34e-07	5.58e-07	5.71e-07	3.96e-07
gene972776	1.52e-05	9.72e-07	15.6813	3.97097	0.000337823	2.53e-05	1.37e-05	8.07e-06	1.18e-05	1.99e-05	1.42e-05	1.68e-05	2.15e-05	7.82e-06	1.34e-05	3.94e-08	1.22e-06	2.15e-07	1.05e-06	4.87e-07	5.53e-07	1.56e-06	1.97e-06	1.92e-06	7.16e-07
gene681249	1.74e-06	1.41e-07	12.3681	3.62855	0.000337873	2.6e-06	2.63e-06	1.69e-06	1.87e-06	1.31e-06	2.86e-06	1.3e-06	1.1e-06	1.23e-06	8.28e-07	4.3e-08	1.02e-07	1.41e-07	1.46e-07	2.95e-07	1.41e-07	1.61e-07	1.57e-07	8.06e-08	1.41e-07
gene1141520	2.72e-05	9.84e-07	27.6903	4.79131	0.000338241	2.29e-05	1.61e-05	3.21e-05	4.588e-05	3.58e-05	3.32e-05	2.59e-05	2.05e-05	1.93e-05	2.07e-05	1.23e-06	1.95e-06	1.5e-06	1.6e-06	7.29e-07	9.05e-07	1.05e-07	1.39e-06	1.05e-07	3.18e-07
gene1080561	5.73e-07	9.16e-08	6.25655	2.64537	0.000339052	6.29e-07	5.46e-07	6.66e-07	7.04e-07	3.21e-07	7.57e-07	1.06e-06	4.49e-07	5.38e-07	5.98e-08	6.71e-08	7.1e-08	2.22e-08	3.04e-08	3.07e-08	4.83e-08	4.2e-08	3.61e-07	9.16e-08	1.52e-07
gene680782	1.87e-06	3.16e-07	5.92112	2.56587	0.000339549	2.57e-06	2.81e-06	1.29e-06	1.65e-06	1.73e-06	2.65e-06	1.53e-06	1.61e-06	1.79e-06	1.07e-06	1.52e-07	6.42e-07	3.16e-07	3.16e-07	1.39e-07	1.09e-07	9.5e-08	3.16e-07	7.59e-07	3.16e-07
gene1081330	3.62e-07	5.22e-08	6.93603	2.79411	0.00034029	5.75e-07	2.95e-07	4.19e-07	6.14e-07	3.19e-07	1.59e-07	4.22e-07	4.16e-07	1.16e-07	2.85e-07	2.74e-08	5.22e-08	5.22e-08	5.22e-08	3.01e-08	4.73e-08	2.06e-08	6.43e-08	1.23e-07	5.22e-08
gene1170322	3.08e-07	6.39e-08	4.82433	2.27033	0.000340535	3.08e-07	5.18e-07	4.09e-07	1.23e-07	2.8e-07	3.08e-07	4.63e-07	3.91e-07	1.28e-07	1.56e-07	3.94e-08	6.24e-08	3.9e-08	5.35e-08	6.39e-08	8.48e-08	6.39e-08	5.77e-08	1.11e-07	6.39e-08
gene1740166	1.87e-05	2.7e-07	69.1461	6.11158	0.000340586	1.23e-05	1.37e-05	2.66e-05	1.57e-05	1.99e-05	2.8e-05	1.48e-05	2.88e-05	1.23e-05	1.49e-05	2.57e-07	2.7e-07	3.18e-08	1.31e-07	4.4e-07	1.38e-07	4.82e-07	5.64e-07	1.2e-07	2.7e-07
gene1739238	4.36e-05	1.06e-07	410.41	8.68092	0.000340811	8.12e-05	4.33e-05	3.7e-05	4.24e-05	3.12e-05	5.97e-05	4.73e-05	3.36e-05	1.89e-05	4.16e-05	3.41e-08	1.08e-07	6.75e-08	2.32e-07	7.01e-08	1.47e-07	1.06e-07	9.99e-08	1.6e-07	3.87e-08
gene1568076	5.02e-05	1.11e-07	452.658	8.82228	0.000341364	3.24e-05	5.33e-05	3.9711e-05	6.88e-05	3.69e-05	8.1e-05	4.77e-05	6.44e-05	3.93e-05	3.86e-05	8.35e-08	2.65e-07	4.14e-08	1.32e-07	1.34e-07	9.01e-08	1.05e-07	1.22e-07	1.04e-07	3.16e-08
gene1297140	3.28e-05	6.02e-08	545.309	9.09093	0.000341764	1.45e-05	2.79e-05	3.3046e-05	4.61e-05	4.96e-05	3.97e-05	4.31e-05	2.57e-05	2.66e-05	2.21e-05	3.57e-08	7.08e-08	8.85e-09	2.43e-08	3.67e-08	3.85e-08	2.18e-07	9.16e-08	1.68e-08	6.08e-08
gene660509	1.91e-05	2e-07	95.6887	6.58028	0.00034236	1.84e-05	2.08e-05	2.3463e-05	1.35e-05	3.0794e-05	1.47e-05	1.88e-05	1.8681e-05	1.54e-05	1.69e-05	1.48e-07	2.34e-07	8.78e-08	8.03e-08	1.89e-07	5.73e-07	1.48e-07	1.88e-07	2.4e-07	1.12e-07
gene1080581	7.96e-07	2.91e-08	27.3365	4.77276	0.000342723	9.05e-07	1.3e-06	7.33e-07	9.66e-07	2e-07	8.33e-07	8.84e-07	1.21e-06	3.66e-07	5.6e-07	2.91e-08	1.49e-08	2.91e-08	1.28e-08	3.87e-08	2.91e-08	3.54e-08	2.76e-08	5.3e-08	2.14e-08
gene904965	2.47e-06	2.84e-07	8.67916	3.11755	0.000343529	3.17e-06	2.24e-06	2.83e-06	2.37e-06	1.53e-06	3.04e-06	1.85e-06	3.82e-06	2e-06	1.8e-06	1.69e-07	3.82e-08	2.87e-07	9.82e-08	9.91e-08	5.2e-07	1.04e-06	7.06e-08	1.36e-07	3.83e-07
gene1045752	7.88e-07	4.71e-08	16.7283	4.06422	0.000343582	1.31e-06	1.09e-06	3.93e-07	1.13e-06	7.52e-07	5.8e-07	6.52e-07	1.05e-06	1.96e-07	7.2e-07	7.52e-08	1.99e-08	1.24e-08	1.7e-08	1.55e-07	2.7e-08	2.35e-08	4.71e-08	4.7e-08	4.71e-08
gene682786	1.45e-06	1.37e-07	10.5524	3.3995	0.000344112	2.12e-06	1.53e-06	1.16e-06	1.5e-06	1.65e-06	2.69e-06	7.71e-07	1.42e-06	8.7e-07	7.81e-07	6.85e-08	1.09e-07	6.78e-08	1.37e-07	9.38e-08	1.37e-07	3.86e-07	1e-07	1.37e-07	1.37e-07
gene681474	2.29e-06	6.6e-08	34.6539	5.11494	0.000344198	3.45e-06	3.21e-06	1.72e-06	2.26e-06	3.06e-06	3.174e-06	1.05e-06	1.82e-06	1.6e-06	1.55e-06	7.71e-08	4.08e-08	2.55e-08	1.05e-07	3.52e-08	6.6e-08	6.6e-08	1.13e-07	6.6e-08	6.6e-08
gene100849	1.04e-06	1.66e-07	6.2901	2.65308	0.000344232	1.04e-06	1.04e-06	1.26e-06	6.7e-07	1.04e-06	1.04e-06	1.04e-06	1.96e-06	6.98e-07	6.41e-07	1.89e-07	1.66e-07	7.51e-08	1.66e-07	5.19e-08	4.9e-07	2.14e-07	5.55e-08	1.66e-07	8.6e-08
gene1110089	3.51e-07	1.47e-07	2.38955	1.25674	0.000344245	1.38e-07	4.71e-07	5.2e-07	5.34e-07	3.51e-07	5.49e-07	4.48e-07	3.51e-07	9.28e-08	5.68e-08	1.4e-07	2.23e-07	1.47e-07	1.27e-07	1.93e-07	2.02e-07	8.79e-08	6.86e-08	1.76e-07	1.06e-07
gene786361	1.58e-07	5.26e-07	0.300516	1.73449	0.000344387	1.2e-07	6.17e-08	1.46e-07	2.92e-07	6.66e-08	1.58e-07	1.47e-07	6.2e-08	3.04e-07	2.23e-07	4.29e-07	5.26e-07	5.46e-07	5.26e-07	6.72e-07	5.26e-07	9.2e-07	4.49e-07	5.26e-07	1.39e-07
gene680891	1.46e-06	1.34e-07	10.9218	3.44914	0.000344589	1.96e-06	2.01e-06	1.41e-06	1.48e-06	1.38e-06	2.3e-06	9.96e-07	9.54e-07	1.48e-06	6.06e-07	1.19e-07	3.14e-07	7.85e-08	1.62e-07	5.43e-08	1.28e-07	7.45e-08	2.03e-07	1.12e-07	9e-08
gene1568098	0.000979493	1.2e-06	817.839	9.67567	0.000344608	0.000938217	0.00100052	0.000950823	0.00121963	0.000678553	0.00128652	0.000894853	0.00107953	0.00067629	0.00107	2.48e-06	6.98e-07	1.91e-07	3.74e-07	1.36e-06	1.84e-06	7.24e-07	1.41e-06	2.53e-06	3.75e-07
gene910094	9.07e-06	1.34e-07	67.6812	6.08068	0.000345055	8.48e-06	1.04e-05	1.3832e-05	1.16e-05	5.13e-06	1.15e-05	8.08e-06	7.3e-06	5.23e-06	9.26e-06	5.29e-08	1.34e-07	5.24e-08	3.23e-07	1.34e-07	1.34e-07	2.48e-07	7.75e-08	4.96e-08	1.34e-07
gene680359	1.09e-06	1.18e-07	9.23609	3.20728	0.000345889	1.6e-06	1.027e-06	9.19e-07	1.55e-06	8.86e-07	1.97e-06	8.15e-07	8.95e-07	5.4e-07	6.6e-07	4.73e-08	5e-08	9.37e-08	2.35e-07	1.3e-07	1.18e-07	2.96e-07	2.31e-08	1.48e-07	3.58e-08
gene1111839	5.03e-07	1.42e-07	3.54178	1.82448	0.00034626	5.03e-07	5.57e-07	9.52e-07	5.27e-07	5.03e-07	7.5e-07	3.31e-07	5.03e-07	1.83e-07	2.24e-07	1.6e-07	1.42e-07	6.35e-08	1.42e-07	8.79e-08	2.07e-07	1.2e-07	2.35e-07	1.2e-07	1.42e-07
gene1246295	1.29e-06	3.34e-07	3.87057	1.95255	0.000346468	2.15e-06	1.32e-06	1.34e-06	1.37e-06	1.22e-06	2.26e-06	7.49e-07	9.49e-07	1.05e-06	5.31e-07	9.56e-08	4.85e-07	3.79e-08	3.34e-07	1.05e-07	2.89e-07	1.08e-07	1.68e-07	1.11e-06	6.08e-07
gene1101478	3.6e-07	3.75e-08	9.60243	3.2634	0.000348883	2.4e-07	6.76e-07	3.88e-07	4.65e-07	3.32e-07	2.21e-07	4.39e-07	4.33e-07	1.82e-07	2.22e-07	6.17e-08	4.89e-08	3.75e-08	2.1e-08	2.12e-08	3.75e-08	5.8e-08	2.26e-08	2.89e-08	3.75e-08
gene908822	1.63e-05	1.34e-06	12.1754	3.6059	0.000349803	7.45e-06	1.48e-05	1.68e-05	1.71e-05	1.6402e-05	2.6269e-05	2.45e-05	1.62e-05	1.09e-05	1.25e-05	8e-07	1.23e-06	8.16e-07	1.15e-06	1.71e-06	1.62e-06	2.34e-06	9.31e-07	1.85e-06	9.09e-07
gene975124	9.12e-06	1.01e-07	90.5233	6.50022	0.000350953	9.19e-06	9.84e-06	9.33e-06	6.44e-06	1.51e-05	8.1e-06	1.04e-05	7.57e-06	6.01e-06	9.16e-06	7.17e-08	3.79e-08	2.37e-08	2.92e-07	9.83e-08	1.01e-07	8.97e-08	1.4e-07	4.48e-08	1.08e-07
gene1079642	1.05e-06	3.83e-08	27.5585	4.78442	0.000351588	1.39e-06	8.66e-07	1.22e-06	1.87e-06	1.27e-06	7.22e-07	5.16e-07	1.49e-06	3.05e-07	8.95e-07	1.38e-08	4.37e-08	3.83e-08	5.61e-08	3.77e-08	2.97e-08	2.58e-08	8.07e-08	2.58e-08	3.12e-08
gene1247137	1.22e-06	1.25e-07	9.74131	3.28412	0.000352006	1.88e-06	1.48e-06	1.02e-06	1.64e-06	1.32e-06	2.08e-06	3.83e-07	1.36e-06	8.25e-07	2.33e-07	1.46e-07	7.25e-08	1.25e-07	2.48e-08	3.76e-08	2.96e-07	3.43e-08	3.75e-07	1.71e-08	1.25e-07
gene1771094	1.92e-05	5.44e-07	35.1937	5.13724	0.000352888	2.26e-05	2.43e-05	2.79e-05	2.6273e-05	1.12e-05	2.67e-05	1.72e-05	8.9e-06	1.07e-05	1.58e-05	5.49e-07	5.44e-07	1.81e-07	5.44e-07	5.44e-07	3.95e-07	5.16e-07	9.39e-07	6.87e-07	5.44e-07
gene1567661	4.9e-05	1.2e-07	409.484	8.67766	0.000353203	1.7e-05	5.1e-05	3.22e-05	7.43e-05	4.85e-05	7.63e-05	6.72e-05	6.67e-05	2.31e-05	3.39e-05	8.64e-08	1.2e-07	2e-07	3.91e-08	1.2e-07	6.21e-08	2.16e-07	1.27e-07	1.08e-07	1.2e-07
gene897437	3.82e-05	1.14e-06	33.6791	5.07378	0.000353208	2.3e-05	3.31e-05	4.29e-05	3.48e-05	3.2793e-05	5.77e-05	6.29e-05	3.87e-05	2.04e-05	3.62e-05	1.3e-06	5.57e-07	4.17e-07	1.1e-06	1.93e-07	1.51e-06	2.11e-06	2.57e-06	4.61e-07	1.14e-06
gene805629	3.31e-07	1.31e-07	2.53137	1.33992	0.000353266	3.01e-07	5.41e-07	3.31e-07	3.31e-07	3.31e-07	3.31e-07	2.76e-07	6.99e-07	7.61e-08	9.31e-08	4.07e-08	1.29e-07	1.31e-07	5.53e-08	5.58e-08	1.76e-07	7.65e-08	1.31e-07	3.82e-07	1.31e-07
gene896904	4.73e-05	1.54e-06	30.7289	4.94153	0.000353776	4.26e-05	4.52e-05	4.5631e-05	4.63e-05	4.0984e-05	6.5683e-05	4.23e-05	5.9e-05	3.6e-05	4.94e-05	1.18e-06	4.88e-07	2.54e-07	1.67e-06	7.02e-08	2.1e-06	2.31e-06	4.73e-06	1.06e-06	1.54e-06
gene1740135	4.4e-05	2.79e-06	15.7801	3.98003	0.000353826	5.81e-05	4.58e-05	5.07e-05	4.56e-05	4.06e-05	5.26e-05	3.44e-05	3.28e-05	4.34e-05	3.61e-05	2.62e-06	1.97e-06	8.21e-07	1.13e-06	2.46e-06	5.06e-06	3.63e-06	4.05e-06	3.37e-06	2.79e-06
gene1519122	2.91e-05	4.43e-06	6.58027	2.71815	0.000354572	1.81e-05	2.35e-05	2.09e-05	3.44e-05	3.48e-05	4.31e-05	3.91e-05	3.16e-05	2.3907e-05	2.2e-05	5.42e-06	3.08e-06	3.39e-06	7.76e-06	8.54e-06	2.06e-06	1.74e-06	2.55e-07	1.07e-05	1.32e-06
gene1296021	2.08e-05	2.18e-07	95.2001	6.57289	0.000354678	1.38e-05	1.9823e-05	2.61e-05	2.64e-05	2.17e-05	2.24e-05	3.68e-05	1.13e-05	1.24e-05	1.69e-05	7.63e-08	3.33e-07	5.67e-08	1.56e-07	2.62e-08	4.11e-08	7.17e-08	7.55e-07	5.37e-07	1.3e-07
gene1739505	5.24e-06	2.92e-07	17.9641	4.16704	0.000355578	4.41e-06	5.85e-06	5.06e-06	2.31e-06	6.39e-06	9.2e-06	8.59e-06	4.85e-06	3.52e-06	2.18e-06	1.23e-07	3.89e-08	2.19e-07	1.33e-07	2.69e-07	3.7e-07	5.07e-07	5.03e-07	4.6e-07	2.92e-07
gene903244	1.34e-06	1.49e-07	8.96011	3.16352	0.000356815	2.33e-06	1.3e-06	1.2e-06	1.13e-06	1.4e-06	1.56e-06	7.75e-07	2.29e-06	8.55e-07	5.23e-07	6.22e-08	9.86e-08	4.11e-08	1.49e-07	1.14e-07	4.02e-07	2.34e-07	1.49e-07	1.94e-07	4.71e-08
gene681290	1.76e-06	9.63e-08	18.3091	4.19449	0.00035782	2.4e-06	2.55e-06	1.6e-06	2.21e-06	1.82e-06	2.6e-06	1.03e-06	9.56e-07	1.49e-06	9.9e-07	1.23e-07	1.67e-07	1.74e-08	9.54e-08	7.22e-08	9.63e-08	9.63e-08	1.03e-07	9.63e-08	9.63e-08
gene1140184	1.96e-05	1.28e-06	15.3138	3.93676	0.000357912	7.88e-06	1.7466e-05	2.22e-05	2.43e-05	2.13e-05	2.66e-05	2.18e-05	2.29e-05	1.23e-05	1.9e-05	1.87e-06	1.41e-06	9.97e-07	5.21e-07	5.95e-06	2.58e-07	4.5e-08	4.21e-07	4.49e-08	1.28e-06
gene1568704	0.000148581	1.9e-07	782.108	9.61122	0.000358089	0.000128944	0.00016624	0.000134122	0.000212838	8.93e-05	0.000254743	0.000102719	0.000185548	8.5391e-05	0.000126	1.9e-07	5.25e-07	2.41e-07	1.9e-07	3.03e-08	9.52e-08	8.29e-08	1.9e-07	1.66e-07	1.9e-07
gene1328950	5.57e-07	1.99e-07	2.79514	1.48292	0.000358181	6.07e-07	3.11e-07	4.92e-07	8.83e-07	6.72e-07	5.57e-07	7.41e-07	6.26e-07	3.07e-07	3.75e-07	1.16e-07	1.83e-07	2.86e-08	3.14e-07	1.99e-07	6.23e-08	4.34e-07	2.12e-07	3.79e-07	6.56e-08
gene1431380	5.32e-06	7.18e-07	7.41023	2.88952	0.000358526	4.89e-06	3.1e-06	7.21e-06	6.22e-06	5.71e-06	8.93e-06	4.94e-06	4.5e-06	3.06e-06	4.68e-06	6.86e-07	1.36e-06	7.18e-07	2.33e-07	1.41e-06	3.7e-07	7.18e-07	2.51e-07	7.18e-07	7.18e-07
gene680772	1.62e-06	2.32e-07	6.98986	2.80526	0.000359604	1.36e-06	1.52e-06	1.45e-06	2.1e-06	2.06e-06	3.08e-06	1.59e-06	1.09e-06	1.38e-06	6.13e-07	1.78e-07	2.83e-07	1.29e-07	2.1e-07	2.12e-07	2.82e-07	2.9e-07	1.74e-07	5.12e-07	5.39e-08
gene1518731	7.72e-05	1.23e-05	6.25599	2.64524	0.000360752	8.01e-05	7.62e-05	5.67e-05	8.87e-05	6.44e-05	0.000108762	8.93e-05	7.28e-05	5.88e-05	7.67e-05	9.805e-06	1.11e-05	1.39e-05	2.25e-05	2.54e-05	5.85e-06	5.29e-06	1.47e-06	2.0841e-05	7.31e-06
gene786453	5.15e-08	4.84e-07	0.106364	3.23292	0.000361709	5.15e-08	3.45e-08	2.73e-08	3.27e-08	3.73e-08	5.15e-08	4.11e-08	5.15e-08	1.36e-07	5.15e-08	6.38e-07	7.78e-07	4.84e-07	4.84e-07	4.84e-07	5.29e-07	4.61e-07	4.84e-07	2.76e-07	2.23e-07
gene1297887	4.8e-05	5.12e-07	93.6637	6.54942	0.000362044	2.03e-05	3.76e-05	4.08e-05	6.83e-05	4.6e-05	6.82e-05	5.8e-05	7.5e-05	2.49e-05	4.08e-05	5.17e-07	4.79e-07	8.54e-08	6.44e-07	2.95e-07	4.65e-07	1.62e-07	1.33e-06	1.05e-06	9.79e-08
gene1140295	2.29e-05	1.45e-06	15.8357	3.98511	0.000362156	2.02e-05	2.56e-05	2.17e-05	1.68e-05	2.57e-05	2.94e-05	3.1921e-05	1.8894e-05	1.84e-05	2.1e-05	1.78e-06	1.19e-06	7.69e-07	4.22e-07	8.79e-06	7.25e-07	1.46e-07	2.65e-07	3.39e-07	5.87e-08
gene1099486	1.32e-06	6.64e-06	0.198066	2.33595	0.000362211	8.61e-07	1.51e-06	1.99e-07	1.19e-07	2.18e-06	1.13e-07	1.95e-06	1.65e-06	2.74e-06	1.83e-06	8.38e-06	8.08e-06	5.43e-06	6.6e-06	4.62e-06	8.44e-06	5.44e-06	8.84e-06	6.32e-06	4.27e-06
gene963525	5.26e-07	4.25e-08	12.3829	3.63028	0.000362254	9.59e-07	3.69e-07	1.02e-06	5.81e-07	5.26e-07	6.62e-07	3.66e-07	4.33e-07	1.21e-07	2.22e-07	4.25e-08	6.91e-08	1.08e-08	1.48e-08	1.49e-08	2.35e-08	2.05e-08	3.19e-08	1.23e-07	7.42e-08
gene1391989	5e-07	1.13e-07	4.43559	2.14912	0.000362959	6.49e-07	4.76e-07	5e-07	2.7e-07	8.21e-07	5e-07	5e-07	6.7e-07	5e-07	1.15e-07	6.38e-08	6.75e-08	4.21e-08	2.31e-07	2.33e-07	1.38e-07	1.13e-07	3.12e-08	1.6e-07	4.83e-08
gene1569251	5.42e-05	1.29e-07	420.202	8.71494	0.000363074	7.26e-05	7.32e-05	3.36e-05	6.44e-05	2.51e-05	9.01e-05	4.76e-05	6.34e-05	4.34e-05	2.91e-05	2.02e-08	1.12e-07	4e-08	9.61e-08	1.11e-07	3.27e-07	5.7e-08	2.96e-07	2.08e-07	2.29e-08
gene931125	5.97e-06	1.82e-07	32.701	5.03126	0.000364316	7.92e-06	6.93e-06	8.94e-06	5.92e-06	6.84e-06	3.08e-06	5.32e-06	4.95e-06	4.19e-06	5.57e-06	5.62e-08	8.91e-08	2.23e-07	1.53e-07	1.82e-07	3.63e-07	1.82e-07	1.82e-07	2.11e-07	1.82e-07
gene680883	1.55e-06	1.16e-07	13.3862	3.74267	0.000364329	2.73e-06	1.59e-06	1.6e-06	1.73e-06	2.03e-06	2.21e-06	7.47e-07	1.02e-06	9.99e-07	8.73e-07	4.55e-08	2.17e-07	4.51e-08	6.18e-08	1.87e-07	1.16e-07	8.55e-08	1.16e-07	1.71e-07	1.16e-07
gene1234745	6.55e-07	1.04e-07	6.30675	2.6569	0.000364974	7.24e-07	5.57e-07	3.91e-07	5.27e-07	9.35e-07	6.11e-07	1.03e-06	8.71e-07	3.05e-07	5.97e-07	1.04e-07	1.04e-07	1.04e-07	8.89e-08	1.04e-07	2.12e-07	6.15e-08	9.59e-08	6.14e-08	1.04e-07
gene806009	1.48e-06	4.23e-07	3.4963	1.80583	0.000365378	1.74e-06	2.09e-06	1.36e-06	1.19e-06	1.43e-06	1.1e-06	1.83e-06	1.48e-06	1.36e-06	1.19e-06	5.67e-07	4.23e-07	2.11e-07	2.89e-07	2.91e-07	6.11e-07	3.99e-07	4.23e-07	5.31e-07	4.82e-07
gene762198	6.88e-06	6.33e-07	10.8672	3.44191	0.000365452	6.23e-06	3.01e-06	8.27e-06	1.09e-05	7.74e-06	7.99e-06	1.07e-05	4.95e-06	4.73e-06	4.26e-06	8.84e-07	7.69e-07	8.48e-08	3.88e-07	4.89e-07	7.69e-07	6.16e-07	5.02e-07	1.79e-06	3.24e-08
gene745234	1.09e-06	2.09e-07	5.22962	2.38671	0.000366231	1.98e-06	5.45e-07	1.43e-06	1.03e-06	1.88e-06	1.08e-06	9.96e-07	1.13e-06	5.73e-07	2.63e-07	2.27e-07	4.14e-07	3.33e-08	2.06e-07	5.77e-08	9.07e-08	3.64e-07	6.17e-08	6.16e-07	1.91e-08
gene1249390	9.05e-08	2.03e-07	0.446291	1.16394	0.000366542	4.64e-08	4.76e-08	9.05e-08	4.5e-08	9.05e-08	4.27e-08	5.66e-08	4.78e-08	9.37e-08	3.44e-07	1.35e-07	3.01e-07	1.61e-07	2.03e-07	3.71e-07	2.03e-07	2.03e-07	2.78e-07	5.08e-08	1.23e-07
gene773150	3.57e-06	3.9e-08	91.634	6.51781	0.000366893	5.8e-06	3.97e-06	4.53e-06	2.07e-06	2.48e-06	3.93e-06	3.23e-06	3.99e-06	2.57e-06	3.15e-06	8.35e-09	3.9e-08	3.9e-08	1.13e-08	1.14e-08	3.6e-08	9.41e-08	1.22e-08	6.26e-08	7.58e-08
gene1581586	3.15e-05	2.95e-07	106.819	6.73902	0.000367494	1.99e-05	5.28e-05	1.7e-05	2.69e-05	3.24e-05	5.16e-05	5.19e-05	3.3073e-05	2.27e-05	6.4e-06	3.65e-07	9.64e-08	1.2e-07	4.13e-07	1.67e-07	6.55e-07	2.95e-07	3.56e-07	3.42e-07	1.38e-07
gene1520986	2.27e-05	1.49e-07	152.68	7.25437	0.000367566	1.96e-05	2.165e-05	1.83e-05	2.9116e-05	2.08e-05	3.04e-05	2.59e-05	2.0113e-05	1.89e-05	2.23e-05	5.2e-08	1.24e-07	5.16e-08	7.07e-08	1.49e-07	4.49e-07	1.47e-07	2.29e-07	9.76e-08	1.18e-07
gene1420732	1.17e-05	2.56e-07	45.6587	5.51282	0.000367794	1.44e-05	1.17e-05	1.27e-05	4.76e-06	1.76e-05	1.62e-05	2.04e-05	6.83e-06	7.59e-06	4.77e-06	1.28e-07	3.77e-07	3.62e-08	4.96e-08	1.25e-07	1.18e-07	3.43e-08	1.07e-07	1.34e-06	2.49e-07
gene147456	4.97e-07	2.33e-08	21.3112	4.41354	0.000368128	4.97e-07	4.97e-07	6.16e-07	9.22e-07	6.31e-07	4.97e-07	4.97e-07	1.96e-07	3.84e-07	2.35e-07	2.33e-08	3.36e-08	2.33e-08	9.59e-09	5.81e-08	1.52e-08	2.33e-08	1.03e-08	1.32e-08	2.33e-08
gene1469857	6.76e-06	3.69e-07	18.3191	4.19528	0.000369685	1.25e-05	7.83e-06	4.53e-06	7.11e-06	5.86e-06	7.42e-06	4.13e-06	1.09e-05	2.41e-06	4.88e-06	1.01e-06	1.01e-07	6.28e-08	9.9e-07	1.74e-07	2.05e-07	2.38e-07	4.64e-08	7.13e-07	1.44e-07
gene1108663	1.58e-05	4.38e-07	36.148	5.17584	0.000369931	8.68e-06	2e-05	1.5164e-05	2.15e-05	2.66e-05	1.08e-05	1.73e-05	1.53e-05	9.74e-06	1.34e-05	2.55e-07	1.62e-07	4.38e-07	2.77e-07	1.4e-07	1.65e-06	5.74e-07	2.98e-07	4.77e-07	1.16e-07
gene896393	6.14e-05	1.4e-06	43.9607	5.45814	0.000370237	5.17e-05	6.01e-05	7.09e-05	8.63e-05	4.89e-05	8.24e-05	6.31e-05	4.36e-05	5.9264e-05	4.78e-05	1.7e-06	8.26e-07	5.38e-07	1.72e-06	2.48e-07	1.22e-06	2.89e-06	3.71e-06	1.06e-06	5.14e-08
gene1569788	3.56e-05	2e-06	17.745	4.14934	0.000371689	5.34e-05	4.16e-05	2.9859e-05	5.35e-05	1.94e-05	5.8862e-05	2.52e-05	3.17e-05	1.81e-05	2.4e-05	7.85e-07	7.3e-07	1.64e-06	2.5e-06	1.11e-06	1.93e-06	2.8e-06	4.4e-06	2.18e-06	1.97e-06
gene1205810	1.75e-07	5e-08	3.50028	1.80747	0.000373511	2.21e-07	7.54e-08	2.38e-07	2.14e-07	1.75e-07	1.75e-07	1.75e-07	2.28e-07	7.43e-08	1.75e-07	6.17e-08	4.89e-08	3.06e-08	4.19e-08	4.23e-08	6.65e-08	5.8e-08	5e-08	5e-08	5e-08
gene682915	1.43e-06	1.64e-07	8.68622	3.11873	0.000373512	1.75e-06	1.79e-06	1.32e-06	1.7e-06	1.34e-06	2.89e-06	1.1e-06	8.71e-07	1.28e-06	2.24e-07	1.51e-07	1.64e-07	4.98e-08	6.83e-08	1.38e-07	1.08e-07	2.83e-07	7.37e-08	3.77e-07	2.28e-07
gene1476944	1.42e-06	1.32e-07	10.7798	3.43026	0.000374252	4.15e-07	1.6e-06	1.85e-06	1.36e-06	1.42e-06	1.48e-06	2.41e-06	2.3e-06	5.24e-07	8.98e-07	1.95e-08	1.32e-07	9.68e-08	1.32e-07	8.03e-08	1.32e-07	1.1e-07	2.29e-07	2.56e-07	1.33e-07
gene745791	3.35e-07	9.93e-08	3.37578	1.75522	0.000374331	4.21e-07	3.35e-07	5.69e-07	2.73e-07	3.89e-07	4.53e-07	1.72e-07	3.35e-07	7.1e-08	3.35e-07	6.19e-08	9.93e-08	8.17e-08	8.41e-08	1.41e-07	9.93e-08	7.75e-08	3.02e-08	2.71e-07	4.68e-08
gene1464359	0.000507177	3.82e-06	132.906	7.05426	0.000375179	0.000655752	0.000576931	0.000412295	0.000402833	0.000337506	0.000758533	0.000436036	0.000682719	0.00025217	0.000557	9.21e-06	3.82e-06	1.25e-05	6.82e-07	3.82e-06	3.82e-06	2.9e-07	8.49e-08	3.82e-06	8.77e-08
gene680714	1.6e-06	1.46e-07	11.0061	3.46024	0.000376277	2.6e-06	1.79e-06	1.38e-06	1.46e-06	1.25e-06	2.86e-06	1.13e-06	1.59e-06	1.11e-06	8.87e-07	5.76e-08	1.28e-07	1.83e-07	9.39e-08	7.9e-08	9.94e-08	4.55e-07	6.75e-08	2.16e-07	7.85e-08
gene1569539	7.22e-05	4.6e-07	156.923	7.29391	0.000377219	5.19e-05	7.95e-05	5.95e-05	0.000110399	4.41e-05	0.000106232	6.84e-05	9.48e-05	2.89e-05	7.81e-05	1.18e-07	1.12e-06	4.6e-07	8.02e-07	1.62e-07	7.64e-07	2.22e-07	4.6e-07	2.21e-07	2.68e-07
gene682914	1.52e-06	3.26e-07	4.67309	2.22438	0.000378367	2.63e-06	1.57e-06	1.24e-06	1.9e-06	1.06e-06	2.19e-06	1.35e-06	1.36e-06	1.04e-06	8.8e-07	3.26e-07	3.26e-07	9.38e-08	3.86e-07	2.6e-07	4.08e-07	7.12e-07	1.39e-07	1.78e-07	4.3e-07
gene896339	9.67e-06	2.15e-07	45.0019	5.49191	0.000378387	6.7e-06	8.46e-06	9.01e-06	1.07e-05	1.29e-05	2.11e-05	9.92e-06	9.17e-06	5.3e-06	3.44e-06	2.03e-07	8.6e-08	4.47e-09	1.06e-06	1.86e-08	2.15e-07	5.09e-08	2.85e-07	2.15e-07	1.03e-08
gene1643827	6.13e-05	4.3e-07	142.506	7.15488	0.000378798	3.78e-05	6.49e-05	6.1292e-05	5.6e-05	5.51e-05	7.65e-05	7.43e-05	7.82e-05	4.36e-05	6.56e-05	1.82e-07	5.79e-07	1.81e-07	3.3e-07	4.3e-07	9.17e-07	3.43e-07	2.67e-07	7.98e-07	2.76e-07
gene1419992	3.48e-05	5.88e-07	59.0913	5.88487	0.000378905	1.77e-05	2.96e-05	2.8784e-05	4.55e-05	3.91e-05	4.17e-05	3.85e-05	4.83e-05	2.68e-05	3.18e-05	1.37e-06	5.85e-07	2.89e-07	1.67e-07	2e-06	3.98e-07	1.44e-07	6.31e-07	2.31e-07	6.98e-08
gene1075053	5.21e-06	3.54e-08	147.083	7.20048	0.000379668	3.24e-06	5.74e-06	5.2e-06	3.15e-06	4.93e-06	7.32e-06	6.21e-06	8e-06	3.66e-06	4.64e-06	3.54e-08	3.54e-08	1.57e-08	6.45e-08	2.17e-08	3.41e-08	2.97e-08	4.64e-08	3.54e-08	3.59e-08
gene682070	1.53e-06	1.29e-07	11.824	3.56365	0.000380311	2.6e-06	1.95e-06	1.3e-06	1.55e-06	1.33e-06	2.86e-06	1.22e-06	1.03e-06	9.11e-07	4.95e-07	5.74e-08	1.37e-07	3.41e-08	1.64e-07	1.18e-07	2.48e-08	3.78e-07	1.01e-07	2.37e-07	3.91e-08
gene962358	8.39e-07	8.69e-08	9.65189	3.27081	0.00038073	7.41e-07	4.56e-07	1.44e-06	1.15e-06	8.39e-07	1.36e-06	9.05e-07	6.12e-07	1.5e-07	7.33e-07	6.66e-08	8.69e-08	2.2e-08	2.71e-07	3.04e-08	4.79e-08	8.69e-08	8.69e-08	8.33e-08	8.69e-08
gene105424	6.19e-06	6e-05	0.103151	3.27717	0.000381452	2.21e-06	3.03e-06	9.41e-06	6.62e-06	7.15e-06	1.02e-06	4.06e-06	7.8e-06	1.21e-05	8.44e-06	7.74e-05	6.38e-05	5.34e-05	7.46e-05	5.13e-05	6.11e-05	5.7558e-05	8.06e-05	5.1718e-05	2.83e-05
gene1111593	5.72e-07	2.22e-07	2.57267	1.36327	0.000381683	1.21e-07	8.1e-07	8.85e-07	7.07e-07	5.72e-07	9.5e-07	9.64e-07	5.72e-07	6.14e-08	7.51e-08	7.91e-08	2.2e-07	1.18e-07	2.95e-07	1.63e-07	4.26e-08	3.71e-07	1.16e-07	5.93e-07	2.24e-07
gene760797	3.23e-06	8.05e-08	40.1545	5.32749	0.000381717	3.68e-06	3.18e-06	2.66e-06	6.53e-06	3.66e-06	4.47e-06	3.42e-06	1.49e-06	1.78e-06	1.45e-06	2.61e-07	8.27e-08	1.72e-08	4.72e-08	8.05e-08	8.05e-08	9.79e-08	2.55e-08	3.26e-08	8.05e-08
gene895841	0.000111763	9.91e-07	112.806	6.8177	0.000382957	7.85e-05	0.000117144	0.000108809	0.000137472	0.000111216	0.000158709	9.73e-05	0.000107588	0.000114064	8.68e-05	9.98e-07	5.02e-07	3.56e-07	1.09e-06	1.5e-07	1.06e-06	1.91e-06	3.33e-06	4.91e-07	2.76e-08
gene981866	4.27e-05	8.5e-08	501.663	8.97058	0.000382965	4.88e-05	4.89e-05	5.25e-05	3.6132e-05	3.46e-05	5.95e-05	3.38e-05	3.65e-05	3.13e-05	4.46e-05	2.06e-08	9.81e-08	4.09e-08	8.5e-08	2.26e-07	8.5e-08	3.87e-08	3.02e-08	8.5e-08	1.4e-07
gene1747446	3.98e-06	4.4e-07	9.04656	3.17737	0.000383367	5.53e-06	6.9e-06	3.14e-06	4.64e-06	3.55e-06	5.84e-06	1.55e-06	5.32e-06	1.59e-06	1.76e-06	4.92e-07	4.4e-07	4.4e-07	4.4e-07	6.75e-07	2.36e-07	1.03e-07	1.04e-06	4.1e-07	1.24e-07
gene1421371	2.1e-05	6.58e-07	31.9639	4.99837	0.00038341	3.41e-05	1.6e-05	1.68e-05	2.93e-05	1.78e-05	2.75e-05	1.34e-05	2.38e-05	1.37e-05	1.8e-05	1.12e-06	1.365e-06	1.14e-07	4.29e-07	9.83e-07	8.66e-07	4.31e-07	1.09e-06	5.38e-08	1.3e-07
gene1391678	1.22e-06	5.43e-08	22.415	4.48639	0.000383549	2.3e-06	1.57e-06	1.22e-06	1.27e-06	1.94e-06	1.22e-06	4.01e-07	1.24e-06	3.32e-07	6.77e-07	5.43e-08	5.43e-08	3.8e-08	2.6e-08	5.43e-08	4.13e-08	7.2e-08	1.12e-07	3.59e-08	5.43e-08
gene668944	5.88e-07	1.79e-08	32.9292	5.0413	0.00038387	9.94e-07	3.92e-07	5.88e-07	5.94e-07	5.08e-07	5.88e-07	4.67e-07	1.11e-06	7.74e-08	5.68e-07	1.12e-08	1.78e-08	2.22e-08	1.52e-08	1.79e-08	1.79e-08	2.11e-08	1.64e-08	2.1e-08	1.79e-08
gene1533312	6.83e-06	6.91e-08	98.9172	6.62815	0.000384097	3.94e-06	7.23e-06	6.13e-06	8.25e-06	4.07e-06	9.45e-06	9.37e-06	8.99e-06	4.14e-06	6.73e-06	5.52e-08	2.92e-08	6.91e-08	6.91e-08	2.52e-08	6.91e-08	6.91e-08	2.69e-08	6.91e-08	2.09e-07
gene981656	4.53e-05	1.39e-06	32.6551	5.02924	0.000384686	3.65e-05	3.26e-05	7.41e-05	3.93e-05	3.4e-05	6.8e-05	4.35e-05	5.57e-05	3.74e-05	3.2e-05	5.72e-07	1.36e-06	1.22e-06	1.32e-06	1.33e-06	1.79e-06	1.93e-06	8.8e-07	2.3e-06	1.17e-06
gene1152567	4.59e-07	1.85e-06	0.248242	2.01018	0.000385059	1.06e-07	2.18e-07	1.72e-07	1.03e-07	1.06e-06	2.94e-07	2.6e-07	2.19e-07	1.51e-06	6.58e-07	1.11e-06	2.5e-06	2.75e-06	1.63e-06	1.14e-06	1.8e-06	2.09e-06	3.12e-06	5.21e-07	1.85e-06
gene1737250	6.29e-06	3.19e-08	197.218	7.62365	0.000385069	2.71e-06	5.98e-06	9.25e-06	6.64e-06	9.1e-06	9.06e-06	5.12e-06	5.64e-06	4.37e-06	5.02e-06	3.17e-08	5.03e-08	1.57e-08	3.19e-08	3.19e-08	3.42e-08	2.98e-08	3.19e-08	2.97e-08	3.19e-08
gene1139796	4.96e-05	1.42e-06	35.0241	5.13028	0.000385557	5.21e-05	5.82e-05	5.5e-05	4.82e-05	3.11e-05	6.84e-05	4.49e-05	4.89e-05	4.1129e-05	4.79e-05	2.16e-06	1.1e-06	6.56e-07	5.08e-07	7.85e-06	1.24e-07	5.41e-08	1.27e-07	1.62e-07	1.42e-06
gene910730	3.55e-05	3.06e-07	115.933	6.85715	0.000386402	5.7121e-05	3e-05	3.38e-05	3.85e-05	2.75e-05	4.73e-05	3.38e-05	2.81e-05	2.1721e-05	3.74e-05	1.23e-07	6.15e-07	1.57e-07	1.68e-07	7.74e-07	1.9e-07	3.64e-07	3.88e-07	1.65e-07	1.2e-07
gene681445	1.72e-06	1.51e-07	11.3942	3.51023	0.000386419	2.4e-06	2.74e-06	1.08e-06	1.38e-06	1.33e-06	2.79e-06	1.52e-06	1.74e-06	1.44e-06	8.26e-07	1.35e-07	2.14e-07	1.51e-07	1.83e-07	7.4e-08	1.51e-07	5.07e-08	1.98e-07	5.06e-08	3.06e-07
gene100667	1.65e-06	9.38e-06	0.176383	2.50322	0.000386771	2.33e-06	3.41e-07	2.8e-06	1.29e-07	7.36e-08	1.41e-06	1.95e-06	1.92e-06	4.03e-06	1.56e-06	8.59e-06	8.25e-06	8.3e-06	7.06e-06	1.0455e-05	1e-05	1.25e-05	8.47e-06	1.3381e-05	6.76e-06
gene1081306	1.49e-06	6.51e-08	22.9536	4.52065	0.000386821	1.99e-06	1.69e-06	7.97e-07	1.74e-06	2.12e-06	6.57e-07	1.77e-06	2.01e-06	9.95e-07	1.16e-06	1.2e-08	5.73e-08	3.58e-08	1.64e-08	1.32e-07	1.56e-07	9.05e-08	1.77e-08	6.78e-08	6.51e-08
gene1738990	1.55e-05	1.86e-07	83.2568	6.3795	0.000387552	1.7e-05	1.3466e-05	1e-05	1.2232e-05	2.5741e-05	2.67e-05	1.46e-05	1.41e-05	1.04e-05	1.1e-05	4.89e-08	2.84e-07	4.84e-08	1.33e-07	2.01e-07	3.51e-07	1.84e-07	1.67e-07	3.36e-07	1.11e-07
gene100365	4.22e-06	8.47e-06	0.49778	1.00642	0.00038794	3.55e-06	2.28e-06	4.45e-06	3.97e-06	3.92e-06	2.26e-06	3.71e-06	5.11e-06	9.49e-06	3.42e-06	8.33e-06	7.98e-06	6.69e-06	5.79e-06	8.81e-06	9.01e-06	9.4e-06	9.1e-06	1.28e-05	6.75e-06
gene680407	1.42e-06	1.2e-07	11.8791	3.57035	0.000388506	2.14e-06	1.53e-06	1.09e-06	1.49e-06	1.39e-06	2.87e-06	8.53e-07	1.54e-06	1.08e-06	2.3e-07	7.67e-08	1.2e-07	1.06e-07	1.04e-07	1.26e-07	6.62e-08	3.75e-07	4.5e-08	1.44e-07	3.48e-08
gene1038784	9.88e-07	4.06e-07	2.43695	1.28508	0.00038904	8.89e-07	1.37e-06	4.8e-07	1.29e-06	1.48e-06	9.88e-07	1.63e-06	4.59e-07	7.49e-07	5.5e-07	1.78e-07	2.5e-07	1.76e-07	1.34e-07	1.35e-07	1.7e-07	7.41e-08	1.73e-07	1.33e-06	1.43e-06
gene680026	1.04e-06	3.67e-07	2.83105	1.50134	0.000389828	8.82e-07	1.61e-06	6.35e-07	1.05e-06	1.19e-06	1.53e-06	1.2e-06	1.21e-06	5.95e-07	4.85e-07	7.38e-08	3.67e-07	3.41e-07	3.67e-07	3.37e-08	7.96e-07	4.62e-08	9.02e-07	1.85e-07	5.59e-07
gene1634559	2.43e-05	2.79e-07	87.2505	6.44709	0.000390306	1.66e-05	1.54e-05	2.77e-05	3.03e-05	2.44e-05	3.01e-05	3.42e-05	2.25e-05	2.14e-05	2.08e-05	9.68e-08	5.7e-07	1.92e-07	2.44e-07	3.79e-08	5.96e-07	3.38e-07	1.01e-07	5.19e-07	9.42e-08
gene1520030	1.8028e-05	4.78e-06	3.77008	1.9146	0.00039038	1.67e-05	1.61e-05	2.19e-05	2.94e-05	1.19e-05	2.24e-05	2.34e-05	1.35e-05	9.51e-06	1.55e-05	5.55e-06	4.12e-06	5.11e-06	7.85e-06	7.13e-06	3.35e-06	2.91e-06	4.55e-07	1.0112e-05	1.23e-06
gene1433590	2.25e-07	4.89e-07	0.461087	1.11689	0.000390504	8.25e-08	1.69e-07	2.01e-07	8.01e-08	3.65e-07	7.6e-08	2.02e-07	1.7e-07	5.01e-07	4.08e-07	6.95e-07	5.32e-07	1.9e-07	4.89e-07	7.23e-07	7.75e-07	4.5e-07	3.86e-07	2.7e-07	3.81e-07
gene1297356	7.6e-06	4.94e-07	15.398	3.94467	0.000390748	5.44e-06	7.27e-06	6e-06	9.52e-06	1.16e-05	1.41e-05	8.92e-06	4.62e-06	3.56e-06	4.95e-06	2.3e-07	4.02e-07	4.56e-08	6.25e-07	2.52e-07	7.94e-07	2.16e-07	1.11e-06	1.21e-06	5.22e-08
gene1740431	0.000114426	3.73e-07	306.95	8.26186	0.000392107	5.05e-05	0.000128403	0.000117201	0.000130035	9.31e-05	0.000160007	0.000106133	0.000211219	4.36e-05	0.000104	1.91e-07	3.73e-07	4.72e-08	1.94e-07	4.57e-07	7.19e-07	3.58e-07	8.38e-07	1.79e-07	3.73e-07
gene1644850	7.86e-05	1.56e-06	50.5073	5.65842	0.000392917	9.51e-05	7.93e-05	8.82e-05	7.43e-05	5.5977e-05	7.15e-05	0.000106875	7.42e-05	5.07e-05	8.99e-05	9.11e-07	1.79e-06	1.01e-06	1.82e-06	5.88e-07	2.77e-06	1.41e-06	3.93e-07	3.42e-06	1.46e-06
gene978532	3.15e-08	1.18e-07	0.266223	1.90929	0.000393066	2.28e-08	2.33e-08	3.69e-08	2.21e-08	3.15e-08	3.15e-08	2.78e-08	3.15e-08	3.15e-08	5.63e-08	1.18e-07	1.18e-07	7.54e-08	1.03e-07	1.04e-07	1.18e-07	1.18e-07	1.12e-07	1.43e-07	1.73e-07
gene1295609	3.47e-05	3.06e-07	113.566	6.82738	0.000394488	1.53e-05	3.87e-05	4.0741e-05	4.89e-05	1.98e-05	5.72e-05	3.61e-05	4.33e-05	1.96e-05	2.76e-05	1.32e-07	6.3e-07	1.31e-07	2.7e-07	2.72e-07	1.43e-07	2.49e-07	5.82e-07	4.97e-07	1.5e-07
gene1245143	1.1e-06	8.27e-08	13.2721	3.73032	0.000394728	1.6e-06	1.12e-06	4.17e-07	1.5e-06	1.27e-06	2e-06	9.08e-07	1.06e-06	7.52e-07	3.54e-07	1.77e-07	1.41e-08	2.9e-07	3.62e-08	1.22e-08	8.27e-08	1.67e-08	6.5e-08	4.99e-08	8.27e-08
gene100695	2.36e-06	8.39e-06	0.281697	1.82778	0.000394776	2.16e-06	6.15e-07	3.82e-06	1.05e-06	8.4e-07	2.35e-06	2.49e-06	1.94e-06	6.99e-06	1.38e-06	6.82e-06	7.67e-06	7.15e-06	6.84e-06	7.35e-06	1.02e-05	1.2026e-05	8.64e-06	1.14e-05	5.76e-06
gene680077	1.48e-06	7.62e-08	19.4281	4.28007	0.000395378	2.5e-06	1.76e-06	9.61e-07	1.75e-06	1.54e-06	2.82e-06	9.99e-07	1.18e-06	7.86e-07	5.06e-07	3.41e-08	8.11e-08	8.44e-08	6.95e-08	7.01e-08	1.1e-07	1.28e-07	4.99e-08	9.59e-08	3.87e-08
gene1466015	0.000145486	3.46e-06	42.0669	5.39462	0.000395967	0.000169151	0.000141331	0.000140108	0.000114141	0.000189971	0.000197205	0.000109794	0.000141911	8.02e-05	0.000171	9.07e-06	3.46e-06	1.27e-05	8.62e-07	1.4e-07	3.46e-06	4.23e-07	3.46e-06	3.07e-07	6.97e-07
gene1085108	2.14e-07	8.17e-08	2.6256	1.39265	0.000396231	2.14e-07	2.14e-07	2.83e-07	1.94e-07	2.14e-07	2.3e-07	3.05e-07	2.14e-07	1.51e-07	1.24e-07	5.17e-08	8.17e-08	5.12e-08	1.87e-07	2.36e-08	7.43e-08	1.94e-07	8.17e-08	3.23e-08	3.91e-08
gene100239	1.83e-06	6.36e-06	0.288277	1.79447	0.000396404	1.87e-06	6.85e-08	3.35e-06	3.88e-07	7.39e-08	2.21e-06	2.12e-06	1.93e-06	4.926e-06	1.4e-06	6.35e-06	5.78e-06	5.59e-06	4.38e-06	6.46e-06	5.84e-06	6.99e-06	6.18e-06	9.47e-06	6.56e-06
gene1296918	5.84e-05	1.58e-08	3705.84	11.8556	0.000397455	4.54e-05	6.41e-05	6.13e-05	7.46e-05	4.4508e-05	7.88e-05	5.74e-05	5.41e-05	3.74e-05	6.64e-05	1.74e-08	7.87e-09	1.58e-08	3.37e-09	4.08e-08	1.58e-08	1.4e-08	3.64e-09	2.33e-08	1.58e-08
gene1239115	3.12e-06	1.31e-07	23.8609	4.57658	0.000397515	5.61e-06	2.88e-06	1.95e-06	3.88e-06	2.22e-06	2.95e-06	3.42e-06	3.72e-06	1.62e-06	2.97e-06	1.75e-07	1.54e-07	3.84e-08	2.37e-07	2.66e-08	8.36e-08	3.64e-08	1.71e-07	2.55e-07	1.32e-07
gene908695	8.87e-06	4.41e-08	201.205	7.65252	0.000397695	5.69e-06	8.17e-06	1.12e-05	1.45e-05	7.22e-06	1.12e-05	9.34e-06	6.98e-06	6.25e-06	8.2e-06	4.15e-08	4.41e-08	5.48e-08	1.88e-08	5.69e-08	4.41e-08	5.2e-08	4.05e-08	4.41e-08	4.41e-08
gene1080246	1.89e-06	2.05e-08	92.2673	6.52775	0.000398139	1.91e-06	2.3e-06	9.4e-07	1.89e-06	2.52e-06	1.11e-06	2.38e-06	3.16e-06	1.55e-06	1.13e-06	1.91e-08	1.51e-08	3.78e-08	1.3e-08	2.62e-08	2.06e-08	1.79e-08	1.4e-08	2.05e-08	2.05e-08
gene1429847	3.87e-05	3.97e-07	97.2654	6.60385	0.000398186	2.65e-05	2.97e-05	6.39e-05	3.9e-05	5.06e-05	2.06e-05	5e-05	5.29e-05	1.6e-05	3.72e-05	9.08e-07	1.09e-06	1.16e-07	7.96e-08	8.03e-07	2.53e-07	1.93e-07	4.08e-07	5.5e-08	6.65e-08
gene764306	5.24e-06	8.2e-07	6.3945	2.67683	0.000398631	4.95e-06	4.41e-06	5.04e-06	4.91e-06	5.19e-06	5.42e-06	6.96e-06	6.02e-06	3.63e-06	5.89e-06	1.35e-06	3.13e-07	1.15e-07	1.12e-06	9.4e-07	7.02e-07	1.35e-06	3.06e-07	1.66e-06	3.43e-07
gene1341961	5.51e-06	2.05e-07	26.8902	4.74901	0.00039967	4.37e-06	4.15e-06	6.99e-06	5.53e-06	5.88e-06	5.25e-06	7e-06	6.2e-06	3.33e-06	6.44e-06	5.43e-08	2.05e-07	5.38e-08	7.38e-08	1.49e-07	5.85e-07	3.06e-07	3.98e-07	1.02e-07	1.23e-07
gene682443	6.86e-07	8.77e-08	7.8307	2.96914	0.000399927	6.95e-07	8.56e-07	5.63e-07	1.08e-06	7.7e-07	1.41e-06	3.96e-07	6.22e-07	1.87e-07	2.87e-07	2.77e-08	1.1e-08	6.85e-09	3.76e-08	2.84e-08	1.34e-07	4.16e-07	5.07e-08	3.89e-08	1.26e-07
gene680163	1.9e-06	4.37e-07	4.34938	2.12081	0.000400031	2.58e-06	2.31e-06	9.33e-07	2.18e-06	1.88e-06	2.37e-06	2.41e-06	1.47e-06	1.44e-06	1.43e-06	1.87e-07	6.42e-07	2.31e-07	5.5e-07	1.28e-07	7.39e-07	3.8e-07	7.99e-07	4.67e-07	2.48e-07
gene3807735	1.74e-06	1.63e-07	10.6292	3.40996	0.000400094	1.87e-06	2.19e-06	2.05e-06	9.06e-07	2.07e-06	2.33e-06	1.47e-06	1.51e-06	1.48e-06	1.49e-06	3.05e-07	3.02e-07	1.13e-07	1.63e-07	5.22e-08	1.64e-07	7.15e-08	1.63e-07	2.14e-07	8.64e-08
gene1039073	7.76e-07	1.16e-07	6.66341	2.73626	0.000401249	8.75e-07	1.15e-06	7.59e-07	4.25e-07	1.25e-06	7.76e-07	8.4e-07	6.45e-07	1.9e-07	8.51e-07	1.25e-07	1.16e-07	9.28e-08	1.16e-07	1.16e-07	2.02e-07	1.16e-07	9.15e-08	1.17e-07	7.09e-08
gene682048	1.61e-06	1.23e-07	13.0052	3.70102	0.000401389	2.09e-06	2.15e-06	1.19e-06	2.33e-06	1.62e-06	2.98e-06	1.02e-06	1.08e-06	9.51e-07	6.47e-07	3.89e-08	2.47e-07	7.7e-08	1.06e-07	8e-08	8.38e-08	3.29e-07	1.14e-07	3.65e-08	1.23e-07
gene682232	1.69e-06	9.82e-08	17.2473	4.1083	0.000401967	2.58e-06	2.21e-06	1.18e-06	1.91e-06	1.24e-06	3.33e-06	1.22e-06	1.63e-06	7.98e-07	8.26e-07	8.46e-08	8.94e-08	2.79e-08	3.83e-08	9.82e-08	1.82e-07	1.59e-07	9.82e-08	1.06e-07	9.82e-08
gene1080875	1.39e-06	5.62e-08	24.7188	4.62754	0.000402523	1.63e-06	1.02e-06	8.59e-07	1.58e-06	2.04e-06	1.04e-06	1.38e-06	2.26e-06	8.58e-07	1.23e-06	2.85e-08	4.52e-08	5.62e-08	5.62e-08	5.62e-08	6.14e-08	1.07e-07	4.17e-08	5.34e-08	5.62e-08
gene1110685	6.49e-07	1.16e-07	5.60936	2.48784	0.000404184	3.6e-07	8.61e-07	1.16e-06	6.98e-07	6.49e-07	5.52e-07	1.32e-06	6.18e-07	1.21e-07	1.48e-07	5.33e-08	2.11e-08	6.6e-08	3.98e-07	3.66e-08	2.87e-08	1.16e-07	1.16e-07	2e-07	1.21e-07
gene1772795	1.72e-05	2.44e-07	70.2349	6.13412	0.000405061	1.32e-05	1.15e-05	2.27e-05	2.48e-05	1.45e-05	2.9e-05	1.75e-05	1.3e-05	1.28e-05	1.26e-05	3.11e-07	2.44e-07	1.29e-07	7.05e-08	2.13e-07	3.92e-07	4.87e-07	3.04e-07	4.87e-08	2.44e-07
gene1419317	3.79e-05	6.9e-07	54.8568	5.7776	0.000405377	2.38e-05	4.27e-05	3.17e-05	3.6457e-05	3.59e-05	4.73e-05	5.27e-05	4.023e-05	3.14e-05	3.65e-05	6.9e-07	1.01e-06	6.9e-07	4.31e-07	5.08e-07	1.71e-06	1.99e-07	2.33e-07	5.95e-07	8.41e-07
gene962894	4.13e-07	1.61e-07	2.56085	1.35662	0.000405698	2.73e-07	3.73e-07	7.73e-07	5.29e-07	4.13e-07	5.44e-07	7.22e-07	2.35e-07	4.6e-08	2.25e-07	4.09e-08	1.95e-07	4.06e-08	1.67e-07	5.61e-08	8.83e-08	7.69e-08	1.61e-07	2.3e-07	5.58e-07
gene681311	1.42e-06	1.26e-07	11.2464	3.49139	0.00040588	2.15e-06	1.59e-06	1.37e-06	1.84e-06	1.21e-06	2.72e-06	9.02e-07	9.44e-07	9.6e-07	5.22e-07	6.73e-08	2.49e-07	6.67e-08	1.83e-07	6.15e-08	9.68e-08	1.26e-07	3.29e-08	2.53e-07	1.26e-07
gene1295622	3.77e-05	4.75e-08	793.587	9.63224	0.000406	5.97e-05	3.06e-05	4.31e-05	4.9236e-05	2.9e-05	4.44e-05	3.14e-05	2.89e-05	1.74e-05	4.33e-05	2.44e-08	7.74e-08	2.42e-08	3.31e-08	3.34e-08	5.26e-08	9.16e-08	3.57e-08	4.75e-08	5.54e-08
gene862018	2.92e-07	8.64e-08	3.38262	1.75814	0.000407132	3.78e-07	4.31e-07	2.72e-07	2.92e-07	1.86e-07	2.92e-07	3.59e-07	2.92e-07	1.27e-07	2.92e-07	8.19e-08	1.3e-07	7.21e-08	4.95e-08	8.64e-08	1.18e-07	1.71e-07	8e-08	3.41e-08	4.13e-08
gene1222566	1.99e-07	2.56e-08	7.77915	2.95961	0.000407266	1.99e-07	2.57e-07	2.03e-07	2.43e-07	1.39e-07	1.15e-07	3.06e-07	1.99e-07	1.27e-07	1.99e-07	2.34e-08	1.86e-08	2.56e-08	1.59e-08	1.6e-08	2.56e-08	2.2e-08	1.71e-08	6.58e-08	2.56e-08
gene1083206	1.2e-06	2e-08	59.8712	5.90379	0.000407301	8.13e-07	1.56e-06	4.53e-07	1.12e-06	1.94e-06	1.68e-06	1.17e-06	1.88e-06	3.65e-07	1.01e-06	3.85e-08	2.44e-08	2e-08	2.09e-08	1.06e-08	2e-08	1.45e-08	1.13e-08	2e-08	2e-08
gene794767	2.51e-05	1.56e-07	160.775	7.3289	0.000408096	3.48e-05	3.52e-05	1.15e-05	2.02e-05	3.57e-05	1.44e-05	3.18e-05	3.24e-05	1.81e-05	1.73e-05	1.29e-07	1.56e-07	2.23e-07	1.56e-07	1.56e-07	1.39e-07	1.21e-07	4.72e-08	3.62e-07	7.31e-08
gene1296280	9.1e-06	1.9e-07	47.9057	5.58212	0.000408663	1.38e-05	7.99e-06	9.17e-06	5.39e-06	7.68e-06	1.01e-05	1.1737e-05	9.99e-06	4.91e-06	1.02e-05	1.15e-07	1.83e-07	1.9e-07	1.88e-07	1.58e-07	2.98e-07	1.3e-07	3.71e-07	2.16e-07	5.22e-08
gene682083	5.51e-07	1.67e-07	3.29038	1.71825	0.000408931	9.54e-07	5.22e-07	6.18e-07	5.55e-07	5.63e-07	9.95e-07	3.11e-07	6.56e-07	2.57e-07	7.86e-08	1.67e-07	1.67e-07	1.67e-07	1.12e-07	8.44e-08	1.67e-07	5.01e-07	3.01e-08	2.31e-07	4.66e-08
gene1236414	3.6e-06	1.26e-07	28.4776	4.83175	0.000409287	2.49e-06	5.23e-06	2.66e-06	3.96e-06	6.4e-06	2.3e-06	3.6e-06	4.44e-06	2.06e-06	2.8e-06	2.65e-08	1.68e-07	1.31e-08	1.26e-07	5.46e-08	4.29e-07	1.99e-07	1.94e-08	9.95e-08	1.26e-07
gene1739810	2.21e-05	3.6e-07	61.6076	5.94504	0.000409582	1.41e-05	1.52e-05	2.1e-05	1.93e-05	3.69e-05	3.52e-05	2.43e-05	2.32e-05	1.39e-05	1.83e-05	2.96e-07	3.6e-07	3.6e-07	3.6e-07	4.06e-07	3.99e-07	4.87e-07	7.05e-07	1.39e-07	8.41e-08
gene897485	2.48e-05	1.34e-06	18.5403	4.21259	0.000410327	3.32e-05	2.49e-05	1.91e-05	2.12e-05	2.55e-05	2.99e-05	2.71e-05	2.22e-05	1.62e-05	2.82e-05	1.38e-06	7.7e-07	4.5e-07	1.51e-06	2.58e-07	1.99e-06	2.35e-06	3.7e-06	9.11e-07	3.56e-08
gene1520295	3.72e-05	2.47e-07	150.778	7.23628	0.000410478	2.88e-05	3.23e-05	5.37e-05	2.66e-05	3.4e-05	4.82e-05	5.52e-05	3.12e-05	2.96e-05	3.26e-05	3.29e-07	2.74e-07	2.57e-07	9.4e-08	2.85e-07	1.86e-07	2.27e-07	1.27e-07	4.54e-07	2.36e-07
gene100182	2.81e-06	2.2e-05	0.12752	2.9712	0.000410791	3.07e-06	6.64e-07	4.35e-06	1.2e-06	3.74e-07	2.87e-06	3.19e-06	2.9e-06	7.4e-06	2.09e-06	2.2511e-05	2.15e-05	1.81e-05	1.53e-05	2.22e-05	2.18e-05	2.5e-05	2.3167e-05	3.35e-05	1.74e-05
gene981524	1.25e-05	6.72e-08	186.148	7.5403	0.000411693	4.83e-06	9.91e-06	1.06e-05	1.6945e-05	1.29e-05	1.72e-05	2.08e-05	1.4597e-05	6.41e-06	1.08e-05	4.77e-08	1.89e-08	5.91e-08	1.13e-07	3.27e-08	5.14e-08	2.02e-07	5.24e-08	6.71e-08	2.71e-08
gene1477031	3e-05	3.83e-06	7.84579	2.97192	0.000412309	1.24e-05	3.09e-05	2.65e-05	3.5e-05	3.88e-05	3.81e-05	2.99e-05	4.16e-05	2.42e-05	2.3e-05	2.68e-07	2.49e-06	1.48e-05	1.09e-07	3.16e-06	4.33e-06	2.87e-06	1.02e-06	6.23e-06	3.01e-06
gene1302969	2.8e-06	2.42e-07	11.5969	3.53567	0.000412626	2.62e-06	2.85e-06	2e-06	2.54e-06	3.24e-06	2.8e-06	3.77e-06	3.02e-06	2.5e-06	2.67e-06	6.98e-08	1.48e-07	1.61e-07	1.9e-07	5.42e-07	4.52e-07	2.19e-07	1.71e-07	3.06e-07	1.59e-07
gene903792	2.34e-06	9.51e-08	24.6403	4.62295	0.00041303	2.29e-06	3.26e-06	3.33e-06	1.72e-06	2.13e-06	2.06e-06	1.85e-06	2.85e-06	1.21e-06	2.71e-06	6.73e-08	9.51e-08	6.67e-08	9.15e-08	9.23e-08	9.51e-08	1.26e-07	9.51e-08	1.26e-07	9.51e-08
gene1297523	1.48e-05	4.73e-07	31.2873	4.96751	0.000413442	2.17e-05	1.04e-05	2.59e-05	6.03e-06	1.43e-05	1.97e-05	1.69e-05	1.5e-05	1.04e-05	7.77e-06	4.73e-07	7.9e-08	4.73e-07	1.13e-07	4.73e-07	1.5e-06	5.3e-07	4.86e-08	6.22e-08	9.79e-07
gene909934	3.28e-05	1.58e-07	207.446	7.69659	0.000413629	2.75e-05	4.36e-05	2.16e-05	2.96e-05	2.56e-05	4.52e-05	5.19e-05	3.02e-05	2.13e-05	3.15e-05	2.18e-07	1.58e-07	4.32e-08	2.37e-07	5.97e-08	1.58e-07	3.27e-07	6.38e-08	1.58e-07	1.58e-07
gene1432026	6.32e-06	4.31e-07	14.6449	3.87233	0.000414526	3.48e-06	7.44e-06	4.01e-06	9.06e-06	8.95e-06	5.52e-06	9.79e-06	6.11e-06	3.81e-06	5e-06	7.55e-07	9.8e-07	6.8e-08	3.73e-07	8.16e-07	4.93e-07	4.3e-08	3.02e-07	4.31e-07	5.2e-08
gene952137	6.7e-07	8.49e-08	7.88924	2.97989	0.00041522	1.09e-06	4.86e-07	7.68e-07	5.98e-07	6.82e-07	4.36e-07	6.37e-07	1.12e-06	2.88e-07	5.86e-07	4.98e-08	7.9e-08	8.49e-08	8.49e-08	9.1e-08	7.15e-08	1.25e-07	8.49e-08	9.33e-08	8.49e-08
gene1569790	4.7e-05	3.05e-06	15.398	3.94467	0.00041605	3.01e-05	5.8e-05	4.28e-05	5.6e-05	3.2798e-05	8.39e-05	4.45e-05	5.26e-05	2.5e-05	4.41e-05	1.27e-06	3.6e-06	1.72e-06	3.81e-06	2.38e-06	4.32e-06	2.63e-06	4.55e-06	5.32e-06	9.1e-07
gene1140306	2.76e-05	1.32e-06	20.8943	4.38504	0.00041736	1.17e-05	2.42e-05	2.18e-05	2.92e-05	3.99e-05	4.23e-05	2.78e-05	4.27e-05	1.72e-05	1.89e-05	2.3e-06	1.15e-06	5.21e-07	6.25e-07	5.85e-06	5.67e-07	1.32e-06	2.89e-07	1.23e-07	4.47e-07
gene1236356	1.64e-06	2.34e-07	7.01094	2.80961	0.000417399	2.11e-06	1.54e-06	1.26e-06	1.04e-06	2.36e-06	1.42e-06	1.92e-06	2.05e-06	1.07e-06	1.64e-06	3.71e-07	1.78e-07	5.91e-07	1.53e-07	3.09e-08	2.34e-07	2.11e-08	1.48e-07	3.8e-07	2.34e-07
gene982971	1.81e-06	2.83e-07	6.3801	2.67358	0.000418006	1.31e-06	1.13e-06	2.22e-06	2.57e-06	2.17e-06	2.99e-06	1.78e-06	1.36e-06	1.91e-06	6.2e-07	2.76e-07	1.1e-07	1.37e-07	2.83e-07	2.83e-07	2.98e-07	2.83e-07	1.01e-07	7.77e-07	2.83e-07
gene1295903	8.92e-06	8.17e-07	10.9123	3.44788	0.000418201	3.78e-06	1.03e-05	8.28e-06	1.53e-05	6.72e-06	1.1e-05	9.76e-06	1.27e-05	5.75e-06	5.56e-06	6.62e-07	1.18e-06	2.05e-07	4.49e-07	3.97e-07	1.159e-06	4.66e-07	2.36e-06	1.01e-06	2.82e-07
gene946806	7.3e-06	6.22e-08	117.322	6.87433	0.000418203	6.33e-06	7.46e-06	4.53e-06	1.2112e-05	7.63e-06	7.72e-06	6.144e-06	8.84e-06	7.16e-06	5.07e-06	1.91e-08	6.22e-08	1.89e-08	1.04e-07	6.22e-08	1.24e-07	3.59e-08	6.22e-08	7.17e-08	6.22e-08
gene1419352	2.72e-05	1.88e-07	144.946	7.17937	0.000419142	1.59e-05	3.08e-05	2.29e-05	2.78e-05	2.74e-05	4.14e-05	3.34e-05	2.5101e-05	2.34e-05	2.41e-05	1.01e-07	2.66e-07	3.32e-08	5.01e-07	4.6e-08	2.89e-07	2.52e-07	4.91e-08	1.89e-07	1.52e-07
gene1533226	1.9416e-05	1.01e-07	191.812	7.58355	0.000419307	1.5537e-05	9.83e-06	1.97e-05	2.2027e-05	1.67e-05	2.61e-05	2.52e-05	2.63e-05	1.86e-05	1.42e-05	1.63e-07	7.38e-08	1.61e-07	3.16e-08	9.57e-08	5.02e-08	2.62e-07	3.41e-08	8.73e-08	5.28e-08
gene1233960	5.99e-07	1.16e-07	5.15623	2.36632	0.000420342	4.37e-07	6.27e-07	3.18e-07	5.51e-07	7.73e-07	7.64e-07	8.53e-07	8.56e-07	2.21e-07	5.94e-07	2.14e-08	1.02e-07	2.97e-07	2.91e-08	1.16e-07	4.62e-08	2.01e-07	1.16e-07	1.16e-07	1.16e-07
gene1085892	2.87e-05	8.46e-07	33.9876	5.08694	0.000420428	4.11e-05	2.24e-05	3.38e-05	2.75e-05	3.07e-05	5.27e-05	1.72e-05	2.2e-05	1.84e-05	2.17e-05	6.52e-08	7.24e-07	1.13e-06	3.98e-07	1.12e-06	8.43e-07	6.12e-07	1.91e-07	2.93e-06	4.44e-07
gene1739642	5.29e-05	2.8e-07	189.409	7.56536	0.000421337	5.38e-05	5.15e-05	5.81e-05	7.08e-05	3.7825e-05	7.4e-05	4.19e-05	4.64e-05	4.53e-05	4.99e-05	1.94e-07	8.79e-08	8.23e-08	1.51e-07	4.18e-07	6.57e-07	2.6e-07	4.06e-07	2.6e-07	2.8e-07
gene1569013	7.78e-05	1.64e-07	473.708	8.88785	0.000422388	4.19e-05	7.35e-05	5.52e-05	0.00014388	8.08e-05	0.00013174	6.61e-05	0.000105883	3.4094e-05	4.5e-05	5.08e-08	2.42e-07	5.03e-08	3.45e-08	1.04e-07	5.47e-08	8.1e-07	7.44e-08	1.64e-07	5.76e-08
gene896824	1.53e-05	1.25e-06	12.2204	3.61122	0.000422569	1.51e-05	1.5e-05	1.04e-05	1.36e-05	1.27e-05	2.35e-05	2e-05	1.63e-05	1.2618e-05	1.33e-05	1.29e-06	5.41e-07	1.88e-07	1.44e-06	2.6e-07	1.31e-06	2.49e-06	4e-06	7.11e-07	2.58e-07
gene895151	6.42e-05	1.07e-06	60.1223	5.90983	0.000422675	5.94e-05	6.1425e-05	5.85e-05	5.84e-05	5.868e-05	7.27e-05	8.09e-05	7.03e-05	5.9e-05	6.28e-05	1.25e-06	5.03e-07	3.56e-07	1.24e-06	2.32e-07	8.21e-07	1.75e-06	3.07e-06	3.97e-07	1.07e-06
gene1296052	1.59e-05	7.91e-08	200.417	7.64686	0.000423545	1.32e-05	1.981e-05	1.96e-05	2.31e-05	1.13e-05	1.7e-05	1.21e-05	1.44e-05	1.39e-05	1.41e-05	4.95e-08	1.22e-07	7.91e-08	1.27e-07	7.55e-09	8.31e-08	1.65e-07	1.61e-08	1.03e-07	3.75e-08
gene1567703	3.75e-05	8.24e-08	454.958	8.82959	0.000423844	2.62e-05	5.47e-05	2.96e-05	3.23e-05	4.99e-05	6.7563e-05	4.13e-05	2.2958e-05	2.49e-05	2.53e-05	2.32e-08	3.68e-08	8.24e-08	3.15e-08	6.36e-08	5e-08	4.36e-08	8.24e-08	3.05e-07	1.05e-07
gene1246749	1.7e-06	2.15e-07	7.91447	2.98449	0.000424276	2.33e-06	1.81e-06	1.341e-06	1.9e-06	1.81e-06	2.84e-06	1.2e-06	1.22e-06	1.45e-06	1.12e-06	4.16e-08	1.65e-07	2.15e-07	2.15e-07	5.7e-08	6.72e-07	1.56e-07	2.15e-07	2.73e-07	1.42e-07
gene682185	1.64e-06	1.25e-07	13.1132	3.71295	0.000424483	1.9e-06	2.04e-06	1.54e-06	2.05e-06	1.79e-06	2.93e-06	1.11e-06	8.53e-07	1.25e-06	9.72e-07	1.08e-08	1.89e-07	5.36e-08	4.41e-08	8.9e-08	1.25e-07	4.88e-07	4.76e-08	8.12e-08	1.25e-07
gene1112215	4.35e-07	6.94e-08	6.27511	2.64964	0.000425392	4.35e-07	4.49e-07	5.91e-07	6.37e-07	4.35e-07	5.37e-07	5.34e-07	1.51e-07	1.48e-07	4.35e-07	1.33e-07	1.64e-07	1.46e-08	6.01e-08	6.07e-08	9.55e-08	5.54e-08	2.16e-08	5.54e-08	3.35e-08
gene1635339	5.09e-06	1.32e-06	3.84537	1.94312	0.000425667	4.45e-06	6.74e-06	6.9e-06	4.27e-06	4.75e-06	5.13e-06	8.16e-06	3.56e-06	1.75e-06	5.23e-06	7.57e-07	1.76e-06	3.49e-07	2.53e-06	3.86e-07	2.43e-06	1.22e-06	4.9e-07	2.44e-06	8.79e-07
gene680342	9.05e-07	1.22e-07	7.3936	2.88628	0.000425897	1.46e-06	7.09e-07	9.33e-07	1.565e-06	5.95e-07	1.41e-06	6.57e-07	8.72e-07	4.66e-07	3.8e-07	8.19e-08	9.74e-08	6.08e-08	2.22e-07	1.12e-07	8.83e-08	1.54e-07	1.22e-07	1.92e-07	9.29e-08
gene1570142	0.000111552	1.02e-07	1097.3	10.0997	0.000426241	7.24e-05	0.000114317	0.000104722	0.000155404	6.2427e-05	0.000152257	0.000114916	0.000160508	6.46e-05	0.000114	1.02e-07	8.96e-08	1.4e-08	1.02e-07	1.74e-07	1.22e-07	2.39e-07	4.14e-08	1.02e-07	3.21e-08
gene651732	3.37e-06	9.24e-08	36.4248	5.18685	0.000426724	3.02e-06	1.72e-06	2.34e-06	5.73e-06	4.82e-06	5.44e-06	4.09e-06	2.72e-06	2.42e-06	1.35e-06	1.67e-08	2.65e-08	1.66e-08	4.54e-08	9.24e-08	9.24e-08	3.14e-07	1.96e-07	3.14e-08	9.24e-08
gene1247482	5.7e-07	1.54e-07	3.69257	1.88463	0.000426774	5.73e-07	5.07e-07	5.44e-07	6.14e-07	5.91e-07	1.18e-06	6.04e-07	5.71e-07	2.2e-07	2.93e-07	7.02e-08	2.51e-07	1.54e-07	1.54e-07	2.41e-08	4.16e-07	9.89e-08	1.54e-07	6.58e-08	1.54e-07
gene1569429	7.52e-05	5.47e-07	137.442	7.10267	0.000426783	7.85e-05	7.7e-05	6.69e-05	0.00012683	4.81e-05	0.000127846	4.25e-05	8.81e-05	3.22e-05	6.42e-05	2.7e-07	1.43e-07	4.01e-07	6.11e-08	3.7e-07	5.47e-07	2.45e-06	3.3e-07	5.91e-07	3.07e-07
gene1431567	8.4e-06	4.43e-07	18.9671	4.24543	0.000427273	6.6e-06	4.81e-06	9.69e-06	1.21e-05	9.7e-06	7.86e-06	1.0698e-05	8.18e-06	5.89e-06	8.48e-06	8.57e-07	1.12e-06	2.12e-07	3.33e-07	7.98e-07	6.6e-08	5.75e-08	4.04e-07	4.43e-07	1.39e-07
gene903715	8.36e-07	8.3e-08	10.0625	3.33092	0.000428665	1.21e-06	6.98e-07	1.53e-06	3.67e-07	6.69e-07	1.18e-06	8.36e-07	1.09e-06	3.06e-07	4.67e-07	1.86e-07	8.83e-08	8.3e-08	8.3e-08	5.09e-08	8.3e-08	3.49e-08	5.44e-08	8.3e-08	8.43e-08
gene571762	7.61e-07	1.97e-08	38.677	5.2734	0.000428815	7.61e-07	7.61e-07	6.48e-07	7.61e-07	8.86e-07	7.61e-07	4.89e-07	1.24e-06	8.1e-07	4.95e-07	7.77e-09	1.23e-08	1.97e-08	1.97e-08	1.07e-08	1.97e-08	1.97e-08	1.14e-08	5.83e-08	1.76e-08
gene1634674	1.54e-05	6.2e-07	24.8424	4.63473	0.000429011	8.74e-06	1.06e-05	1.64e-05	1.72e-05	1.89e-05	1.6e-05	1.9392e-05	2e-05	1.08e-05	1.6e-05	5.14e-07	4.07e-07	1.09e-07	1.35e-06	6.2e-07	8.7e-07	5.51e-07	3.23e-07	1.38e-06	8.33e-08
gene799085	1.62e-06	1.35e-07	11.9792	3.58246	0.000429142	2.47e-06	2.6e-06	9.32e-07	1.84e-06	2.48e-06	4.77e-07	1.69e-06	2.14e-06	5.24e-07	1.07e-06	1.72e-07	3.89e-08	1.35e-07	3.33e-08	3.36e-08	5.29e-08	4.61e-08	3.6e-08	1.38e-07	6.68e-07
gene837557	3.84e-07	3.99e-08	9.63217	3.26786	0.000429926	3.84e-07	6.23e-07	3.84e-07	2.94e-07	3.36e-07	3.84e-07	3.71e-07	3.84e-07	3.07e-07	3.75e-07	3.99e-08	4.6e-08	3.99e-08	3.94e-08	3.97e-08	3.99e-08	2.72e-08	2.12e-08	3.99e-08	6.58e-08
gene1245274	1.37e-06	1.01e-07	13.6587	3.77175	0.000429953	1.87e-06	1.64e-06	1.27e-06	1.53e-06	1.31e-06	2.48e-06	9.54e-07	8.23e-07	1.1e-06	7.89e-07	1.63e-08	7.74e-08	1.61e-08	4.42e-08	4.46e-08	3.51e-07	2.75e-07	2.38e-08	1.22e-07	3.69e-08
gene1171952	1.19e-06	2.61e-08	45.6507	5.51257	0.000430019	3.62e-07	1.54e-06	1.34e-06	1.76e-06	1.2e-06	9.52e-07	1.39e-06	1.55e-06	9.93e-07	8.31e-07	8.98e-09	1.42e-08	1.78e-08	2.61e-08	6.16e-08	2.61e-08	2.61e-08	1.32e-08	2.61e-08	4.08e-08
gene913187	2.26e-06	2.13e-07	10.6141	3.40791	0.000430056	2.29e-06	2.27e-06	3.25e-06	1.83e-06	3.08e-06	1.66e-06	1.5e-06	2.87e-06	1.9e-06	1.92e-06	4.48e-08	1.42e-07	2.13e-07	6.08e-08	4.3e-07	2.13e-07	2.13e-07	2.62e-07	3.36e-07	2.13e-07
gene897444	2.39e-05	1.2e-06	19.9378	4.31743	0.000430081	1.66e-05	1.86e-05	2.49e-05	3.0233e-05	2.07e-05	3.58e-05	2.89e-05	2.3e-05	1.39e-05	2.66e-05	1.3e-06	3.85e-07	2.25e-07	1.15e-06	1.87e-07	1.01e-06	2.39e-06	3.2e-06	9.39e-07	1.2e-06
gene1465063	7.66e-05	3.96e-06	19.3448	4.27387	0.000430176	3.53e-05	8.37e-05	8.19e-05	6.84e-05	8.2e-05	9.55e-05	0.000106699	8.8e-05	3.81e-05	8.65e-05	1.25e-05	3.96e-06	1.7392e-05	1.05e-06	3.96e-06	4.33e-08	2.83e-07	1.32e-07	1.32e-07	1.14e-07
gene1569149	2.97e-05	5.1e-07	58.3187	5.86589	0.000430276	1.72e-05	2.89e-05	4.23e-05	3.71e-05	4.52e-05	5.52e-05	3.67e-05	1.11e-05	6.29e-06	1.72e-05	2.33e-07	1.23e-06	3.84e-07	4.22e-07	5.1e-07	5.1e-07	5.1e-07	5.1e-07	4.36e-07	3.52e-07
gene679880	1.12e-06	7.53e-08	14.8628	3.89363	0.000430455	1.61e-06	1.18e-06	8.42e-07	1.39e-06	1.19e-06	2.28e-06	6.13e-07	1.04e-06	6.52e-07	3.99e-07	9e-08	3.57e-08	7.53e-08	3.06e-08	1.23e-07	9.7e-08	4.23e-08	9.89e-08	8.44e-08	7.53e-08
gene1169645	8.56e-07	3.92e-08	21.8454	4.44926	0.000430733	8.56e-07	1.23e-06	8.56e-07	7.77e-07	8.56e-07	8.56e-07	4.89e-07	1.24e-06	4.05e-07	9.91e-07	8.87e-09	2.82e-08	2.64e-08	4.82e-08	8.52e-08	5.74e-08	1.67e-08	6.5e-08	1.66e-08	3.92e-08
gene762694	2.19e-05	2.57e-07	85.1331	6.41165	0.000430767	1.09e-05	1.97e-05	2.0582e-05	3.72e-05	3.25e-05	3.39e-05	3.04e-05	1.16e-05	1.07e-05	1.17e-05	1.85e-07	3.25e-08	2.57e-07	2.57e-07	1.13e-07	4.42e-08	2.57e-07	2.57e-07	1.08e-06	9.32e-08
gene3853638	1.62e-05	7.14e-07	22.619	4.49946	0.000431034	1.52e-05	1.53e-05	1.35e-05	1.8615e-05	2.2783e-05	1.04e-05	1.91e-05	1.93e-05	7.73e-06	1.95e-05	1.86e-07	5.89e-07	5.33e-07	1.21e-06	5.09e-08	3.2e-07	5.58e-07	2.61e-06	1.04e-06	4.21e-08
gene1157773	4.53e-07	1.14e-08	39.7135	5.31156	0.000431367	3.81e-07	4.53e-07	4.53e-07	4.53e-07	4.22e-07	2.81e-07	5.58e-07	8.65e-07	3.85e-07	2.83e-07	5.64e-09	1.07e-08	7.83e-09	6.13e-09	6.19e-09	9.73e-09	1.14e-08	2.81e-08	2.33e-08	5.12e-09
gene100311	2.04e-06	1.24e-05	0.16397	2.60849	0.000431801	1.43e-06	1.96e-07	4.02e-06	7.41e-07	1.06e-07	2.64e-06	1.28e-06	1.77e-06	7.24e-06	9.45e-07	1.09e-05	1.27e-05	9.16e-06	7.38e-06	1.29e-05	1.53e-05	1.4885e-05	1.42e-05	1.67e-05	1.03e-05
gene1771392	3.97e-05	2.78e-07	142.731	7.15715	0.000433091	1.73e-05	3.81e-05	4.87e-05	4.0392e-05	4.4551e-05	6.22e-05	3.84e-05	4.27e-05	2.09e-05	4.34e-05	1.45e-07	2.78e-07	2.59e-07	1.19e-07	3.19e-07	3.76e-07	3.83e-07	7.25e-07	1.09e-07	6.61e-08
gene1080681	1.18e-06	8.92e-08	13.2176	3.72439	0.000434038	1.72e-06	1.43e-06	1.04e-06	9.97e-07	6.9e-07	7.09e-07	1.88e-06	1.59e-06	7.79e-07	9.53e-07	8.74e-08	8.92e-08	1.44e-08	9.9e-09	4e-08	6.28e-08	4.11e-08	8.92e-08	3.69e-07	8.92e-08
gene903720	9.81e-07	6.88e-08	14.2555	3.83345	0.000434641	7.7e-07	1.09e-06	9.74e-07	5.6e-07	1.28e-06	9.75e-07	9.99e-07	1.49e-06	7.79e-07	8.93e-07	1.72e-08	8.2e-08	6.88e-08	1.64e-07	7.08e-08	3.71e-08	3.24e-08	6.88e-08	6.88e-08	7.82e-08
gene1140209	2.6e-05	1.61e-06	16.1546	4.01388	0.000435091	2.56e-05	2.58e-05	2.99e-05	2.99e-05	1.69e-05	3.41e-05	1.98e-05	3.18e-05	2.12e-05	2.53e-05	1.41e-06	1.93e-06	1.09e-06	4.79e-07	7.09e-06	5.91e-07	1.61e-06	1.72e-07	1.47e-07	1.61e-06
gene1080714	3.83e-07	4.57e-08	8.39426	3.0694	0.000435259	5.21e-07	5.88e-07	4.22e-07	4.05e-07	3.46e-07	2.4e-07	3.18e-07	3.77e-07	4.22e-07	1.93e-07	4.57e-08	4.57e-08	4.57e-08	2.52e-08	4.57e-08	4e-08	1.05e-07	2.72e-08	3.48e-08	4.21e-08
gene974335	6.39e-06	3.33e-07	19.1974	4.26284	0.000435711	5.17e-06	4.97e-06	7.8e-06	5.69e-06	8.76e-06	5.29e-06	8.96e-06	5.99e-06	5.612e-06	5.68e-06	3.69e-08	3.33e-07	1.83e-08	3.33e-07	3.33e-07	5.58e-07	8.33e-07	3.79e-07	1.73e-07	3.33e-07
gene895478	8.37e-06	1.11e-06	7.54761	2.91602	0.000435765	1.22e-05	6.46e-06	6.89e-06	1.02e-05	1.08e-05	1.02e-05	8.29e-06	5.99e-06	2.98e-06	9.62e-06	1.24e-06	2.47e-07	3.08e-07	6.76e-07	1.11e-06	1.07e-06	1.81e-06	3.74e-06	8.16e-07	7.06e-08
gene1079774	4.06e-07	1.27e-07	3.19913	1.67768	0.000436166	6.19e-07	4.64e-07	2.7e-07	4.39e-07	5.8e-07	1.54e-07	5.24e-07	5.9e-07	9.64e-08	3.24e-07	6.85e-08	7.24e-08	1.27e-07	6.2e-08	1.27e-07	1.97e-07	4.29e-08	1.27e-07	3.42e-07	1.04e-07
gene1467384	0.000144259	1.12e-06	128.833	7.00935	0.000438169	0.00013953	0.000149974	0.000154964	9.25e-05	0.000162382	0.000200265	0.000145716	0.000132238	0.00011704	0.000148	2.82e-08	1.52e-06	1.12e-06	4.75e-06	1.12e-06	5.47e-07	4.24e-07	3.72e-07	4.23e-07	8.96e-07
gene76958	3.22e-07	8.7e-08	3.7052	1.88955	0.000438177	4.7e-07	3.22e-07	1.9e-07	4.56e-07	3.22e-07	3.22e-07	2.87e-07	3.22e-07	2.38e-07	2.91e-07	6.11e-08	8.7e-08	1.21e-07	8.7e-08	2.79e-08	1.32e-07	8.7e-08	2.98e-08	1.91e-07	4.62e-08
gene1244824	7.03e-07	3.27e-07	2.14838	1.10325	0.000438186	1.11e-06	5.16e-07	5.7e-07	1.07e-06	6.68e-07	1.11e-06	7.03e-07	8.31e-07	2.04e-07	2.49e-07	5.97e-08	4.73e-07	2.07e-07	3.04e-07	3.68e-07	5.15e-07	1.68e-07	5.9e-07	4.2e-07	1.69e-07
gene1518413	4.6e-05	1.67e-06	27.6246	4.78788	0.000438219	3.3e-05	3.95e-05	5.76e-05	5.29e-05	3.62e-05	5.32e-05	4.8e-05	5.7e-05	2.94e-05	5.36e-05	3.73e-06	1.87e-07	4.44e-07	2.57e-07	8.42e-07	2.55e-07	1.77e-07	1.67e-06	7.44e-06	1.67e-06
gene681643	1.23e-06	1.77e-07	6.95521	2.79809	0.000438545	1.61e-06	7.06e-07	1.3e-06	1.11e-06	1.02e-06	2.32e-06	1.12e-06	2.13e-06	6.96e-07	2.84e-07	3.13e-08	1.49e-07	9.31e-08	4.26e-08	4.3e-08	1.77e-07	5.89e-07	2.3e-07	5.88e-08	3.56e-07
gene1419061	1.73e-05	4.52e-07	38.3419	5.26085	0.000438558	1.23e-05	1.8e-05	1.62e-05	1.5131e-05	1.45e-05	2.902e-05	2.44e-05	1.53e-05	1.34e-05	1.5e-05	4.52e-07	1.14e-07	2.14e-07	1.18e-06	1.98e-07	1.09e-06	4.52e-07	2.11e-07	4.52e-07	1.64e-07
gene682006	1.49e-06	1.18e-07	12.6499	3.66105	0.000440538	2.59e-06	2.21e-06	1.69e-06	1.88e-06	8.75e-07	2.45e-06	8.77e-07	1.11e-06	7.26e-07	5.33e-07	1.92e-08	3.05e-08	1.9e-08	7.83e-08	2.63e-08	2.07e-07	5.05e-07	1.41e-07	3.6e-08	1.18e-07
gene1740279	2.08e-05	1.15e-07	180.985	7.49973	0.000440588	1.29e-05	1.91e-05	1.87e-05	1.68e-05	2.63e-05	2.85e-05	2.23e-05	2.66e-05	1.72e-05	1.99e-05	7.74e-08	1.15e-07	1.92e-08	2.63e-08	7.96e-08	2.5e-07	1.45e-07	1.42e-07	1.81e-07	1.15e-07
gene1093924	1.17e-06	1.84e-07	6.38288	2.67421	0.000441138	1.63e-06	2.32e-06	7.11e-07	1.17e-06	1.17e-06	1.17e-06	9.19e-07	1.29e-06	2.54e-07	1.09e-06	1.84e-07	4.52e-08	1.84e-07	1.55e-07	3.9e-08	6.14e-08	1.84e-07	3.76e-07	4.27e-07	1.84e-07
gene681153	1.34e-06	2.45e-07	5.47036	2.45163	0.000441494	1.84e-06	1.58e-06	1.15e-06	1.88e-06	1.24e-06	2.26e-06	7.98e-07	9.64e-07	8.97e-07	7.8e-07	1.75e-07	1.98e-07	1.98e-07	2.72e-07	1.03e-07	5.39e-07	3.76e-07	1.1e-07	2.34e-07	2.45e-07
gene863966	2.1e-07	6.37e-08	3.29362	1.71968	0.000441746	2.32e-07	2.98e-07	2.1e-07	1.69e-07	1.29e-07	3.21e-07	2.1e-07	2.1e-07	1.76e-07	1.44e-07	1.06e-07	1.68e-08	6.37e-08	5.75e-08	2.9e-08	9.12e-08	6.37e-08	4.65e-08	1.39e-07	2.4e-08
gene1568670	6.82e-05	5.95e-08	1147.12	10.1638	0.00044201	0.000117308	8.53e-05	5.63e-05	0.000103339	5.03e-05	0.000123119	3.84e-05	5e-05	2.86e-05	2.94e-05	3.28e-08	7.82e-08	1.63e-08	5.95e-08	5.95e-08	1.42e-07	6.17e-08	2.41e-08	6.16e-08	5.95e-08
gene1246723	3.73e-07	6.84e-08	5.4559	2.44782	0.000442229	6.43e-07	4.54e-07	3.26e-07	1.95e-07	7.12e-07	4.81e-07	2.95e-07	4.15e-07	1.63e-07	4.97e-08	8.26e-08	4.37e-08	6.84e-08	3.74e-08	6.84e-08	6.84e-08	1.03e-07	4.03e-08	1.03e-07	6.84e-08
gene982115	1.63e-07	5.47e-08	2.9821	1.57633	0.000442489	1.63e-07	1.63e-07	2.05e-07	9.82e-08	1.63e-07	3.26e-07	1.85e-07	1.63e-07	1.02e-07	6.26e-08	3.78e-08	3e-08	9.36e-09	5.14e-08	5.18e-08	4.08e-08	1.07e-07	4.15e-08	7.09e-08	1.07e-07
gene1111495	2.83e-07	1.06e-07	2.6757	1.41991	0.000442526	6.79e-08	4.18e-07	4.68e-07	3.3e-07	2.83e-07	3.75e-07	4.98e-07	2.83e-07	6.87e-08	4.2e-08	4.18e-08	9.94e-08	2.07e-08	5.68e-08	8.59e-08	9.01e-08	1.18e-07	1.53e-07	1.57e-07	2.37e-07
gene1296657	3.22e-05	4.33e-07	74.1982	6.21331	0.000442765	5.25e-05	2.91e-05	3.26e-05	2.1447e-05	3.24e-05	3.63e-05	3.49e-05	2.6292e-05	2.78e-05	2.82e-05	4.1e-07	1.63e-07	2.24e-07	2.23e-07	4.78e-07	6.19e-07	1.08e-06	5.11e-07	3.46e-07	2.8e-07
gene946207	1.12e-06	2.4e-07	4.66374	2.22149	0.000442943	7.42e-07	7.43e-07	1.67e-06	1.15e-06	1.52e-06	1.03e-06	1.22e-06	1.4e-06	9.76e-07	7.58e-07	2.46e-07	3.9e-07	3.48e-08	4.29e-07	1.44e-07	2.4e-07	2.4e-07	2.4e-07	1.98e-07	2.4e-07
gene1568357	6.3165e-05	7.37e-06	8.56971	3.09925	0.000443407	0.000108897	7.615e-05	3.88e-05	8.2e-05	4.3e-05	0.000114973	5.85e-05	5.83e-05	2.32e-05	2.78e-05	1.9e-06	1.5291e-05	2.82e-06	2.95e-06	1.75e-05	6.15e-06	1.45e-05	3.58e-06	7.13e-06	1.85e-06
gene682525	1.38e-06	1.6e-07	8.6121	3.10636	0.000443636	2.05e-06	1.99e-06	1.66e-06	2.1e-06	7.57e-07	2.2e-06	6.96e-07	1.18e-06	5.77e-07	5.64e-07	6.14e-08	9.73e-08	1.06e-07	6.25e-08	1.47e-07	1.65e-07	7.2e-07	8.99e-08	1.15e-07	3.48e-08
gene1470285	8.4411e-05	7.74e-07	109.118	6.76974	0.000445364	6.02e-05	8.1e-05	9.19e-05	0.000132605	5.87e-05	0.000117089	5.29e-05	0.000119546	5.47e-05	7.54e-05	1.44e-06	1.14e-06	2.14e-07	7.74e-07	1.98e-07	4.66e-07	6.77e-07	3.17e-07	5.41e-07	1.96e-06
gene682527	1.38e-06	1.92e-07	7.18461	2.84491	0.000446106	2.04e-06	2.09e-06	1.51e-06	9.04e-07	1.48e-06	2.57e-06	1.07e-06	9.02e-07	8.84e-07	3.6e-07	2.59e-08	4.12e-08	2.57e-08	7.05e-08	1.92e-07	1.92e-07	6.34e-07	3.42e-07	3.41e-07	5.89e-08
gene1638364	1.63e-05	1.8e-06	9.05891	3.17934	0.000446363	2.11e-05	2.12e-05	1.25e-05	1.76e-05	2.34e-05	1.41e-05	1.72e-05	8.5e-06	1.35e-05	1.36e-05	7.6e-07	3.45e-06	5.38e-07	2.71e-06	5.46e-07	2.81e-06	1.63e-06	2.65e-07	4.35e-06	9.04e-07
gene681074	1.9e-06	1.06e-07	17.9264	4.16401	0.000446381	2.13e-06	2.77e-06	1.47e-06	1.614e-06	2.53e-06	3.59e-06	9.52e-07	1.82e-06	1.1e-06	1.03e-06	5.04e-08	1.06e-07	1.25e-07	2.06e-07	1.06e-07	1.63e-07	1.06e-07	3.7e-08	4.73e-08	1.15e-07
gene848595	1.66e-07	3.34e-08	4.96045	2.31047	0.00044663	1.66e-07	2.36e-07	1.66e-07	1.66e-07	2.55e-07	1.66e-07	9.38e-08	1.59e-07	1.55e-07	9.5e-08	1.31e-08	2.08e-08	3.34e-08	1.78e-08	3.34e-08	2.82e-08	3.34e-08	9.6e-08	2.46e-08	3.34e-08
gene895875	2.25e-06	1.93e-07	11.6915	3.54739	0.000446862	3.81e-06	3.11e-06	3.41e-06	9.61e-07	1.99e-06	1.85e-06	3.55e-06	1.92e-06	5.32e-07	1.38e-06	1.22e-07	1.73e-07	1.9e-08	8.53e-07	1.93e-07	5.53e-08	7.22e-08	3.76e-07	4.81e-08	1.46e-08
gene982648	2.54e-05	2.66e-07	95.5691	6.57847	0.000446977	2.18e-05	1.58e-05	2.7301e-05	3.74e-05	2.34e-05	3.93e-05	2.23e-05	2.51e-05	1.48e-05	2.72e-05	3.02e-07	2.05e-07	2.66e-07	8.78e-08	2.66e-07	2.66e-07	4.05e-08	3.16e-08	9.3e-07	2.66e-07
gene1431152	1.62e-05	7.47e-07	21.7164	4.44071	0.00044782	8.95e-06	1.32e-05	2.03e-05	1.66e-05	2.19e-05	2.43e-05	1.36e-05	1.64e-05	1.11e-05	1.56e-05	3.77e-07	1.1e-06	3.74e-07	4.27e-07	2.59e-07	2.98e-06	4.73e-07	6.45e-07	4.72e-07	3.57e-07
gene682584	1.45e-06	7.07e-08	20.5727	4.36266	0.000448122	1.78e-06	2.21e-06	1.27e-06	1.83e-06	1.31e-06	2.58e-06	7.24e-07	1.06e-06	1.31e-06	4.67e-07	3.75e-08	2.98e-08	3.72e-08	5.1e-08	1.03e-07	4.05e-08	2.12e-07	5.5e-08	7.07e-08	7.07e-08
gene963038	7.43e-07	8.06e-08	9.21788	3.20444	0.000448503	5.03e-07	5.9e-07	1.16e-06	8.36e-07	7.43e-07	5.95e-07	1.49e-06	8.15e-07	7.26e-08	6.22e-07	3.25e-08	8.06e-08	2.25e-07	4.41e-08	8.06e-08	8.06e-08	8.06e-08	4.76e-08	6.09e-08	7.37e-08
gene1419107	2.39e-05	2.44e-06	9.76365	3.28742	0.000448867	1.59e-05	1.74e-05	1.84e-05	2.59e-05	3.49e-05	3.95e-05	3.42e-05	2.1e-05	1.39e-05	1.73e-05	6.75e-07	1.08e-05	7.67e-07	2.89e-06	2.4e-07	4.36e-06	1.64e-06	4.03e-07	7.03e-07	1.93e-06
gene1738298	3.356e-05	5.45e-07	61.6066	5.94501	0.000449422	4e-05	2.59e-05	3.08e-05	3.39e-05	1.87e-05	5.58e-05	3.01e-05	4.87e-05	2.104e-05	3.07e-05	8.7e-07	5.21e-07	3.42e-07	3.35e-07	2.84e-06	3.54e-08	1.54e-07	1.93e-07	1.23e-07	3.73e-08
gene1111811	5.51e-07	1.48e-07	3.71543	1.89353	0.000449503	5.51e-07	5.62e-07	9.82e-07	3.42e-07	5.51e-07	6.12e-07	5.73e-07	5.51e-07	2.37e-07	5.51e-07	7.08e-08	1.48e-07	1.48e-07	9.62e-08	4.86e-08	3.05e-07	1.48e-07	1.04e-07	2.66e-07	1.48e-07
gene1572329	2.92e-07	6.44e-08	4.5417	2.18323	0.000449505	2.84e-07	2.91e-07	2.63e-07	2.36e-07	3.59e-07	4.85e-07	2.97e-07	2.51e-07	2.05e-07	2.51e-07	1.65e-08	1.83e-07	1.63e-08	2.24e-08	1.13e-07	3.55e-08	6.44e-08	6.44e-08	6.44e-08	6.44e-08
gene662479	3.28e-05	7.75e-07	42.2575	5.40114	0.000449637	3.14e-05	3.45e-05	4.4e-05	3.61e-05	3.04e-05	2.44e-05	3.88e-05	2.79e-05	3.69e-05	2.31e-05	1.62e-06	5.93e-07	2.64e-06	2.26e-07	7.98e-07	1.79e-07	3.12e-07	6.7e-07	6.24e-07	9.44e-08
gene680705	1.24e-06	2.07e-08	59.8338	5.90289	0.000449741	1.91e-06	1.46e-06	9.53e-07	1.45e-06	1.1e-06	2.48e-06	8.44e-07	8.68e-07	7.56e-07	5.55e-07	1.28e-08	2.03e-08	2.54e-08	1.74e-08	2.07e-08	2.07e-08	2.41e-08	2.07e-08	2.4e-08	2.07e-08
gene1344883	1.71e-06	1.7e-07	10.1027	3.33667	0.000449954	1.9e-06	1.2e-06	1.54e-06	3.26e-06	2.26e-06	1.48e-06	1.6e-06	1.51e-06	1.33e-06	1.08e-06	8.73e-08	2.62e-07	6.72e-08	1.32e-07	1.46e-07	3.14e-07	1.82e-07	1.56e-07	2.18e-07	1.32e-07
gene1238817	1.66e-06	9.53e-08	17.4351	4.12392	0.000450348	2.01e-06	1.86e-06	1.19e-06	1.49e-06	2.59e-06	1.48e-06	1.88e-06	1.24e-06	1.29e-06	1.57e-06	9.53e-08	1.87e-08	2.33e-08	9.53e-08	1.61e-08	5.08e-08	3.76e-07	1.55e-07	9.53e-08	2.67e-08
gene100184	2.62e-06	1.65e-05	0.158556	2.65693	0.000450421	2.44e-06	4.64e-07	5.49e-06	7.02e-07	2e-07	2.33e-06	2.1e-06	2.71e-06	8.05e-06	1.68e-06	1.58e-05	1.57e-05	1.39e-05	1.0532e-05	1.82e-05	1.4e-05	2.16e-05	1.73e-05	2.43e-05	1.37e-05
gene681095	1.45e-06	1.91e-07	7.5966	2.92535	0.000450438	2.06e-06	1.55e-06	1.37e-06	1.29e-06	1.87e-06	2.27e-06	1.12e-06	8.01e-07	1.2e-06	9.61e-07	3.79e-08	1.91e-07	3.38e-07	1.03e-07	1.04e-07	1.91e-07	4.98e-07	1.11e-07	1.42e-07	1.91e-07
gene682299	1.91e-06	1.22e-07	15.6515	3.96823	0.000450475	3.26e-06	1.8e-06	1.89e-06	1.79e-06	2.31e-06	3.27e-06	1.13e-06	1.3e-06	1.48e-06	9.02e-07	8.15e-08	1.29e-07	4.03e-08	1.38e-07	1.22e-07	1.22e-07	2.68e-07	5.97e-08	1.22e-07	1.39e-07
gene980886	2.07e-05	2.26e-07	91.6985	6.51883	0.000451292	1.86e-05	1.78e-05	3.22e-05	3.35e-05	1.52e-05	1.9749e-05	1.29e-05	2.62e-05	1.13e-05	1.99e-05	1.04e-07	1.31e-07	1.57e-07	2.44e-07	8.99e-07	1.79e-07	1.95e-07	9.1e-08	2.46e-07	1.57e-08
gene771870	1.53e-06	4.19e-08	36.6251	5.19476	0.00045191	1.48e-06	1.42e-06	1.32e-06	1.82e-06	2.18e-06	7.36e-07	1.61e-06	2.19e-06	1.31e-06	1.29e-06	1.22e-08	4.19e-08	4.19e-08	1.66e-08	3.35e-08	5.27e-08	1.15e-07	1.79e-08	4.58e-08	4.19e-08
gene1431459	1.66e-05	8.89e-07	18.6905	4.22423	0.000452545	1.65e-05	1.4e-05	1.63e-05	1.8199e-05	1.38e-05	1.46e-05	3.37e-05	1.58e-05	8.01e-06	1.51e-05	9e-07	1.97e-06	2.12e-07	2.91e-07	1.47e-06	6.47e-07	1.61e-07	8.17e-07	1.93e-06	4.87e-07
gene2484954	5.39e-07	3.973e-06	0.135714	2.88136	0.000454038	1.57e-07	1.61e-07	1.27e-07	7.61e-08	5.39e-07	7.22e-08	1.24e-06	5.39e-07	2.38e-06	9.7e-08	4.19e-06	3.75e-06	2.72e-06	3.19e-06	2.88e-06	4.21e-06	5.21e-06	3.54e-06	4.22e-06	5.82e-06
gene1518288	7.71e-06	3.43e-07	22.5054	4.4922	0.000454069	6.49e-06	6.66e-06	6.59e-06	8.56e-06	1.23e-05	6.81e-06	1.57e-05	6.03e-06	3.48e-06	4.55e-06	6.03e-07	1.2e-07	2.49e-08	1.02e-06	2.76e-07	3.43e-07	3.43e-07	3.43e-07	2.36e-07	1.14e-07
gene1081193	3.14e-07	4.66e-08	6.73148	2.75092	0.000454901	2.73e-07	2.8e-07	2.95e-07	3.98e-07	4.03e-07	3.78e-07	1.67e-07	6.11e-07	2.76e-07	5.64e-08	4.66e-08	7.32e-08	2.29e-08	4.66e-08	6.33e-08	4.66e-08	4.33e-08	3.38e-08	4.33e-08	4.66e-08
gene681089	1.56e-06	6.27e-08	24.8268	4.63383	0.000455299	1.8e-06	2.12e-06	1.18e-06	1.83e-06	1.71e-06	3.16e-06	8.4e-07	1.24e-06	1.04e-06	6.38e-07	6.27e-08	8.64e-08	2.7e-08	3.7e-08	6.27e-08	6.27e-08	5.12e-08	6.27e-08	5.11e-08	1.24e-07
gene681440	9.35e-07	1.22e-07	7.66712	2.93868	0.000455467	1.57e-06	1.27e-06	4.05e-07	1.16e-06	5.54e-07	1.402e-06	1.14e-06	9.2e-07	5.5e-07	3.77e-07	3.21e-08	5.09e-08	1.59e-07	2.61e-07	4.4e-08	6.91e-08	3.61e-07	4.7e-08	1.22e-07	7.28e-08
gene994627	3.59e-06	5.93e-07	6.05389	2.59786	0.000456009	1.98e-06	5.59e-06	6.22e-06	4.32e-06	3.59e-06	6.15e-06	2.12e-06	2.81e-06	1e-06	2.14e-06	2.39e-07	2.71e-07	1.02e-07	2.09e-07	7.02e-07	5.93e-07	2.57e-07	3.5e-07	7.69e-07	2.44e-06
gene100666	1.66e-06	9.8e-06	0.169027	2.56467	0.000456247	2.6e-06	2.05e-07	2.92e-06	1.36e-06	2.22e-07	1.66e-06	1.1e-06	1.45e-06	3.95e-06	1.11e-06	8.71e-06	9.69e-06	9.06e-06	7.03e-06	9.18e-06	1.02e-05	1.16e-05	1.01e-05	1.49e-05	7.53e-06
gene1533402	2.03e-05	9.71e-08	209.423	7.71028	0.000456263	1.92e-05	1.41e-05	1.7e-05	2.62e-05	2.74e-05	2.77e-05	1.48e-05	2.1e-05	1.76e-05	1.84e-05	1.07e-07	1.7e-07	3.55e-08	7.3e-08	2.45e-08	3.86e-08	1.68e-07	1.57e-07	3.36e-08	1.63e-07
gene1111982	4.26e-07	5.74e-08	7.40904	2.88929	0.000456564	1.1e-07	5.63e-07	7.11e-07	6.39e-07	4.26e-07	4.55e-07	8.04e-07	4.26e-07	5.55e-08	6.79e-08	4.6e-08	3.65e-08	6.84e-08	3.13e-08	6.31e-08	9.92e-08	8.65e-08	3.37e-08	5.74e-08	5.22e-08
gene1519359	3.11e-05	5.25e-06	5.9257	2.56699	0.000456744	4.55e-05	3.04e-05	3.09e-05	4.3107e-05	2.45e-05	2.49e-05	2.48e-05	3.51e-05	3.23e-05	1.97e-05	5.25e-06	4.38e-06	4.36e-06	1.61e-05	9.35e-07	2.2e-06	1.28e-06	2.5e-07	7.61e-06	1.01e-05
gene909974	5.11e-07	2.93e-08	17.4406	4.12438	0.000457981	3.87e-07	8.21e-07	5.02e-07	4.26e-07	5.43e-07	5.7e-07	6.62e-07	3.73e-07	6e-07	2.24e-07	1.73e-08	2.93e-08	5.13e-08	3.52e-08	2.37e-08	2.93e-08	3.25e-08	1.27e-08	3.24e-08	2.93e-08
gene980683	3.61e-05	4.3e-07	83.9688	6.39178	0.000458403	4.3346e-05	5.4e-05	4.09e-05	3.75e-05	2.7793e-05	4.33e-05	3.74e-05	1.67e-05	3.78e-05	2.25e-05	2.09e-07	7.75e-07	7.84e-07	3.48e-07	4.47e-07	2.01e-07	8.31e-07	3.07e-07	3.49e-07	5.28e-08
gene679877	1.03e-06	6.9e-08	14.9499	3.90207	0.000458668	1.99e-06	8.95e-07	8.75e-07	8.87e-07	1.43e-06	1.3e-06	5.07e-07	1.33e-06	3.36e-07	7.71e-07	6.15e-08	6.9e-08	3.05e-08	1.67e-07	6.9e-08	6.9e-08	8.66e-08	4.5e-08	5.76e-08	3.49e-08
gene1740075	1.25e-05	2.05e-07	60.9512	5.92958	0.000458766	1.9942e-05	1.55e-05	1.93e-05	1.37e-05	7.91e-06	1.92e-05	9.51e-06	5.46e-06	9.98e-06	4.57e-06	3.2e-07	5.64e-08	2.05e-07	1.45e-07	2.93e-07	7.67e-08	1.34e-07	4.17e-07	2e-07	2.05e-07
gene1518808	5.71e-06	1.83e-06	3.12235	1.64263	0.000458791	1.05e-05	4.91e-06	4.71e-06	6.66e-06	6.79e-06	8.81e-06	4.19e-06	3.54e-06	2.63e-06	4.37e-06	3.22e-06	1.82e-07	7.41e-07	1.95e-06	1.31e-06	6.2e-07	6.84e-07	1.4e-07	8.3e-06	1.13e-06
gene679954	1.07e-06	5.32e-08	20.1971	4.33607	0.000459136	1.53e-06	1.36e-06	8.78e-07	1.19e-06	6.54e-07	2.09e-06	8.42e-07	9.15e-07	8.47e-07	4.27e-07	5.48e-08	1.45e-07	1.81e-08	5.32e-08	2.5e-08	5.32e-08	3.43e-08	5.35e-08	5.32e-08	4.15e-08
gene100020	8.36e-07	3.26e-06	0.256125	1.96508	0.000459469	8.06e-07	2.08e-07	1.29e-06	1.34e-07	2.04e-08	8.43e-07	1.05e-06	8.69e-07	2.51e-06	6.26e-07	3.06e-06	3.28e-06	2.47e-06	1.72e-06	4.2e-06	3.28e-06	3.77e-06	3.15e-06	4.99e-06	2.73e-06
gene1295729	3.9182e-05	1.39e-07	281.044	8.13465	0.000460537	5.64e-05	3.38e-05	3.82e-05	4.09e-05	2.9828e-05	5.26e-05	3.22e-05	3.67e-05	3.46e-05	3.66e-05	1.04e-07	5.52e-08	1.39e-07	1.42e-07	1.39e-07	1.39e-07	6.54e-08	2.55e-07	1.96e-07	1.58e-07
gene1080892	1.02e-06	4.39e-08	23.2051	4.53637	0.000460718	7.99e-07	9.11e-07	1.08e-06	1.12e-06	1.18e-06	8.17e-07	1.41e-06	1.19e-06	1.35e-06	3.29e-07	1.89e-08	5.99e-08	2.49e-08	2.57e-08	7.77e-08	1.36e-07	1.18e-08	4.61e-08	2.36e-08	1.43e-08
gene1101437	2.86e-07	4.39e-08	6.51587	2.70396	0.00046116	3.36e-07	2.3e-07	2.86e-07	2.17e-07	6.2e-07	2.86e-07	2.86e-07	3.47e-07	1.13e-07	1.39e-07	2.55e-08	8.1e-08	2.53e-08	1.73e-08	4.39e-08	2.75e-08	2.4e-08	9.35e-08	7.18e-08	2.9e-08
gene1570246	5.6e-05	2.76e-06	20.266	4.34099	0.00046122	5.17e-05	5.83e-05	4.89e-05	7.76e-05	3.79e-05	8.87e-05	5.37e-05	4.73e-05	4.59e-05	4.98e-05	2.83e-06	3.96e-06	2.14e-06	2.71e-06	1.82e-06	3.58e-06	3.75e-06	1.71e-06	4.36e-06	7.55e-07
gene899165	2.52e-05	6.14e-07	41.0345	5.35877	0.000462367	1.97e-05	1.65e-05	2.72e-05	3.5056e-05	2.29e-05	3.5843e-05	2.42e-05	2.6062e-05	2.16e-05	2.29e-05	6.14e-07	8.18e-08	5.11e-08	6.14e-07	2.12e-07	1e-06	3.23e-06	2.27e-07	3.22e-08	7.8e-08
gene1471801	3.2e-06	6.71e-07	4.7627	2.25178	0.000462773	2.92e-06	3.53e-06	4.21e-06	3.01e-06	3.49e-06	2.59e-06	2.06e-06	5.14e-06	9.24e-07	4.1e-06	2.16e-07	4.28e-07	8.28e-07	3.3e-07	3.7e-08	3.49e-07	5.57e-07	1.58e-07	8.09e-07	3e-06
gene1532807	0.000103541	9.88e-08	1047.58	10.0328	0.000462807	9.51e-05	0.00014913	0.000135631	8.29e-05	9.75e-05	9.73e-05	0.000103587	9.11e-05	5.92e-05	0.000124	8.66e-08	8.24e-08	9.43e-08	1.06e-07	7.12e-08	9.33e-08	3.25e-07	3.81e-08	3.25e-08	5.9e-08
gene1739695	8.1377e-05	2.58e-07	315.787	8.30281	0.000463835	6.87e-05	6.9e-05	9.12e-05	0.000103139	9.05e-05	0.000120347	9.04e-05	4.3e-05	4.66e-05	9.1e-05	1.09e-07	6.89e-08	8.61e-08	2.95e-08	3.28e-07	4.68e-07	2.04e-07	7e-07	3.26e-07	2.58e-07
gene680512	2.48e-06	2.72e-07	9.11631	3.18845	0.000465016	3.04e-06	4.13e-06	1.39e-06	1.92e-06	2.27e-06	4.13e-06	3.39e-06	1.84e-06	1.67e-06	1.06e-06	7.12e-07	1.18e-07	1.91e-07	3.23e-07	2.44e-07	2.24e-07	1.67e-07	2.61e-07	4.17e-07	6.74e-08
gene1180709	8.8e-08	1.79e-07	0.491835	1.02375	0.000465489	3.39e-08	3.48e-08	8.24e-08	3.29e-08	7.51e-08	8.8e-08	8.28e-08	8.8e-08	2.74e-07	8.8e-08	1.42e-07	1.13e-07	1.76e-07	1.45e-07	1.95e-07	2.3e-07	2.67e-07	2.08e-07	1.33e-07	1.79e-07
gene1468275	6.35e-05	3.05e-06	20.7903	4.37784	0.000466688	5.52e-05	7.26e-05	6.0479e-05	6.59e-05	5.32e-05	8.43e-05	4.68e-05	7.92e-05	5.13e-05	6.59e-05	4.15e-06	2.97e-06	1.29e-06	2.66e-06	2.12e-06	3.69e-06	4.9e-06	2.98e-06	3.36e-06	2.4e-06
gene680664	1.26e-06	1.01e-07	12.4475	3.63778	0.000466936	2.1e-06	1.4e-06	9.5e-07	1.43e-06	1.33e-06	2.21e-06	6.33e-07	1.07e-06	8.83e-07	6.07e-07	1.55e-08	1.01e-07	1.38e-07	8.43e-08	1.06e-07	1.01e-07	2.33e-07	2.27e-08	1.75e-07	3.52e-08
gene1519349	9.63e-05	4.52e-06	21.334	4.41508	0.000467564	7.37e-05	7.47e-05	0.000103849	0.000125786	7.77e-05	0.00013192	0.000103232	9.85e-05	6.68e-05	0.000107	3.43e-06	4.08e-06	5.52e-06	9.2e-06	1.058e-06	2.59e-06	1.13e-06	1.01e-06	6.43e-06	1.07e-05
gene2485792	4.74e-07	3.07e-06	0.154562	2.69374	0.000468014	1.8e-07	6.15e-08	4.85e-08	1.74e-07	4.74e-07	1.1e-07	7.32e-07	1.24e-07	2.36e-06	4.74e-07	2.76e-06	2.6e-06	2.79e-06	2.24e-06	1.84e-06	3.02e-06	5.03e-06	2.16e-06	4.57e-06	3.68e-06
gene1569305	6.16e-06	1.25e-07	49.1261	5.61842	0.000468223	3.56e-06	1.06e-05	6.92e-06	8.93e-06	7.83e-06	9.13e-06	4.29e-06	3.36e-06	1.29e-06	5.66e-06	4.86e-08	1.28e-07	9.63e-08	1.54e-07	4.44e-08	2.44e-07	1.83e-07	2.14e-07	3.04e-08	1.1e-07
gene761611	0.000276112	2.47e-07	1116.34	10.1246	0.000469112	0.000106987	0.000365189	0.000323044	0.00033275	0.000199863	0.000420366	0.000207752	0.000436973	0.000109198	0.000259	2.32e-07	2.47e-07	2.47e-07	4.38e-07	3.18e-07	8.34e-08	1.69e-07	1.13e-07	5.08e-07	1.17e-07
gene1568844	0.000150706	8.74e-07	172.47	7.4302	0.000470017	0.000167288	0.000163827	0.000135446	0.000213278	8.4406e-05	0.000199901	0.000113661	0.000164948	0.0001163	0.000148	6.39e-07	3.8e-07	1.66e-06	1.08e-07	5.47e-07	2.24e-06	1.05e-06	7.02e-07	1.05e-06	3.63e-07
gene1238969	1.17e-06	7.72e-08	15.1373	3.92004	0.000470372	1.43e-06	7.84e-07	1.86e-06	1.11e-06	1.37e-06	8.79e-07	1.05e-06	1.18e-06	1.06e-06	9.45e-07	5.18e-08	9.58e-08	5.13e-08	3.52e-08	2.37e-08	2.05e-07	6.48e-08	8.85e-08	9.71e-08	5.88e-08
gene865092	1.09e-06	1.68e-07	6.44727	2.68869	0.00047089	4.53e-07	1.16e-06	1.09e-06	1.1e-06	1.76e-06	2.09e-06	1.38e-06	1.09e-06	4.59e-07	2.8e-07	1.68e-07	3.82e-07	1.19e-07	9.82e-08	1.65e-07	1.68e-07	1.68e-07	1.68e-07	1.36e-07	1.09e-07
gene567401	1.01e-06	9.51e-06	0.105691	3.24207	0.000470981	1.01e-06	1.42e-06	3.21e-07	9.61e-07	4.39e-07	1.82e-07	9.68e-07	6.13e-07	1.2e-06	2.94e-06	9.92e-06	1.41e-05	6.14e-06	1.22e-05	9.2e-06	9.82e-06	7.71e-06	1.18e-05	8.8e-06	5.5e-06
gene1140343	2.63e-05	1.44e-06	18.2253	4.18787	0.000471152	3.3246e-05	2.41e-05	2.62e-05	3.02e-05	1.95e-05	3.3797e-05	2.15e-05	2.58e-05	2.48e-05	2.37e-05	2.02e-06	8.84e-07	7.59e-07	2.84e-07	6.87e-06	1.5e-07	2.62e-07	3.06e-07	1.44e-06	1.44e-06
gene679886	1.19e-06	3.25e-07	3.6597	1.87173	0.000471561	1.76e-06	1.59e-06	1.14e-06	6.15e-07	1.25e-06	1.95e-06	1.21e-06	1.02e-06	9.27e-07	4.36e-07	1.53e-07	8.08e-08	3.53e-07	2.08e-07	4.89e-07	1.1e-07	5.74e-07	6.71e-07	2.86e-07	3.25e-07
gene1421474	1.02e-06	1.35e-07	7.51278	2.90935	0.000472676	6.88e-07	7.06e-07	9.29e-07	1.34e-06	1.27e-06	1.06e-06	1.02e-06	2.37e-06	2.32e-07	5.68e-07	4.29e-08	1.35e-07	1.42e-08	1.94e-08	1.96e-08	3.08e-08	2.68e-08	2.09e-08	1.35e-07	9.08e-07
gene1204112	2.16e-06	7.12e-08	30.3201	4.9222	0.00047271	2.49e-06	2.84e-06	1.12e-06	2.69e-06	2.45e-06	1.02e-06	3.72e-06	2.28e-06	1.96e-06	1.03e-06	1.28e-08	3.05e-08	3.18e-08	1.05e-07	8.79e-09	7.12e-08	1.08e-07	2.82e-08	2.29e-07	8.74e-08
gene681059	1.2e-06	1.76e-07	6.83949	2.77389	0.000473032	1.45e-06	1.29e-06	1.13e-06	1.86e-06	1.4e-06	2.24e-06	5.13e-07	1.01e-06	6.61e-07	4.62e-07	2.97e-08	1.76e-07	1.32e-07	4.03e-08	1.63e-07	1.6e-07	6.69e-07	1.3e-07	2.23e-07	3.37e-08
gene1039400	7.43e-07	4.77e-08	15.5764	3.96129	0.000473067	1.16e-06	8.52e-07	6.73e-07	8.46e-07	6.9e-07	2.68e-07	7.1e-07	1.24e-06	4.2e-07	5.65e-07	7.67e-08	2.03e-08	1.27e-08	3.47e-08	1.23e-07	4.77e-08	4.8e-08	1.87e-08	4.77e-08	4.77e-08
gene1353029	1.76e-05	6.46e-08	272.361	8.08938	0.000473762	2.26e-05	1.4e-05	1.16e-05	3.32e-05	1.99e-05	7.31e-06	2.34e-05	2.583e-05	7.86e-06	1.03e-05	2.35e-08	6.46e-08	7e-08	6.46e-08	6.46e-08	1.52e-07	4.42e-08	6.46e-08	4.42e-08	5.35e-08
gene1420374	1.09e-05	1.08e-07	100.789	6.65519	0.000474173	1.51e-05	8.11e-06	7.31e-06	1.15e-05	1.35e-05	8.91e-06	1.36e-05	1.23e-05	1.3e-05	5.72e-06	1.61e-07	1.28e-07	2.65e-08	3.64e-08	7.35e-08	5.78e-08	1.08e-07	1.18e-07	2.51e-07	1.22e-07
gene1091560	1.79e-07	3.32e-08	5.38064	2.42778	0.000474921	2.74e-07	1.68e-07	1.77e-07	1.59e-07	1.82e-07	1.01e-07	2e-07	2.26e-07	1.66e-07	1.35e-07	2.42e-08	3.32e-08	6e-08	3.29e-08	3.32e-08	2.61e-08	2.28e-08	3.32e-08	3.32e-08	3.32e-08
gene1431349	2.29e-05	6.24e-07	36.775	5.20065	0.00047558	1.28e-05	2.38e-05	2.98e-05	2.21e-05	2.75e-05	1.81e-05	3.473e-05	2.16e-05	2.39e-05	1.5e-05	1.02e-06	1.34e-06	3.43e-07	2.94e-07	1.07e-06	3.74e-07	1.22e-07	9.52e-07	6.24e-07	9.84e-08
gene1520606	2.83e-05	1.35e-07	210.062	7.71467	0.000476779	1.53e-05	2.85e-05	1.2e-05	2.93e-05	5.15e-05	3.3388e-05	3.99e-05	4.42e-05	1.39e-05	1.46e-05	5.19e-08	2.06e-07	1.03e-07	1.06e-07	7.11e-08	1.12e-07	1.95e-07	1.9e-07	1.35e-07	1.77e-07
gene1518812	2.1157e-05	7.64e-06	2.76783	1.46875	0.000476904	2.85e-05	2.02e-05	2.46e-05	2.4e-05	1.44e-05	2.52e-05	2.36e-05	1.73e-05	1.13e-05	2.24e-05	7.57e-06	5.14e-06	6e-06	1.39e-05	1.27e-05	3.66e-06	3.99e-06	7.64e-07	1.63e-05	6.44e-06
gene681350	1.23e-06	9.24e-08	13.346	3.73833	0.000476907	1.81e-06	1.44e-06	1.03e-06	1.51e-06	1.13e-06	2.35e-06	4.93e-07	1.21e-06	7.97e-07	5.71e-07	9.24e-08	3.92e-08	9.24e-08	1.01e-07	3.38e-08	1.6e-07	9.24e-08	3.62e-08	1.85e-07	9.24e-08
gene1568849	0.000115378	3.5e-06	32.998	5.04431	0.000477739	0.000108597	0.000115797	0.000105634	0.000167223	6.46e-05	0.000167094	9e-05	0.000152646	5.02e-05	0.000132	1.75e-06	1.05e-05	5.91e-07	9.71e-06	3.38e-06	1.04e-06	1.88e-06	7.05e-07	3.68e-06	1.75e-06
gene682164	1.49e-06	1.68e-07	8.88748	3.15177	0.000477915	1.88e-06	1.85e-06	1.18e-06	2.01e-06	1.36e-06	2.9e-06	9.38e-07	1.15e-06	1.05e-06	5.7e-07	6.65e-08	7.91e-08	4.94e-08	4.52e-08	1.6e-07	3.23e-07	3.44e-07	3.65e-07	9.35e-08	1.51e-07
gene1234950	6.3e-07	8.34e-08	7.55731	2.91787	0.000478381	9.37e-07	3.49e-07	6.21e-07	7.44e-07	5.66e-07	4.7e-07	9.36e-07	7.03e-07	3.44e-07	6.32e-07	4.08e-08	9.72e-08	4.05e-08	5.55e-08	1.54e-07	1.1e-07	9.59e-08	7.48e-08	9.57e-08	6.95e-08
gene1645846	8.43e-06	6.01e-07	14.0195	3.80936	0.000478391	1.03e-05	1.07e-05	4.13e-06	9.35e-06	4.51e-06	1.46e-05	1.29e-05	7.75e-06	5.62e-06	4.47e-06	3.47e-07	5.01e-07	1.25e-07	1.24e-06	1.3e-07	1.36e-06	3.56e-07	4.63e-08	1.18e-06	7.17e-07
gene1420618	1.65e-05	9.74e-07	16.9459	4.08286	0.000479108	1.18e-05	1.33e-05	2.21e-05	3.08e-05	1.81e-05	1.21e-05	2.72e-05	1.24e-05	7.89e-06	9.5e-06	1.72e-06	1.52e-06	1.5e-07	6.87e-08	4.58e-06	2.18e-07	9.5e-08	2.97e-07	9.74e-07	1.15e-07
gene681385	4.32e-06	6.81e-07	6.34153	2.66483	0.00047992	5.27e-06	3.69e-06	2.04e-06	8.14e-06	4.91e-06	4.41e-06	5.27e-06	3.46e-06	2.42e-06	3.56e-06	6.81e-07	2.69e-07	1.4e-07	2.69e-07	1.16e-07	1.28e-06	4.25e-07	1.24e-07	3.18e-06	3.21e-07
gene908794	2.21e-05	3.17e-07	69.6402	6.12185	0.000480135	1.87e-05	1.65e-05	1.74e-05	2.48e-05	2.72e-05	3.46e-05	1.7164e-05	2.57e-05	1.82e-05	2.04e-05	2.62e-07	1.38e-07	2.31e-07	3.95e-07	1.99e-07	3.76e-07	8.2e-07	2.98e-07	3.82e-07	6.61e-08
gene36794	8.13e-07	1.23e-07	6.61073	2.72481	0.000480674	8.13e-07	8.13e-07	1.32e-06	1.13e-06	7.71e-07	8.13e-07	2.84e-07	1.2e-06	7.05e-07	2.87e-07	3.16e-07	9.1e-08	2.84e-08	7.79e-08	3.93e-08	1.86e-07	1.23e-07	1.23e-07	1.23e-07	1.23e-07
gene985930	4.05e-07	4.04e-06	0.100277	3.31794	0.000480705	1.65e-07	2.82e-07	8.91e-08	4.05e-07	3.05e-07	5.07e-08	3.36e-07	7.95e-07	6.68e-07	9.53e-07	3.65e-06	2.98e-06	3.27e-06	3.46e-06	3.8e-06	4.01e-06	5.61e-06	4.35e-06	5.33e-06	3.91e-06
gene903487	2.38e-06	3.56e-08	66.804	6.06186	0.000481403	2.21e-06	2.37e-06	2.25e-06	1.6e-06	2.63e-06	2.15e-06	2.32e-06	4.8e-06	1.5e-06	1.96e-06	1.23e-08	3.56e-08	1.22e-08	3.56e-08	1.69e-08	3.56e-08	2.31e-08	1.81e-08	1.39e-07	2.8e-08
gene1297230	3.13e-05	2.97e-07	105.339	6.7189	0.000481762	1.8e-05	2.66e-05	4.15e-05	4.8859e-05	3.3e-05	6.06e-05	2.64e-05	2.27e-05	1.27e-05	2.25e-05	2.07e-07	1.87e-07	8.77e-08	4.01e-07	8.09e-08	4.45e-07	1.11e-07	8.22e-07	3.32e-07	2.97e-07
gene100455	2.28e-06	6.69e-06	0.34068	1.55351	0.000482114	2.39e-06	8.39e-07	3.26e-06	5.29e-07	4.53e-07	2.45e-06	2.08e-06	2.46e-06	6.89e-06	1.43e-06	6.17e-06	6.66e-06	6.59e-06	3.71e-06	5.68e-06	6.44e-06	6.99e-06	7.56e-06	1.1e-05	6.02e-06
gene1140539	3.88e-05	1.48e-06	26.2543	4.71448	0.000483477	2.4991e-05	3.06e-05	3.94e-05	3.94e-05	3.52e-05	5.75e-05	4.95e-05	4.31e-05	3.87e-05	2.93e-05	1.49e-06	1.39e-06	8.04e-07	7.81e-07	8.9e-06	5.83e-07	1.9e-07	3.47e-07	1.27e-07	1.53e-07
gene1140751	1.99e-05	1.73e-06	11.4846	3.52163	0.000483784	1.2e-05	2.01e-05	2.05e-05	2.03e-05	2.1e-05	2.63e-05	2.74e-05	1.6546e-05	1.5364e-05	1.95e-05	2.41e-06	1.57e-06	1.26e-06	6.74e-07	7.09e-06	6.11e-07	1.73e-06	1.04e-07	1.33e-07	1.73e-06
gene904909	2.13e-06	1.64e-07	12.9773	3.69791	0.000483879	2.88e-06	2.13e-06	2.16e-06	1.27e-06	1.86e-06	2.72e-06	1.51e-06	3.73e-06	1.73e-06	1.31e-06	9.93e-08	1.64e-07	1.48e-07	3.37e-08	1.64e-07	5.35e-08	7.93e-07	3.64e-08	9.32e-08	5.64e-08
gene1520639	2.2e-05	1.16e-06	18.9719	4.24579	0.000483928	2.31e-05	2.19e-05	2.21e-05	1.5e-05	1.9e-05	2.86e-05	3.79e-05	1.71e-05	1.2577e-05	2.28e-05	1.14e-06	1.91e-06	4.63e-07	2.54e-06	9.15e-08	1.15e-06	1.13e-06	1.37e-06	7.51e-07	1.06e-06
gene1420316	3.42e-05	7.77e-07	44.0042	5.45957	0.000484586	3.8e-05	2.87e-05	4.06e-05	3.24e-05	3.18e-05	3.4182e-05	4.14e-05	2.95e-05	3.17e-05	3.38e-05	9.35e-07	4.95e-07	3.86e-07	5.3e-08	1.76e-06	2.27e-06	4.39e-07	1.14e-07	8.77e-07	4.42e-07
gene1085425	4.72e-05	1.11e-07	423.425	8.72596	0.000486101	6.86e-05	5.2143e-05	3.76e-05	4.43e-05	2.49e-05	5.65e-05	4.5e-05	6.34e-05	2.604e-05	5.33e-05	1.56e-07	1.06e-07	4.41e-08	3.02e-08	9.15e-08	9.6e-08	1.11e-07	3.26e-07	4.17e-08	1.11e-07
gene1141513	3.65e-05	1.94e-06	18.8302	4.23498	0.000486121	1.85e-05	3.02e-05	3.24e-05	4.63e-05	4.11e-05	5.84e-05	3.68e-05	4.21e-05	2.48e-05	3.47e-05	1.42e-06	1.33e-06	4.03e-06	1.44e-06	1.58e-06	2e-06	2.08e-06	5.06e-06	2.49e-07	2.01e-07
gene908699	2.54e-05	3.97e-08	640.582	9.32324	0.000486452	1.05e-05	2.14e-05	2.36e-05	2.5e-05	4.9e-05	3.06e-05	3.23e-05	2.81e-05	2.15e-05	1.21e-05	2.28e-08	3.97e-08	6.76e-08	3.09e-08	3.12e-08	3.97e-08	4.27e-08	3.97e-08	4.27e-08	3.97e-08
gene1520327	4.65e-06	4.71e-08	98.753	6.62575	0.000487184	3.15e-06	3.44e-06	6.97e-06	2.78e-06	9.02e-06	5.89e-06	6.5e-06	3.93e-06	2.35e-06	2.49e-06	4.71e-08	4.71e-08	2.79e-08	1.91e-08	4.71e-08	3.03e-08	5.29e-08	2.06e-08	1.32e-07	4.71e-08
gene1184008	4.22e-06	8.09e-07	5.22207	2.38462	0.000488042	4.66e-06	3.23e-06	3.07e-06	5.79e-06	7.44e-06	3.1e-06	4.44e-06	4.81e-06	2.74e-06	2.95e-06	6.42e-07	1.77e-06	7.03e-07	5.05e-07	1.02e-06	1.17e-06	4.44e-07	6.93e-07	7.61e-07	3.84e-07
gene681582	1.42e-06	1.42e-07	10.0068	3.32291	0.000488321	1.89e-06	1.98e-06	1.11e-06	1.92e-06	1.19e-06	2.65e-06	8.4e-07	1.06e-06	9.56e-07	5.85e-07	2.93e-08	1.39e-07	2.9e-08	1.99e-07	4.02e-08	1.26e-07	3.85e-07	2.15e-07	5.5e-08	2e-07
gene1737064	9.63e-06	1.03e-07	93.3459	6.54452	0.000488332	6.49e-06	1e-05	1.05e-05	9.48e-06	6.84e-06	1.55e-05	1.2254e-05	8.79e-06	6.2e-06	1.02e-05	1.03e-07	8.56e-08	5.34e-08	2.44e-08	9.86e-08	1.03e-07	2.36e-07	1.03e-07	1.01e-07	1.22e-07
gene680557	1.29e-06	1.77e-07	7.2878	2.86548	0.000488429	1.77e-06	1.39e-06	1.1e-06	1.26e-06	1.11e-06	2.5e-06	9.37e-07	1.16e-06	7.16e-07	9.49e-07	8.43e-08	1.77e-07	1.95e-07	1.14e-07	1.77e-07	1.82e-07	4.22e-07	8.23e-08	1.58e-07	1.77e-07
gene980774	3.61e-05	3.01e-08	1199.6	10.2283	0.000488648	3.8e-05	3.18e-05	3.36e-05	4.49e-05	3.56e-05	5.1876e-05	2.84e-05	3.01e-05	3.3e-05	3.41e-05	1.34e-08	2.12e-08	3.01e-08	2.72e-08	3.01e-08	2.88e-08	1.26e-08	9.79e-09	1.13e-07	1.52e-08
gene1110575	3.07e-07	1.46e-07	2.10444	1.07343	0.00048874	4.43e-08	4.54e-07	4.3e-07	3.87e-07	3.07e-07	6.11e-07	4.33e-07	3.07e-07	4.48e-08	5.48e-08	1.46e-07	1.46e-07	8.9e-09	1.22e-08	1.46e-07	3.87e-08	1.18e-07	9.21e-08	6.06e-07	1.46e-07
gene682293	1.59e-06	4.57e-07	3.47163	1.79561	0.000489474	2.1e-06	1.47e-06	1.66e-06	1.85e-06	1.59e-06	3.12e-06	1.11e-06	1.38e-06	8.21e-07	7.68e-07	2.75e-07	4.91e-07	2.55e-07	4.2e-07	9.42e-08	5.93e-07	1.13e-06	3.78e-07	7.41e-07	1.95e-07
gene1740481	7.34e-06	6.27e-07	11.7017	3.54864	0.000489678	4.52e-06	5.33e-06	7.31e-06	7.56e-06	8.29e-06	1.41e-05	6.53e-06	1.1e-05	3.23e-06	5.63e-06	1.51e-06	7.47e-08	3.73e-07	4.48e-07	3.87e-07	1.42e-06	5.31e-07	5.52e-07	3.53e-07	6.27e-07
gene1234970	1.75e-06	5.56e-08	31.5295	4.97863	0.000489751	1.96e-06	1.59e-06	1.58e-06	1.74e-06	2.8e-06	6.75e-07	1.89e-06	2.61e-06	1.4e-06	1.31e-06	4.81e-08	5.56e-08	1.06e-08	2.9e-08	3.66e-08	8.07e-08	5.02e-08	1.1e-07	8.02e-08	5.56e-08
gene903707	1.75e-06	3.15e-07	5.55133	2.47283	0.00049046	2.58e-06	1.72e-06	2.17e-06	1.33e-06	1e-06	1.7e-06	1.31e-06	3.25e-06	1.02e-06	1.41e-06	3.15e-07	1.12e-07	3.51e-08	1.68e-07	2.43e-08	3.82e-08	2.66e-07	3.11e-07	6.31e-07	1.25e-06
gene1466434	4.01e-05	2.41e-07	166.631	7.38051	0.000490611	2.15e-05	3.7e-05	4.74e-05	3.69e-05	4.8416e-05	6.38e-05	4.52e-05	3.24e-05	3.31e-05	3.56e-05	2.41e-08	2.41e-07	2.38e-08	1.63e-08	3.3e-08	2.59e-08	6.33e-07	1.18e-06	2.03e-07	2.73e-08
gene910237	1.54e-05	8.17e-08	189.029	7.56247	0.00049095	1.01e-05	1.1609e-05	2.44e-05	1.71e-05	2.55e-05	1.98e-05	1.77e-05	7.37e-06	9.15e-06	1.17e-05	7.41e-08	8.17e-08	7.34e-08	1.76e-07	5.08e-08	8.17e-08	8.17e-08	8.14e-08	3.47e-08	8.17e-08
gene755105	1.51e-06	6.67e-08	22.7204	4.50591	0.000491134	2.48e-06	1.65e-06	1.7e-06	3.6e-07	2.06e-06	1.51e-06	2.27e-06	1.28e-06	1.38e-06	4.59e-07	2.3e-08	3.65e-08	6.67e-08	3.13e-08	9.46e-08	9.92e-08	1.3e-07	6.67e-08	6.67e-08	5.22e-08
gene680837	1.63e-06	7.44e-08	21.9323	4.45498	0.000491891	2.36e-06	2.56e-06	1.18e-06	1.77e-06	1.51e-06	2.73e-06	9.83e-07	1.11e-06	1.22e-06	9.01e-07	1.05e-07	5.57e-08	7.44e-08	9.54e-08	4.81e-08	7.57e-08	6.6e-08	7.44e-08	7.44e-08	7.44e-08
gene1244585	5.94e-07	1.22e-07	4.85736	2.28017	0.000492854	9.63e-07	7.9e-07	8.57e-07	5.14e-07	4.26e-07	1.11e-06	4.11e-07	4.97e-07	1.95e-07	1.79e-07	9.74e-08	1.54e-07	3.22e-08	8.82e-08	1.78e-07	7e-08	1.22e-07	2.85e-07	1.22e-07	7.37e-08
gene1421331	1.749e-05	2.53e-06	6.91695	2.79014	0.000493138	8.48e-06	1.83e-05	1.7e-05	1.96e-05	1.91e-05	2.51e-05	1.7578e-05	2.05e-05	1.49e-05	1.43e-05	6.58e-06	3.88e-06	9.14e-07	1.69e-06	5.01e-06	1.04e-06	1.81e-06	3.88e-06	3.01e-07	1.82e-07
gene682530	1.56e-06	1.98e-07	7.87822	2.97787	0.000493529	2.07e-06	1.92e-06	1.52e-06	1.72e-06	1.34e-06	3.31e-06	1.05e-06	1.25e-06	9.72e-07	4.38e-07	6.53e-08	6.91e-07	1.08e-07	1.78e-07	2.99e-08	4.7e-08	4.91e-07	3.19e-08	4.08e-08	2.97e-07
gene1568743	4.4e-05	1.82e-06	24.208	4.59741	0.000493559	1.67e-05	4.84e-05	3.91e-05	7.06e-05	4.08e-05	7.57e-05	3.88e-05	5.49e-05	1.58e-05	3.95e-05	9.67e-07	2.05e-06	7.55e-07	2.63e-06	3.62e-07	2.21e-06	1.98e-06	3.61e-06	2.97e-06	6.65e-07
gene861686	4.41e-06	9.51e-08	46.368	5.53506	0.000493698	5.93e-06	4.62e-06	5.8e-06	1.79e-06	4.3e-06	3.013e-06	5e-06	6.75e-06	3.1e-06	3.8e-06	5.06e-08	5.35e-08	6.68e-08	1.6e-07	6.94e-08	2.91e-07	3.17e-08	2.47e-08	1.27e-07	7.66e-08
gene1466778	7.38e-05	1.09e-06	67.5244	6.07734	0.000494883	5.85e-05	8.65e-05	7.01e-05	6.03e-05	9.7e-05	9.29e-05	7.03e-05	6.36e-05	6.93e-05	6.91e-05	2.83e-07	1.454e-06	1.78e-07	8.99e-07	2.08e-07	2.05e-06	2.05e-06	7.98e-07	1.76e-06	1.25e-06
gene1467086	3.74e-05	7.48e-08	499.623	8.9647	0.000495171	4.13e-05	3.15e-05	4.48e-05	2.11e-05	3.22e-05	5.27e-05	5.8e-05	3.15e-05	1.88e-05	4.17e-05	3.38e-08	9.39e-08	8.38e-09	4.6e-08	1.28e-07	1.46e-07	1.75e-07	2.48e-08	1.59e-08	7.68e-08
gene680802	1.3e-06	1.9e-07	6.8459	2.77524	0.000495612	1.68e-06	1.57e-06	1.05e-06	2.23e-06	5.93e-07	2.18e-06	1.21e-06	1.18e-06	5.41e-07	7.57e-07	8.82e-08	4.66e-07	1.46e-07	1.6e-07	2.02e-07	1.27e-07	1.66e-07	1.9e-07	1.65e-07	1.9e-07
gene1080968	4.06e-07	5.88e-08	6.89547	2.78565	0.00049614	5e-07	4.62e-07	4.05e-07	7.03e-07	6.36e-07	2.07e-07	1.53e-07	5.93e-07	1.52e-07	2.47e-07	1.53e-08	2.42e-08	1.51e-08	5.88e-08	2.1e-08	3.3e-08	2.87e-08	5.88e-08	2.29e-07	1.04e-07
gene1099321	1.89e-06	4.76e-06	0.39679	1.33355	0.000496295	1.09e-06	1.49e-06	2.93e-07	1.89e-06	1.6e-06	1.67e-07	1.99e-06	2.99e-06	4.03e-06	3.36e-06	4.79e-06	6.6e-06	3.04e-06	3.98e-06	2.68e-06	3.99e-06	3.98e-06	5.21e-06	7.84e-06	5.49e-06
gene3851001	1.35e-05	6.55e-07	20.6236	4.36622	0.00049672	1.0182e-05	1.53e-05	1.66e-05	1.19e-05	2.29e-05	1.46e-05	1.05e-05	1.0881e-05	1.4e-05	8.21e-06	1.3e-07	3.45e-07	3.01e-07	9.44e-07	2.98e-08	8.43e-07	4.08e-07	2.77e-06	7.33e-07	4.93e-08
gene1739669	0.000145193	1.63e-07	888.813	9.79574	0.000497283	7.05e-05	0.000132852	0.000193443	0.000112483	0.000167181	0.000207179	0.000171123	0.000149803	9.34e-05	0.000154	2.52e-07	4.44e-08	1.39e-07	3.8e-08	2.69e-07	1.21e-07	3.16e-07	2.87e-07	1.05e-07	6.36e-08
gene759253	0.000133007	1.26e-06	105.723	6.72415	0.000497853	0.000164239	8.56e-05	0.000103588	0.00025295	9.7e-05	0.000206096	0.000174181	9.35e-05	9.35e-05	5.94e-05	9.22e-07	3.02e-06	6.39e-07	1.04e-06	4.64e-07	7.95e-07	5.77e-07	3.15e-07	4.38e-06	4.19e-07
gene1246103	4.98e-07	1.21e-07	4.12812	2.04549	0.000498226	4.98e-07	3.49e-07	5.52e-07	2.48e-07	7.54e-07	7.84e-07	4.98e-07	7.03e-07	1.72e-07	4.21e-07	2.44e-08	1.16e-07	7.25e-08	2.65e-07	1e-07	1.05e-07	1.83e-07	3.57e-08	1.83e-07	1.21e-07
gene421067	2.92e-07	4.21e-08	6.94825	2.79665	0.000498677	2.69e-07	2.92e-07	3.27e-07	1.3e-07	4.46e-07	2.92e-07	2.92e-07	4.16e-07	2.92e-07	1.66e-07	3.59e-08	5.7e-08	3.56e-08	4.88e-08	4.93e-08	2.58e-08	4.21e-08	4.21e-08	4.21e-08	4.21e-08
gene1748731	8.86e-06	3.14e-07	28.1605	4.8156	0.000499316	3.22e-06	1.28e-05	9.06e-06	1.28e-05	6.88e-06	1.29e-05	8.18e-06	9.5e-06	7.53e-06	5.78e-06	2.62e-07	6.93e-08	1.08e-07	2.97e-08	4.19e-07	5.18e-07	3.28e-07	7.68e-07	3.28e-07	3.14e-07
gene1141062	2.89e-05	1.74e-06	16.6256	4.05534	0.000499722	3.35e-05	3.4e-05	2.4e-05	1.89e-05	2.3e-05	4.19e-05	3.91e-05	2.4961e-05	2.56e-05	2.37e-05	2.08e-06	1.28e-06	8.79e-07	7.12e-07	9.7e-06	1.74e-07	7.58e-08	5.02e-07	2.27e-07	1.74e-06
gene763708	7.25e-06	1.35e-06	5.35686	2.42139	0.000499766	3.57e-06	9.56e-06	1.2e-05	1.13e-05	6.24e-06	8.07e-06	6.43e-06	5.85e-06	5.33e-06	4.24e-06	1.43e-06	1.54e-06	2.29e-07	4.4e-07	5.08e-07	2.3e-06	1.39e-06	1.22e-06	3.12e-06	1.35e-06
gene1568782	7.32e-05	3.09e-07	236.646	7.88658	0.00050041	4.9569e-05	6.79e-05	5.33e-05	0.000100818	5.95e-05	0.000102693	7.08e-05	0.000101166	5.68e-05	6.98e-05	2.31e-07	7.32e-07	1.14e-07	1.25e-07	9.49e-08	3.09e-07	1.13e-06	1.35e-07	1.73e-07	5.24e-08
gene631027	1.95e-07	4.81e-08	4.05791	2.02074	0.000500931	1.95e-07	2.84e-07	2.24e-07	1.34e-07	1.53e-07	1.95e-07	1.69e-07	2.86e-07	1.4e-07	1.71e-07	4.81e-08	1e-07	2.09e-08	2.87e-08	4.81e-08	4.55e-08	3.96e-08	6.18e-08	3.96e-08	4.81e-08
gene1140320	2.82e-05	1.26e-06	22.3221	4.4804	0.000501431	2.78e-05	1.89e-05	2.05e-05	3.99e-05	2.92e-05	4.23e-05	2.19e-05	3.71e-05	1.38e-05	3.08e-05	1.76e-06	1.51e-06	6.66e-07	6.85e-07	7.45e-06	1.81e-07	1.58e-07	1.23e-07	5.25e-08	6.36e-08
gene1738090	1.3616e-05	1.88e-06	7.22675	2.85335	0.000501512	1.42e-05	1.37e-05	1.58e-05	1.4575e-05	2.5e-05	1.42e-05	1.32e-05	7.24e-06	8.3e-06	9.95e-06	2.46e-06	1.5e-06	1.39e-06	1.13e-06	9.51e-06	2.45e-07	2.85e-07	2.22e-07	2.13e-07	1.88e-06
gene100060	2.25e-06	1.04e-05	0.215644	2.21327	0.000501551	2.42e-06	1.03e-07	3.59e-06	7.81e-07	1.11e-07	2.96e-06	3.32e-06	1.56e-06	6.82e-06	8.71e-07	1.1e-05	1.08e-05	9.11e-06	6.08e-06	1.23e-05	9.65e-06	1.11e-05	1.07e-05	1.5661e-05	8.15e-06
gene1110750	4.02e-07	2.75e-08	14.6246	3.87032	0.000502122	4.02e-07	4.18e-07	6.33e-07	7.58e-07	4.02e-07	4.38e-07	2.9e-07	2.1e-07	6.87e-08	4.02e-07	2.75e-08	2e-08	1.25e-08	1.71e-08	3.45e-08	2.71e-08	2.37e-08	3.69e-08	4.72e-08	2.86e-08
gene680818	1.41e-06	1.26e-07	11.2157	3.48745	0.000503263	2.17e-06	1.62e-06	1.12e-06	1.25e-06	1.48e-06	3e-06	9.05e-07	1.38e-06	1.15e-06	6.11e-08	9.19e-08	3.79e-07	1.09e-07	7.49e-08	1.26e-07	1.26e-07	6.91e-08	5.39e-08	1.03e-07	1.26e-07
gene1489299	5.42e-07	2.04e-08	26.5298	4.72954	0.00050363	3.19e-07	9.82e-07	5.42e-07	5.42e-07	3.53e-07	8.81e-07	5.42e-07	5.42e-07	3.23e-07	3.95e-07	1.28e-08	2.03e-08	2.04e-08	1.74e-08	2.04e-08	2.04e-08	2.04e-08	1.88e-08	2.41e-08	2.91e-08
gene109941	4.89e-07	1.17e-07	4.17844	2.06296	0.000503701	4.89e-07	4.36e-07	4.89e-07	6.86e-07	6.26e-07	4.89e-07	3.46e-07	5.84e-07	5.72e-07	1.75e-07	4.04e-08	5.13e-08	3.21e-08	1.1e-07	1.11e-08	2.62e-07	4.56e-08	2.84e-07	2.43e-07	9.18e-08
gene100621	2.54e-06	1.71e-05	0.148022	2.75612	0.000503952	3.44e-06	1.38e-06	4.47e-06	1.59e-06	3.31e-07	1.92e-06	1.46e-06	2.77e-06	6.34e-06	1.66e-06	1.6221e-05	1.7e-05	1.48e-05	1.13e-05	1.64e-05	1.7462e-05	1.98e-05	1.65e-05	2.58e-05	1.6e-05
gene1081016	6.04e-07	4.29e-08	14.0762	3.81518	0.000504356	7.21e-07	6.05e-07	6.9e-07	5.73e-07	5.08e-07	7.24e-07	3.2e-07	8.12e-07	5.97e-07	4.87e-07	4.29e-08	2.71e-08	1.7e-08	4.29e-08	4.29e-08	7.38e-08	3.21e-08	7.52e-08	3.21e-08	4.29e-08
gene681545	1.38e-06	7.18e-08	19.2455	4.26645	0.000504509	2.19e-06	1.57e-06	1.07e-06	2.2e-06	1.23e-06	2.66e-06	8.57e-07	9.37e-07	7.93e-07	3.06e-07	4.23e-08	7.18e-08	8.38e-08	5.75e-08	8.7e-08	9.12e-08	7.95e-08	9.3e-08	3.97e-08	7.18e-08
gene1771824	4.17e-05	5.77e-07	72.2663	6.17525	0.000505548	6.22e-05	4.04e-05	3.54e-05	6.91e-05	3.34e-05	5.84e-05	2.38e-05	3.26e-05	2.51e-05	3.65e-05	1.43e-06	5.77e-07	1.26e-07	1.29e-07	6.08e-07	1.09e-06	2.38e-07	6.97e-07	2.97e-07	5.77e-07
gene100138	7.22e-07	4.65e-06	0.155116	2.68858	0.000505747	9.65e-07	7.07e-08	1.17e-06	1.07e-06	2.29e-07	4.44e-07	6.73e-07	2.84e-07	1.88e-06	4.26e-07	4.56e-06	4.38e-06	4.43e-06	2.88e-06	5.17e-06	4.18e-06	4.95e-06	5.02e-06	6.93e-06	4.03e-06
gene1567605	0.000106889	1.27e-06	84.2123	6.39596	0.000506061	8.07e-05	0.000114818	0.000109198	0.000147696	6.35e-05	0.000146949	9.52e-05	0.000123461	7.04e-05	0.000117	5.86e-07	1.73e-06	4.84e-07	5.31e-07	9.16e-07	1.93e-06	1.01e-06	1.36e-06	3.7e-06	4.44e-07
gene2485093	4.81e-07	3.03e-06	0.1586	2.65653	0.000506129	6.89e-08	4.81e-07	5.58e-08	4.81e-07	7.63e-08	1.27e-07	9.26e-07	7.11e-08	2.44e-06	8.53e-08	2.99e-06	3.3e-06	2.44e-06	2.09e-06	1.52e-06	2.87e-06	3.9e-06	2.9e-06	3.55e-06	4.78e-06
gene681938	1.38e-06	7.11e-08	19.3959	4.27768	0.000506811	2.02e-06	2.13e-06	6.3e-07	1.66e-06	1.43e-06	2.34e-06	8.23e-07	1.18e-06	6.81e-07	8.98e-07	1.8e-08	7.11e-08	7.11e-08	3.67e-08	1.23e-08	1.94e-08	2.87e-07	5.28e-08	7.11e-08	7.11e-08
gene814694	1.95e-06	1.55e-07	12.5585	3.65059	0.000508238	1.54e-06	2.17e-06	1.24e-06	2.24e-06	1.91e-06	2.47e-06	1.64e-06	2.97e-06	2.14e-06	1.19e-06	6.12e-08	9.72e-08	2.43e-07	8.32e-08	3.36e-07	1.32e-07	1.55e-07	1.35e-07	1.72e-07	1.39e-07
gene750407	1.6e-06	4.88e-08	32.7565	5.03371	0.000508969	3.03e-06	2.25e-06	1.7e-06	1.13e-06	2.22e-06	8.36e-07	1.91e-06	1.11e-06	1.25e-06	5.76e-07	1.39e-08	4.43e-08	4.15e-08	7.58e-08	9.56e-08	4.88e-08	5.24e-08	4.09e-08	2.62e-08	4.88e-08
gene680158	1.18e-06	3.56e-07	3.31069	1.72713	0.000509215	1.6e-06	1.57e-06	6.77e-07	1.62e-06	1e-06	2.31e-06	8.51e-07	1.29e-06	4.23e-07	4.31e-07	2.47e-07	5.48e-07	1.22e-07	6.71e-07	6.77e-08	2.66e-07	4.64e-07	1.45e-07	6.94e-07	3.36e-07
gene1245175	9.77e-07	4.82e-08	20.2675	4.3411	0.000510352	1.94e-06	1.05e-06	6.46e-07	1.16e-06	6.94e-07	1.68e-06	6.27e-07	1.18e-06	5.77e-07	2.12e-07	4.82e-08	2.39e-08	4.47e-08	4.09e-08	6.19e-08	6.49e-08	5.66e-08	4.41e-08	2.82e-08	6.84e-08
gene1078936	5.49e-07	1.29e-07	4.2651	2.09258	0.000510393	5.67e-07	5.4e-07	7.87e-07	6.68e-07	5.38e-07	2.61e-07	6.92e-07	5.85e-07	4.5e-07	4.01e-07	6.02e-08	6.37e-08	5.96e-08	5.45e-08	1.38e-07	8.65e-08	3.77e-07	2.06e-07	1.51e-07	9.11e-08
gene1034624	7.72e-06	4.79e-07	16.1126	4.01012	0.000510515	1.04e-05	6.52e-06	5.14e-06	8.5e-06	8.55e-06	5.7e-06	7.86e-06	1.1e-05	5.69e-06	7.86e-06	4.79e-07	9.08e-08	4.79e-07	2.07e-07	4.79e-07	1.4e-06	2.87e-07	7.83e-07	2.86e-07	3.03e-07
gene899082	2.77e-05	2.38e-06	11.6354	3.54045	0.000510542	2.14e-05	2.79e-05	3.65e-05	3.4e-05	3.2e-05	3.19e-05	2.01e-05	2.3659e-05	2.85e-05	2.08e-05	3.7e-07	2.94e-07	6.88e-07	5.66e-07	1.59e-06	6.89e-06	9.91e-06	8.82e-07	6.08e-07	2e-06
gene949129	8.23e-07	5.11e-08	16.102	4.00917	0.000511419	4.95e-07	1.23e-06	1.03e-06	5.49e-07	1.72e-06	7.82e-07	9.5e-07	7.3e-07	2.15e-07	5.25e-07	2.01e-08	5.11e-08	2.99e-08	2.73e-08	1.38e-08	8.66e-08	1.13e-07	1.47e-08	1.32e-07	2.28e-08
gene3134174	2.83e-07	6.79e-08	4.17095	2.06038	0.000512217	3.55e-07	4.37e-07	1.73e-07	2.83e-07	3.14e-07	2.83e-07	4.34e-07	1.47e-07	1.44e-07	2.64e-07	3.75e-08	1.19e-07	1.86e-08	6.79e-08	2.57e-08	4.04e-08	3.52e-08	5.49e-08	6.79e-08	2.13e-07
gene810509	1.43e-06	7.03e-08	20.3763	4.34882	0.000513548	4e-07	1.64e-06	2.59e-06	1.94e-06	1.77e-06	1.47e-06	1.47e-06	1.24e-06	8.1e-07	9.91e-07	6.31e-08	7.03e-08	3.13e-08	1.29e-07	7.03e-08	6.81e-08	7.03e-08	7.03e-08	5.92e-08	7.17e-08
gene951139	5.8e-07	1.7e-07	3.40029	1.76566	0.000513613	8.18e-07	5.8e-07	5.8e-07	5.67e-07	3.88e-07	5.8e-07	5.71e-07	8.44e-07	5.8e-07	2.89e-07	2.78e-07	1.82e-07	2.75e-07	2.22e-08	5.98e-08	4.7e-08	4.1e-08	3.83e-07	2.45e-07	1.7e-07
gene669133	1.11e-06	1.01e-07	11.0224	3.46236	0.000513764	1.73e-06	1.02e-06	1.11e-06	4.8e-07	1.1e-06	1.11e-06	1.21e-06	2.04e-06	2.5e-07	1.07e-06	1.93e-08	3.06e-08	1.01e-07	2.62e-08	1.01e-07	8.32e-08	2.54e-07	1.98e-07	1.09e-07	8.77e-08
gene1141856	1.13e-05	1.52e-06	7.44619	2.8965	0.000513916	9.22e-06	6.94e-06	1.66e-05	1.27e-05	1.73e-05	1.53e-05	1.29e-05	7.18e-06	7.77e-06	7.6e-06	1.8e-07	4.57e-07	4.23e-06	7.35e-08	2.96e-07	2.56e-06	3.01e-06	4.3e-06	6.76e-08	4.09e-08
gene902948	3.92e-06	6.12e-08	64.0615	6.00139	0.000513952	4.88e-06	3.85e-06	3.49e-06	2.78e-06	4.78e-06	3.13e-06	2.98e-06	7.58e-06	2.79e-06	2.95e-06	3.31e-07	2.02e-08	1.26e-08	3.46e-08	3.49e-08	2.74e-08	4.78e-08	1.87e-08	2.39e-08	6.12e-08
gene1254182	1.87e-06	3e-07	6.25417	2.64482	0.000514512	2.21e-06	2.1e-06	1.72e-06	2.31e-06	1.56e-06	2.12e-06	1.35e-06	2.37e-06	1.16e-06	1.84e-06	3.17e-07	2.37e-07	1.29e-07	5.06e-08	1.48e-06	3e-07	1.05e-07	3e-07	3.5e-08	4.23e-08
gene1519040	5.52e-05	8.91e-07	61.9839	5.95382	0.000514569	2.43e-05	7.23e-05	5.54e-05	5.5398e-05	5.25e-05	7.31e-05	5.4689e-05	6.76e-05	3.79e-05	5.9e-05	3.39e-06	8.91e-07	4.39e-07	2.45e-07	7.6e-07	5.68e-07	7.81e-08	8.91e-07	7.53e-07	8.91e-07
gene1739261	8.54e-06	2.41e-07	35.4057	5.14591	0.000514577	7.81e-06	8.98e-06	6.77e-06	6.57e-06	1.05e-05	1.82e-05	6.38e-06	9.94e-06	4.73e-06	5.45e-06	2.41e-07	6.48e-07	2.25e-08	2.77e-07	2.49e-07	2.41e-07	8.52e-08	6.65e-08	4.26e-07	1.55e-07
gene631679	8.45e-07	6.97e-08	12.119	3.5992	0.000514678	1.23e-06	1.26e-06	8.83e-07	8.45e-07	6.04e-07	2.51e-07	1.5e-06	1.27e-06	2.76e-07	3.37e-07	2.13e-08	3.37e-08	2.11e-08	5.78e-08	1.17e-07	1.38e-07	1.6e-07	3.12e-08	6.97e-08	4.83e-08
gene898199	0.000191337	6.74e-07	284.053	8.15001	0.000514907	0.000247913	0.000171921	0.000195584	0.000215766	0.000159577	0.000285632	0.000112917	0.000199236	9.38e-05	0.000231	6.74e-07	9.97e-08	1.66e-07	6.74e-07	2.3e-07	1.08e-06	3.3e-06	2.76e-07	3.93e-08	1.9e-07
gene680657	1.18e-06	2.14e-07	5.49051	2.45694	0.000515555	1.47e-06	1.33e-06	1.02e-06	1.49e-06	1.4e-06	2.3e-06	6.1e-07	9.62e-07	8.42e-07	3.3e-07	1.04e-07	1.65e-07	3.35e-07	2.12e-07	1.07e-07	2.24e-07	4.4e-07	1.91e-07	2.44e-07	1.18e-07
gene1811648	1.26e-06	4.96e-08	25.4703	4.67074	0.000515605	1e-06	2.06e-06	1.26e-06	2.43e-06	1.26e-06	1.26e-06	6.13e-07	1.29e-06	5.07e-07	9.31e-07	8.23e-08	5.59e-08	4.96e-08	4.79e-08	1.61e-08	2.53e-08	6.62e-08	4.96e-08	4.96e-08	5.34e-08
gene1245148	1.32e-06	8.38e-08	15.7645	3.9786	0.000515681	2.14e-06	1.42e-06	1.38e-06	1.68e-06	7.8e-07	2.42e-06	9.27e-07	9.79e-07	8.77e-07	6.04e-07	8.38e-08	4.68e-08	8.38e-08	2e-08	8.38e-08	3.82e-07	5.54e-08	2.16e-08	2.77e-08	3.35e-08
gene909307	2.02e-05	4.02e-08	502.161	8.97201	0.000515969	1.55e-05	1.32e-05	1.64e-05	3.04e-05	2.99e-05	2.88e-05	1.78e-05	1.8e-05	1.05e-05	2.15e-05	5.89e-08	4.02e-08	8.02e-08	5e-08	4.04e-08	4.02e-08	1.38e-08	1.08e-08	2.76e-08	4.02e-08
gene1568591	0.000137905	2.44e-07	565.122	9.14242	0.000516047	9.8237e-05	0.000139405	0.000123197	0.000180106	8.01e-05	0.00017962	0.000139376	0.00019988	9.91e-05	0.00014	5.54e-08	2.44e-07	5.49e-08	7.53e-07	2.44e-07	2.44e-07	1.04e-07	8.12e-08	4.16e-07	2.44e-07
gene1740430	0.000502825	2.95e-07	1702.19	10.7332	0.000516338	0.000815837	0.000680307	0.000351608	0.000426923	0.000276612	0.000820887	0.000314328	0.000764974	0.000255775	0.000321	2.52e-07	2.95e-07	1.35e-07	1.29e-07	3.89e-07	3.85e-07	4.15e-07	6.93e-07	2.37e-07	2.39e-08
gene682783	1.68e-06	1.56e-07	10.7562	3.42709	0.000516347	2.4e-06	2.83e-06	1.08e-06	2.07e-06	1.58e-06	3.24e-06	1.09e-06	1.29e-06	5.4e-07	6.6e-07	8.74e-08	5.55e-08	5.2e-08	2.37e-08	4.79e-08	3.02e-07	3.28e-07	3.33e-07	1.31e-07	1.98e-07
gene681550	1.22e-06	8.46e-08	14.4281	3.85081	0.000516382	1.67e-06	1.38e-06	9.2e-07	1.52e-06	9.83e-07	2.42e-06	9.11e-07	9.16e-07	1.01e-06	4.83e-07	2.18e-08	2.76e-07	6.47e-08	5.92e-08	2.99e-08	4.7e-08	8.18e-08	8.46e-08	8.17e-08	9.89e-08
gene982730	1.24e-05	9.05e-08	136.989	7.09792	0.000516414	4.03e-06	1.4e-05	1.65e-05	1.12e-05	1.49e-05	1.48e-05	2.47e-05	1.02e-05	6.59e-06	7.16e-06	2.44e-07	1.61e-08	1.01e-08	1.38e-07	1.39e-08	4.39e-08	3.82e-08	2.98e-08	3.24e-07	4.62e-08
gene1110078	3.9e-07	3.94e-08	9.89745	3.30706	0.000516768	9.05e-08	5.57e-07	7.69e-07	3.95e-07	3.9e-07	7.08e-07	4.97e-07	3.9e-07	4.57e-08	5.6e-08	1.31e-08	1.04e-08	6.47e-09	1.33e-07	1.79e-08	5.63e-08	3.68e-08	1.91e-08	6.13e-08	3.94e-08
gene1169655	1.14e-06	4.12e-06	0.276384	1.85526	0.000516786	6.26e-07	9.93e-07	9.68e-07	5.52e-07	7.88e-07	4.72e-07	2.29e-06	1.2e-06	2.13e-06	1.37e-06	6.658e-06	4.91e-06	5.8e-06	3.51e-06	6.62e-06	2.68e-06	4.9e-06	4.65e-06	1.23e-06	2.77e-07
gene916452	1.45e-06	2.25e-07	6.46721	2.69314	0.000516883	1.31e-06	2.57e-06	1.333e-06	9.44e-07	1.86e-06	1.24e-06	1.42e-06	1.66e-06	9.84e-07	1.2e-06	7.76e-08	2.46e-07	2.25e-07	2.25e-07	5.32e-07	1.67e-07	2.25e-07	2.27e-07	1.45e-07	1.76e-07
gene1570049	3e-05	1.43e-07	210.169	7.71541	0.000517106	2.18e-05	3.66e-05	2.37e-05	4.37e-05	3.4578e-05	6.09e-05	2.94e-05	1.6e-05	1.02e-05	2.28e-05	1.11e-07	2.2e-07	3.66e-08	6.28e-08	1.52e-07	1.2e-07	2.61e-07	2.17e-07	1.04e-07	1.43e-07
gene895592	3.4904e-05	1.22e-06	28.5299	4.8344	0.000517167	5.38e-05	3.39e-05	3.19e-05	3.47e-05	2.59e-05	4.44e-05	3.1e-05	3.04e-05	2.83e-05	3.47e-05	9.27e-07	4.64e-07	4.11e-07	1.46e-06	1.67e-07	1.1e-06	2.61e-06	3.5e-06	3.66e-07	1.22e-06
gene1244488	1.53e-06	3.91e-08	39.0851	5.28855	0.000517351	1.73e-06	2.22e-06	6.32e-07	2.1e-06	8.64e-07	2.95e-06	2.22e-06	1.34e-06	8.77e-07	3.22e-07	2.83e-08	4.49e-08	2.8e-08	3.91e-08	3.88e-08	3.91e-08	5.31e-08	4.14e-08	3.91e-08	3.91e-08
gene1041805	1.68e-06	4.74e-08	35.386	5.14511	0.000517551	7.26e-07	2.79e-06	1.57e-06	3.52e-06	2.02e-06	1.88e-06	1.48e-06	1.61e-06	5.98e-07	5.99e-07	1.33e-08	1.06e-07	2.64e-08	4.74e-08	4.74e-08	4.74e-08	5.01e-08	3.91e-08	5e-08	4.74e-08
gene1633852	2.56e-06	3.81e-07	6.71444	2.74727	0.000518031	1.34e-06	2.62e-06	2.25e-06	3.53e-06	4.21e-06	2.21e-06	2.85e-06	2.64e-06	1.52e-06	2.41e-06	1.19e-07	8.15e-07	3.81e-07	9.13e-07	1.08e-07	2.56e-07	1.49e-07	1.16e-07	5.93e-07	3.59e-07
gene909816	4.04e-05	2.69e-07	150.044	7.22924	0.000518835	2.66e-05	3.43e-05	3.689e-05	4.8e-05	3.22e-05	5.57e-05	4.62e-05	5.37e-05	2.19e-05	4.83e-05	6.08e-08	9.64e-08	2.41e-07	2.48e-07	2.5e-07	5.24e-07	4.57e-07	8.91e-08	4.56e-07	2.69e-07
gene680098	1.11e-06	2.21e-07	5.03584	2.33223	0.000519667	1.89e-06	1.09e-06	8.12e-07	1.37e-06	9.79e-07	2.17e-06	9.37e-07	9.74e-07	5.37e-07	3.65e-07	1.12e-07	3.78e-07	1.25e-07	2.48e-07	1.92e-08	2.72e-07	4.74e-07	1.23e-07	3.94e-07	6.37e-08
gene100641	2.77e-06	8.94e-06	0.309819	1.6905	0.000520105	3.55e-06	8.14e-07	4.16e-06	1.45e-06	3.62e-07	2.71e-06	3.59e-06	1.93e-06	7.46e-06	1.68e-06	9.31e-06	8.67e-06	7.77e-06	5.36e-06	9.85e-06	9.49e-06	9.12e-06	7.71e-06	1.27e-05	9.42e-06
gene2486936	7.39e-07	2.74e-06	0.269398	1.89219	0.000520664	1.75e-07	8.98e-08	1.42e-07	8.49e-08	1.94e-07	8.06e-08	1.6e-06	7.39e-07	3.54e-06	7.39e-07	2.73e-06	3.17e-06	1.24e-06	2.13e-06	1.56e-06	2.85e-06	3.6e-06	2.54e-06	4.93e-06	2.66e-06
gene1533310	2.78e-05	1.27e-07	218.485	7.77139	0.000520831	1.51e-05	4.06e-05	3.5889e-05	2.73e-05	1.35e-05	4.57e-05	2.25e-05	4.26e-05	1.34e-05	2.14e-05	1.07e-07	1.51e-07	7.09e-08	1.3e-07	1.27e-07	2.57e-08	2.24e-07	1.4e-07	1.34e-07	1.62e-07
gene1244439	1.97e-06	2.71e-07	7.2752	2.86299	0.000522334	1.79e-06	2.53e-06	1.63e-06	3.26e-06	1.24e-06	3.09e-06	2.19e-06	1.39e-06	9.06e-07	1.66e-06	5.07e-07	8.47e-08	7.94e-07	2.18e-07	7.32e-08	2.71e-07	2.71e-07	1.17e-07	1e-07	2.71e-07
gene680572	1.55e-06	4.53e-08	34.197	5.0958	0.000522645	2.59e-06	2.19e-06	1.04e-06	1.95e-06	1.42e-06	2.64e-06	9.67e-07	9.43e-07	8.62e-07	9.04e-07	2.35e-08	1.12e-07	2.33e-08	3.2e-08	3.23e-08	5.08e-08	4.42e-08	4.53e-08	4.42e-08	4.53e-08
gene762030	1.31e-05	6.2e-07	21.1968	4.40578	0.000522991	2.38e-05	7.86e-06	1.9e-05	6.57e-06	1.85e-05	1.33e-05	1.54e-05	1.1638e-05	8.52e-06	6.98e-06	3.96e-07	3.59e-07	5.6e-08	4.61e-07	1.55e-06	1.22e-06	1.38e-06	3.32e-07	3.18e-07	1.28e-07
gene1094190	3.99e-07	5.85e-08	6.82039	2.76985	0.000523038	3.74e-07	2.56e-07	3.03e-07	3.99e-07	6.9e-07	3.99e-07	6.09e-07	3.99e-07	2.52e-07	3.08e-07	3.75e-08	5.85e-08	5.85e-08	5.85e-08	1.03e-07	5.85e-08	1.06e-07	2.74e-08	3.51e-08	4.25e-08
gene1771698	2.38e-05	3.47e-07	68.5028	6.09809	0.00052349	1.22e-05	3.13e-05	1.83e-05	3.51e-05	2.27e-05	2.57e-05	2.96e-05	2.4e-05	1e-05	2.86e-05	3.02e-07	1.6e-07	3.47e-07	2.73e-07	4.14e-07	2.17e-07	1.89e-07	1.03e-06	1.89e-07	3.47e-07
gene1223521	4.12e-07	8.81e-08	4.67884	2.22615	0.000523577	4.12e-07	3.62e-07	3.81e-07	6.85e-07	5.21e-07	2.17e-07	5.75e-07	4.12e-07	4.12e-07	1.45e-07	8.81e-08	3.69e-08	1.84e-07	6.32e-08	1.6e-07	5.02e-08	8.81e-08	3.41e-08	8.81e-08	8.81e-08
gene674054	9.07e-07	4.26e-08	21.2835	4.41166	0.000524761	9.07e-07	9.07e-07	9.07e-07	1.33e-06	5.68e-07	7.87e-07	1.46e-06	7.06e-07	8.65e-07	6.35e-07	2.91e-08	2.31e-08	2.88e-08	7.9e-08	7.98e-08	3.14e-08	4.26e-08	4.26e-08	2.73e-08	4.26e-08
gene964030	1.34e-06	5.68e-08	23.6537	4.56399	0.000524989	8.99e-07	1.33e-06	3.05e-06	1.53e-06	1.34e-06	2.02e-06	1.51e-06	9.27e-07	5.68e-07	2.78e-07	8.12e-08	2.15e-08	1.34e-08	3.68e-08	5.68e-08	8.75e-08	5.08e-08	1.39e-07	5.08e-08	3.07e-08
gene1042142	1.72e-05	5.89e-07	29.2521	4.87047	0.000525105	1.31e-05	1.5e-05	1.73e-05	2.58e-05	1.72e-05	3.26e-05	1.1516e-05	1.52e-05	1.09e-05	1.35e-05	3.78e-07	1.2e-06	4.61e-07	3.95e-08	4.39e-07	5.65e-07	7.65e-07	8.53e-08	7.64e-07	1.19e-06
gene681473	1.39e-06	1.18e-07	11.7452	3.554	0.000526581	2.23e-06	1.14e-06	1.6e-06	1.68e-06	1.92e-06	2.85e-06	9.07e-07	7.66e-07	5.01e-07	3.06e-07	4.63e-08	3.18e-07	6.11e-08	1.26e-07	8.46e-08	3.33e-08	2.03e-07	1.36e-07	5.79e-08	1.18e-07
gene1419331	2.71e-07	4.66e-06	0.0581643	4.10372	0.000526723	2.71e-07	6.17e-07	1.74e-07	2.5e-07	4.76e-08	3.96e-08	1.05e-07	4.43e-08	4.34e-08	1.12e-06	4.89e-06	3.97e-06	4e-06	3.7e-06	4.26e-06	5.43e-06	5.64e-06	4.22e-06	7.1e-06	3.42e-06
gene913990	1.17e-06	1.76e-07	6.67498	2.73876	0.000527199	1.78e-06	1.15e-06	9.1e-07	1.73e-06	1.14e-06	2.07e-06	1.14e-06	5.8e-07	7.57e-07	4.63e-07	1.76e-07	2.35e-07	3.67e-08	1.51e-07	4.06e-07	1.76e-07	1.76e-07	1.63e-07	6.94e-08	1.68e-07
gene1297590	4.09e-05	5.59e-08	731.332	9.51438	0.000527279	1.82e-05	3.69e-05	3.77e-05	6.91e-05	3.64e-05	6.07e-05	3.26e-05	6.13e-05	2.04e-05	3.57e-05	5.6e-08	2.96e-08	3.7e-08	2.54e-08	5.59e-08	4.03e-08	1.05e-07	5.48e-08	7.01e-08	8.48e-08
gene1793183	1.26e-07	1.64e-06	0.0766434	3.70569	0.000527713	5.13e-08	5.26e-08	4.15e-08	1.49e-07	1.14e-07	1.26e-07	6.26e-08	1.26e-07	1.56e-07	3.81e-07	1.53e-06	1.53e-06	1.42e-06	1.38e-06	1.1e-06	1.83e-06	1.42e-06	1.41e-06	2.52e-06	2.3e-06
gene1427544	2.01e-05	3.52e-07	57.0171	5.83332	0.000527746	8.81e-06	1.7187e-05	3.07e-05	2.65e-05	1.63e-05	3.18e-05	1.49e-05	2.64e-05	1.14e-05	1.68e-05	5.51e-07	8.75e-07	7.45e-08	6.81e-08	7.56e-07	2.7e-07	1.88e-07	2.94e-07	9.4e-08	3.52e-07
gene1038968	1.64e-06	4.96e-08	33.0056	5.04464	0.000527773	1.89e-06	2.51e-06	1.64e-06	1.34e-06	2.14e-06	6.37e-07	1.63e-06	1.9e-06	1.07e-06	1.6e-06	4.96e-08	4.96e-08	1.18e-07	4.96e-08	5.65e-09	4.96e-08	2.32e-08	1.15e-07	7.73e-09	2.81e-08
gene681070	7.9e-07	1.91e-07	4.1355	2.04806	0.000528246	1.16e-06	9.22e-07	7.7e-07	7.18e-07	9.95e-07	1.41e-06	3.87e-07	7.64e-07	3.74e-07	3.92e-07	9.53e-08	7.56e-07	9.44e-08	1.29e-07	1.91e-07	1.03e-07	1.91e-07	6.98e-08	8.93e-08	1.91e-07
gene793191	1.99e-06	1.08e-07	18.497	4.20922	0.000528412	1.99e-06	1.027e-06	2.59e-06	1.99e-06	1.33e-06	1.99e-06	2.69e-06	3.1e-06	1.21e-06	1.98e-06	8.43e-08	1.08e-07	2.78e-08	2.54e-08	1.16e-07	1.08e-07	1.08e-07	2.47e-07	2.11e-07	4.25e-08
gene982108	1.19e-05	6.56e-08	181.336	7.50252	0.000528624	5.73e-06	1.71e-05	1.06e-05	1.16e-05	1.23e-05	1.9e-05	1.4e-05	9.29e-06	1.0637e-05	8.78e-06	9.54e-08	6.56e-08	6.56e-08	5.18e-08	2.62e-08	4.11e-08	7.17e-08	6.56e-08	1.07e-07	6.56e-08
gene982491	5.26e-06	7.05e-07	7.46092	2.89935	0.000528802	4.15e-06	5.44e-06	9.18e-06	5.39e-06	4.12e-06	6.18e-06	6.11e-06	3.84e-06	5.75e-06	2.43e-06	9.95e-07	5.8e-07	1.41e-07	1.66e-07	6.96e-07	1.31e-06	9.16e-07	5.95e-07	1.6e-06	4.61e-08
gene910972	3.68e-05	2.07e-07	177.757	7.47377	0.000528882	2.6488e-05	3.39e-05	4.37e-05	3.06e-05	2.84e-05	6.3682e-05	5.02e-05	3.12e-05	2.37e-05	3.62e-05	5.97e-08	4.02e-07	5.91e-08	4.05e-08	4.5e-07	2.07e-07	1.12e-07	2.62e-07	2.07e-07	2.71e-07
gene1297873	7.13e-05	2.49e-07	286.972	8.16477	0.000528903	5.38e-05	6.52e-05	7.72e-05	8.94e-05	5.91e-05	0.000117024	6.59e-05	6.87e-05	2.621e-05	9.07e-05	1.83e-07	1.74e-07	3.62e-08	2.98e-07	2e-07	4.73e-07	2.49e-07	2.14e-07	4.11e-07	2.49e-07
gene1420266	4.5396e-05	2.42e-07	187.796	7.55302	0.000529141	7.48e-06	3.93e-05	5.22e-05	5.54e-05	5.71e-05	6.55e-05	5.16e-05	5.9537e-05	2.04e-05	4.55e-05	9.1e-08	5.05e-07	9.02e-08	3.71e-07	4.37e-07	9.81e-08	8.55e-08	2.42e-07	2.56e-07	2.42e-07
gene1110767	4.45e-07	1.37e-07	3.24942	1.70018	0.000529207	4.45e-07	3.77e-07	7.74e-07	3.57e-07	4.45e-07	4.74e-07	5.39e-07	4.45e-07	1.49e-07	4.45e-07	1.37e-07	1.27e-07	5.29e-08	1.81e-07	3.66e-08	5.76e-08	1.37e-07	3.52e-07	1.5e-07	1.37e-07
gene1532808	0.000205251	1e-07	2042.6	10.9962	0.000529307	0.000333214	0.000255175	0.000177955	0.000172577	0.00011757	0.000322257	0.000163423	0.000194637	0.000111705	0.000204	4.33e-08	6.86e-08	7.14e-08	1.96e-08	5.93e-08	9.33e-08	4.33e-07	2.11e-08	1.62e-07	3.27e-08
gene1039706	1.52e-06	1.27e-07	12.0472	3.59063	0.000529326	1.93e-06	1.73e-06	9.77e-07	1.17e-06	2.14e-06	1.52e-06	1.18e-06	1.99e-06	1.71e-06	8.95e-07	1.24e-08	3.93e-08	2.45e-07	8.41e-08	6.79e-08	2.94e-07	4.65e-08	1.45e-07	1.63e-07	1.69e-07
gene1079720	2.04e-07	3.51e-08	5.80775	2.53798	0.000530621	3.39e-07	2.04e-07	2.04e-07	2.06e-07	9.38e-08	2.04e-07	2.04e-07	3.5e-07	1.29e-07	1.05e-07	2.42e-08	3.85e-08	3.51e-08	3.51e-08	3.51e-08	2.61e-08	4.55e-08	5.33e-08	2.27e-08	3.51e-08
gene861873	5.53e-06	1.1e-07	50.2036	5.64972	0.000531159	6.44e-06	4.5e-06	8.77e-06	5.53e-06	5.71e-06	2.85e-06	5.35e-06	6.38e-06	4.95e-06	4.78e-06	1.1e-07	1.93e-08	2.41e-08	8.26e-09	3.33e-08	1.1e-07	1.14e-08	3.56e-08	6.38e-07	1.1e-07
gene896667	2.25e-05	1.31e-06	17.1915	4.10362	0.000531408	2.86e-05	2.16e-05	2.17e-05	1.56e-05	1.31e-05	3.52e-05	2.19e-05	3.28e-05	1.06e-05	2.44e-05	1.19e-06	6.09e-07	3.81e-07	1.38e-06	1.7e-07	9.99e-07	2.59e-06	3.81e-06	6.78e-07	1.31e-06
gene1568037	6.21e-05	5.43e-07	114.383	6.83773	0.000532044	6.7e-05	7.7452e-05	5.37e-05	7.25e-05	3.74e-05	0.000100762	3.8085e-05	7.79e-05	2.27e-05	7.31e-05	4.99e-07	6.59e-07	4.12e-07	1.13e-07	6.84e-07	5.38e-07	9.37e-07	7.31e-07	3.12e-07	5.43e-07
gene910851	1.85e-05	1.53e-07	120.943	6.91818	0.000532211	2.56e-05	2.06e-05	1.98e-05	2.66e-05	8e-06	2.4e-05	1.1847e-05	2e-05	7.7e-06	2.11e-05	1.53e-07	1.79e-07	1.12e-07	1.53e-07	3.6e-07	1.53e-07	7.05e-08	1.1e-07	7.04e-08	1.7e-07
gene681609	1.78e-06	2.24e-07	7.93585	2.98839	0.00053224	2.92e-06	2.27e-06	1.34e-06	1.69e-06	1.51e-06	2.95e-06	1.15e-06	1.61e-06	1.19e-06	1.17e-06	1.07e-07	2.05e-07	1.06e-07	2.92e-07	5.89e-08	2.78e-07	6.86e-07	1.89e-07	2.24e-07	9.76e-08
gene1520523	3.9224e-05	1.5e-07	261.659	8.03154	0.000532288	2.79e-05	2.38e-05	3.4185e-05	6.49e-05	4.5726e-05	4.66e-05	3.44e-05	4.8906e-05	3.51e-05	3.07e-05	7.47e-08	1.5e-07	7.4e-08	1.5e-07	1.02e-07	4.03e-07	2.81e-07	1.1e-07	7.01e-08	8.48e-08
gene1140642	3.14e-05	2.04e-06	15.3846	3.94342	0.000532489	2.08e-05	2.5306e-05	4.1e-05	3.5719e-05	2.88e-05	3.9275e-05	4.98e-05	2.39e-05	1.58e-05	3.39e-05	2.69e-06	2.54e-06	1.26e-06	8.65e-07	1.13e-05	5.28e-07	3.99e-07	3.83e-07	3.06e-07	1.11e-07
gene1567433	0.000167839	2.02e-07	829.318	9.69578	0.000533256	0.000192071	0.000173684	0.000130356	0.000235533	8.0196e-05	0.000216145	0.000126457	0.00024609	0.000123855	0.000154	6.35e-08	1.21e-07	8.81e-08	1.04e-07	1.05e-07	1.37e-07	1.91e-07	2.79e-07	7.63e-07	1.73e-07
gene681504	1.65e-06	3.22e-08	51.3896	5.68341	0.00053328	2.16e-06	2.56e-06	1.2e-06	2.3e-06	1.3e-06	2.9e-06	1.21e-06	8.91e-07	1.34e-06	6.87e-07	3.22e-08	2.16e-08	3.22e-08	3.22e-08	1.87e-08	3.22e-08	2.56e-08	3.99e-08	2.55e-08	6.19e-08
gene1155960	3.19e-06	3.22e-07	9.92186	3.31061	0.000533511	3.49e-06	4.69e-06	6.31e-06	3.19e-06	2.38e-06	3.19e-06	3.61e-06	1.66e-06	2.72e-06	6.65e-07	1.13e-07	8.99e-08	3.74e-07	4.62e-07	7.77e-08	6.52e-07	7.1e-07	3.05e-07	3.9e-07	4.29e-08
gene693323	3.26e-07	3.37e-08	9.69237	3.27685	0.000534423	3.04e-07	5.19e-07	2.46e-07	3.93e-07	3.36e-07	3.73e-07	2.47e-07	3.13e-07	4.09e-07	1.25e-07	3.91e-08	3.37e-08	3.37e-08	2.65e-08	2.68e-08	3.37e-08	3.67e-08	2.86e-08	3.37e-08	4.44e-08
gene981583	3.48e-05	2.64e-08	1317.93	10.3641	0.00053458	1.63e-05	3.5967e-05	3.68e-05	5.01e-05	2.73e-05	4.08e-05	3.4e-05	4.78e-05	2.12e-05	3.8e-05	8.03e-09	3.82e-08	2.64e-08	3.27e-08	1.1e-08	1.73e-08	1.51e-08	8.23e-08	1.51e-08	1.82e-08
gene1296448	5.8e-06	2.44e-07	23.7737	4.5713	0.000535401	2.76e-06	5.75e-06	4.84e-06	4.06e-06	8.43e-06	9.83e-06	8.21e-06	6.09e-06	3.55e-06	4.53e-06	1.22e-07	2.13e-07	8.46e-08	8.28e-08	2.17e-07	4.21e-07	4.58e-07	4.11e-07	1.83e-07	2.49e-07
gene1297693	5.61e-05	2.03e-07	275.825	8.10761	0.000536513	6.14e-05	5.58e-05	6.21e-05	7.311e-05	3.25e-05	7.33e-05	4.5812e-05	5.33e-05	5.07e-05	5.3e-05	6.22e-08	2.47e-07	3.08e-08	8.45e-08	2.98e-07	4.02e-07	2.34e-07	5.47e-07	5.83e-08	7.06e-08
gene1247013	1.37e-06	2.64e-07	5.17637	2.37194	0.000536724	1.61e-06	1.38e-06	1.37e-06	1.64e-06	1.02e-06	2.5e-06	9.98e-07	1.22e-06	1.04e-06	8.8e-07	4.78e-07	9.89e-08	8.03e-07	8.47e-08	5.7e-08	2.64e-07	2.64e-07	6.09e-08	2.64e-07	2.64e-07
gene1569257	0.000104436	3.25e-07	321.472	8.32855	0.000536963	3.3e-05	0.000119151	7.33e-05	0.000185585	0.000107004	0.00016233	9.54e-05	0.000156533	4.98e-05	6.23e-05	1.32e-07	5.23e-08	3.25e-07	1.79e-07	4.52e-08	7.11e-08	1.98e-06	3.25e-07	6.19e-08	7.49e-08
gene681087	1.34e-06	1.61e-07	8.29137	3.05161	0.000536998	2.26e-06	1.97e-06	8.47e-07	1.42e-06	1.2e-06	2.39e-06	8.68e-07	1.12e-06	6.77e-07	6.21e-07	7.59e-08	2.41e-07	2.51e-08	2.06e-07	3.47e-08	3.27e-07	1.43e-07	1.61e-07	2.85e-07	1.15e-07
gene908659	4.77e-05	2.05e-06	23.2443	4.5388	0.000537586	5.21e-05	5.23e-05	5.69e-05	5.27e-05	2.69e-05	6.43e-05	3.62e-05	4.97e-05	3.4e-05	5.22e-05	1.23e-06	1.17e-06	9.94e-07	1.99e-06	9.17e-07	2.96e-06	2.861e-06	4.78e-06	2.6e-06	1.02e-06
gene89808	2.63e-07	4.86e-08	5.41785	2.43772	0.000539717	3.45e-07	3.03e-07	1.99e-07	3.35e-07	2.73e-07	2.63e-07	3.01e-07	2.03e-07	3.49e-07	6.09e-08	4.48e-08	1.07e-07	2.22e-08	3.04e-08	6.14e-08	4.86e-08	4.2e-08	3.28e-08	4.86e-08	4.86e-08
gene774538	6.39e-07	1.03e-07	6.23058	2.63937	0.000540757	6.39e-07	6.39e-07	9.52e-07	7.61e-07	4.34e-07	7.22e-07	4.79e-07	6.39e-07	6.39e-07	4.85e-07	5.41e-08	4.29e-08	1.07e-07	3.68e-08	3.71e-08	1.03e-07	1.03e-07	2.78e-07	2.03e-07	6.14e-08
gene1513464	8.34e-05	1.47e-06	56.889	5.83008	0.000541492	6.79e-05	9.15e-05	9.21e-05	8.95e-05	6.32e-05	0.00014543	6.36e-05	8e-05	4.8109e-05	9.31e-05	1.74e-07	1.8e-07	1.33e-07	4.36e-07	1.1e-07	5.48e-07	1.63e-07	1.47e-06	6.15e-07	1.08e-05
gene100498	2.27e-06	5.01e-06	0.453597	1.14052	0.000541625	2.49e-06	5.11e-07	3.33e-06	1.09e-06	2.76e-07	2.52e-06	1.37e-06	2.44e-06	5.923e-06	2.78e-06	5.66e-06	6.26e-06	4.58e-06	4.01e-06	4.83e-06	3.18e-06	3.81e-06	4.67e-06	8.33e-06	4.81e-06
gene1076542	1.55e-06	4.68e-08	33.1526	5.05105	0.000541733	2.16e-06	2.34e-06	7.76e-07	8.14e-07	1.33e-06	1.77e-06	2.78e-06	1.73e-06	1.09e-06	7.41e-07	4.68e-08	3.88e-08	2.42e-08	3.32e-08	6.71e-08	4.68e-08	4.68e-08	7.17e-08	4.59e-08	4.68e-08
gene1569990	6.69e-05	4.88e-07	136.969	7.09771	0.000541951	0.000130248	8.99e-05	3.64e-05	7.61e-05	5.66e-05	0.000112884	3.64e-05	7.09e-05	3.0192e-05	2.92e-05	1.22e-07	8.4e-07	4.44e-07	1.66e-07	3.35e-07	9.66e-07	1.53e-07	4.77e-07	9.17e-07	4.62e-07
gene925642	1.85e-06	3.18e-07	5.81764	2.54043	0.000542721	2.31e-06	1.85e-06	1.85e-06	1.76e-06	4.2e-06	2.89e-06	1.21e-06	1.85e-06	1.67e-07	4.08e-07	3.82e-07	3.18e-07	8.41e-08	4.03e-07	5.23e-07	3.18e-07	3.18e-07	4.35e-07	7.96e-08	3.18e-07
gene971392	1.07e-07	2.38e-08	4.49721	2.16903	0.000542791	1.55e-07	5.29e-08	1.07e-07	1.5e-07	1.14e-07	1.07e-07	1.07e-07	1.06e-07	1.07e-07	6.38e-08	9.21e-09	2.38e-08	9.13e-09	1.25e-08	6.32e-08	1.99e-08	1.73e-08	2.38e-08	1.73e-08	4.18e-08
gene100181	3.62e-06	2.35e-05	0.154065	2.69839	0.000542941	4.57e-06	1.56e-06	6.72e-06	2.55e-06	4.59e-07	3.44e-06	2.7e-06	3.28e-06	7e-06	3.94e-06	2.64e-05	2.42e-05	2.06e-05	1.5e-05	2.62e-05	2.05e-05	2.3771e-05	2.24e-05	3.43e-05	2.16e-05
gene1430703	8.37e-06	4.57e-07	18.3118	4.1947	0.000543575	8.82e-06	6.53e-06	7.37e-06	9.19e-06	9.97e-06	7.92e-06	9.29e-06	8.68e-06	6.5e-06	9.41e-06	8.71e-07	1.17e-06	1.22e-07	2.87e-07	1.17e-06	3.98e-07	1.32e-07	3.48e-07	4.95e-08	2e-08
gene100180	2.28e-06	1.64e-05	0.138791	2.84902	0.000544039	2.38e-06	6.1e-07	3.85e-06	6.82e-07	1.2e-07	2.89e-06	1.92e-06	2.18e-06	6.94e-06	1.2e-06	1.71e-05	1.6e-05	1.43e-05	9.09e-06	1.99e-05	1.48e-05	1.7622e-05	1.6268e-05	2.4468e-05	1.46e-05
gene896582	9.7e-06	1.23e-06	7.86341	2.97516	0.000544525	1.3752e-05	8.1e-06	1.06e-05	1.0333e-05	1.18e-05	1.19e-05	7.62e-06	6.12e-06	9.72e-06	7.08e-06	9.48e-07	8.85e-07	2.76e-07	1.9e-06	7.65e-08	1.8e-06	2.41e-06	2.7e-06	1.05e-07	1.23e-06
gene1568386	5.41e-05	7.19e-08	751.654	9.55392	0.000544763	3.67e-05	5.92e-05	5.37e-05	6.27e-05	4.0763e-05	8.5e-05	4.37e-05	6.53e-05	3.24e-05	6.13e-05	5.39e-08	8.56e-08	5.34e-08	1.1e-07	3.7e-08	1.16e-07	5.07e-08	3.95e-08	5.06e-08	1.22e-07
gene1245565	1.2e-06	6.57e-08	18.2545	4.19018	0.000544848	1.75e-06	1.49e-06	6.87e-07	1.84e-06	1.33e-06	2.34e-06	6.71e-07	9.27e-07	6.56e-07	3.09e-07	8.79e-08	5.23e-08	6.57e-08	5.97e-08	9.04e-08	2.37e-08	6.2e-08	1.29e-07	2.06e-08	6.57e-08
gene1568182	0.000208698	7.19e-07	290.392	8.18186	0.000545753	0.000190606	0.000198551	0.000196275	0.000226628	0.000144471	0.000298573	0.000221364	0.000219265	0.000164252	0.000227	2.7e-07	1.43e-06	4.01e-07	3.67e-07	2.47e-07	1.46e-06	1.1e-06	3.96e-07	1.01e-06	5.11e-07
gene761674	0.000278469	3.18e-07	875.05	9.77322	0.000546023	0.000330327	0.000360793	0.000290752	0.00033425	7.85e-05	0.000469616	0.00022646	0.000277922	0.000212112	0.000204	7.04e-07	7.98e-08	1.99e-07	4.1e-07	6.89e-08	2.17e-07	4.72e-07	1.47e-07	5.66e-07	3.18e-07
gene899060	3.01e-05	7.03e-07	42.8903	5.42258	0.000546387	3.81e-05	2.97e-05	4.26e-05	3.22e-05	2.36e-05	4.37e-05	1.55e-05	2.56e-05	1.9592e-05	3.09e-05	7.03e-07	6.43e-08	2.21e-07	7.03e-07	1.39e-07	9.61e-07	3.77e-06	3.86e-07	3.8e-08	4.6e-08
gene1041852	1.11e-05	3.81e-07	29.011	4.85853	0.000546738	8.3e-06	8.03e-06	1.24e-05	1.55e-05	8.7e-06	1.95e-05	7.11e-06	1.54e-05	5.5e-06	1.01e-05	4.8e-07	1.29e-06	1.86e-07	2.84e-08	1.43e-07	1.35e-07	3.53e-07	5.2e-07	6.27e-07	4.74e-08
gene750449	7.41e-06	1.47e-06	5.03711	2.3326	0.000546826	7.82e-06	8.46e-06	6.47e-06	7.09e-06	8.66e-06	5.3e-06	6.82e-06	1.01e-05	5.91e-06	7.44e-06	3.92e-07	2.49e-06	2.88e-06	7.61e-08	2.19e-06	1.81e-07	9.99e-07	2.05e-06	2.94e-06	5.08e-07
gene1198071	1.02e-06	1.71e-07	5.93295	2.56875	0.00054685	1.02e-06	1.87e-06	1.02e-06	5.89e-07	1.01e-06	8.38e-07	1.48e-06	1.02e-06	3.07e-07	1.02e-06	8.01e-08	4.24e-08	7.94e-08	1.81e-07	2.56e-07	1.71e-07	3.51e-07	1.17e-07	2.5e-07	1.82e-07
gene1096682	1e-05	1.62e-07	62.125	5.9571	0.000546889	9.82e-06	9.65e-06	1.3782e-05	5.1e-06	1.33e-05	6.62e-06	1.18e-05	1.3e-05	9.09e-06	8.22e-06	7.61e-08	2.21e-07	3.77e-08	1.62e-07	8.7e-08	1.09e-07	1.62e-07	5.76e-07	2.38e-08	1.62e-07
gene1160659	2.65e-06	7.295e-06	0.363468	1.4601	0.000547863	9.2e-07	2.85e-06	1.54e-06	7.47e-07	1.56e-06	6.1e-07	5.51e-06	3.11e-06	3.87e-06	5.79e-06	1.04e-05	1.23e-05	8.11e-06	6.86e-06	1.34e-05	3.68e-06	7.74e-06	8.26e-06	1.39e-06	7.76e-07
gene1087262	2.38e-05	8.17e-08	291.154	8.18564	0.00054806	1.24e-05	1.88e-05	3.1e-05	1.59e-05	3.1e-05	3.8191e-05	2.29e-05	3e-05	1.7e-05	2.09e-05	3.57e-08	3.78e-08	2.36e-08	8.17e-08	8.16e-08	7.7e-08	8.95e-08	1.75e-07	1.34e-07	8.17e-08
gene980781	3.95e-05	3.23e-07	122.359	6.93497	0.000548362	2.31e-05	3.11e-05	4.1734e-05	5.17e-05	2.86e-05	6.76e-05	4.3844e-05	4.3e-05	2.7e-05	3.73e-05	2.73e-07	6.18e-07	3.86e-07	3.23e-07	2.14e-07	2.52e-07	2.93e-07	4e-07	1.46e-07	3.23e-07
gene1520550	5.81e-06	5.42e-08	107.156	6.74356	0.000548496	3.69e-06	6.58e-06	3.65e-06	8.51e-06	4.82e-06	9.63e-06	9.52e-06	4.13e-06	3.21e-06	4.38e-06	6.87e-09	2.18e-08	6.8e-09	8.4e-08	3.77e-08	1.33e-07	9.03e-08	3.02e-08	7.73e-08	5.42e-08
gene1244809	1.12e-06	1.98e-07	5.64212	2.49624	0.000548525	1.75e-06	1.01e-06	7.93e-07	1.6e-06	1.655e-06	2.041e-06	7.56e-07	6.92e-07	2.61e-07	6.38e-07	8.36e-08	1.86e-07	1.98e-07	2.27e-08	1.98e-07	3.97e-07	2.83e-07	2.45e-08	4.39e-07	1.52e-07
gene1110823	4.24e-07	8.45e-08	5.01075	2.32503	0.000548726	4.24e-07	2.13e-07	4.77e-07	5.04e-07	4.24e-07	6.06e-07	6.35e-07	4.24e-07	1.05e-07	4.24e-07	8.45e-08	3.69e-08	2.31e-08	8.45e-08	3.19e-08	3.76e-07	8.45e-08	1.71e-08	2.18e-08	8.45e-08
gene893095	3.59e-06	1.28e-06	2.81052	1.49084	0.000548774	5.81e-06	3.14e-06	3.72e-06	2.52e-06	4.4e-06	3.66e-06	5.05e-06	4.1e-06	1.24e-06	2.27e-06	1.44e-06	6.5e-07	5.69e-07	1.54e-06	3e-07	1.44e-06	2.16e-06	3.83e-06	6.41e-07	2.17e-07
gene908790	2.12e-05	8e-08	264.421	8.0467	0.000549116	1.32e-05	2.389e-05	2.04e-05	1.43e-05	2.33e-05	4.18e-05	3.83e-05	1.67e-05	1.09e-05	8.84e-06	2.73e-08	4.34e-08	8e-08	7.43e-08	3.75e-08	5.89e-08	1.03e-07	1.6e-07	1.54e-07	6.21e-08
gene1041459	1.35e-05	7.48e-08	179.722	7.48962	0.000549693	5.34e-06	1.58e-05	1.3251e-05	1.9639e-05	1.0671e-05	1.63e-05	1.49e-05	1.59e-05	7.95e-06	1.47e-05	1.22e-07	7.48e-08	6.04e-08	4.14e-08	7.48e-08	6.58e-08	1.15e-07	4.47e-08	7.48e-08	7.48e-08
gene1568766	5.57e-05	1.37e-07	405.536	8.66369	0.000549921	5.09e-05	6.12e-05	2.24e-05	7.62e-05	6.277e-05	0.000120227	5.57e-05	5.29e-05	3.09e-05	2.39e-05	1.37e-07	6.49e-08	4.06e-08	5.56e-08	5.61e-08	1.37e-07	1.37e-07	3e-07	3.07e-07	1.37e-07
gene682112	6.3e-07	1.02e-07	6.20111	2.63253	0.000549966	1.25e-06	5.42e-07	6.22e-07	7.45e-07	1.01e-06	9.72e-07	3.52e-07	4.46e-07	2.43e-07	1.19e-07	1.46e-08	9.25e-08	1.02e-07	1.78e-07	1.02e-07	3.14e-08	2.74e-07	2.14e-08	1.02e-07	9.93e-08
gene682985	1.48e-06	4.91e-07	3.02003	1.59456	0.000550077	2.22e-06	2.09e-06	9.85e-07	1.7e-06	1.7e-06	2.27e-06	1.18e-06	1.07e-06	9.04e-07	7.08e-07	9.09e-07	9.27e-07	1.29e-07	9.7e-07	1.33e-07	4.2e-07	4.27e-07	1.43e-07	4.87e-07	3.68e-07
gene1772200	9.39e-05	4.51e-07	208.067	7.70091	0.000550147	2.67e-05	0.00011134	9.93e-05	0.00010103	6.9781e-05	0.000143507	0.000103807	0.000145628	5.68e-05	8.07e-05	1.07e-06	8.73e-08	1.64e-07	3.74e-08	6.41e-07	1.19e-06	3.1e-07	4.84e-07	4.65e-07	6.25e-08
gene987218	4.32e-07	3.7e-06	0.116846	3.09732	0.000551043	1.83e-07	3.13e-07	1.48e-07	4.32e-07	2.71e-07	1.12e-07	6.72e-07	5.67e-07	8.65e-07	7.56e-07	3.69e-06	3.07e-06	3.67e-06	2.1e-06	3.03e-06	3.34e-06	3.21e-06	3.93e-06	6.19e-06	4.75e-06
gene1466537	4.52e-05	1.16e-07	388.324	8.60112	0.000552039	6.9426e-05	4.68e-05	3.98e-05	2.47e-05	5.99e-05	5.98e-05	3.59e-05	3.81e-05	3.68e-05	4.02e-05	9.9e-08	7.86e-08	3.68e-08	2.02e-07	3.39e-08	1.16e-07	1.16e-07	1.81e-08	2.09e-07	2.53e-07
gene2485555	6.81e-07	3.32e-06	0.20502	2.28616	0.000552087	3.35e-07	2.29e-07	1.36e-07	6.81e-07	6.18e-08	2.57e-07	1.43e-06	1.15e-07	2.88e-06	6.81e-07	4.6e-06	4.62e-06	2.13e-06	2.52e-06	2.26e-06	5.01e-06	2.93e-06	2.35e-06	4.2e-06	2.59e-06
gene982886	7.93e-06	1.12e-07	71.0014	6.14978	0.000552603	3.82e-06	8.82e-06	9.78e-06	9.1e-06	4.32e-06	1.06e-05	8.713e-06	1.09e-05	5.45e-06	7.75e-06	6.66e-08	1.12e-07	1.12e-07	1.21e-07	9.13e-08	9.57e-08	3.34e-07	3.25e-08	4.16e-08	1.12e-07
gene1140828	8.5512e-05	1.6e-06	53.436	5.73974	0.000552733	0.000103254	0.000100669	7.91e-05	6.91e-05	6.85e-05	0.000104308	8.29e-05	8.49e-05	6.76e-05	9.47e-05	1.67e-06	1.98e-06	9.3e-07	7.03e-07	9.59e-06	3.31e-07	1.44e-07	4.21e-07	1.08e-07	1.31e-07
gene904531	2.64e-06	4.36e-07	6.06635	2.60083	0.000552746	3.54e-06	3.69e-06	2.68e-06	2.06e-06	3.33e-06	2.93e-06	9.37e-07	3.83e-06	2.27e-06	1.17e-06	3.87e-07	1.19e-07	5.33e-07	2.34e-07	1.77e-07	3.02e-07	1.76e-06	2.52e-07	4.24e-07	1.71e-07
gene1270142	3.26e-06	1.05e-07	30.9866	4.95357	0.00055296	5.23e-06	3.58e-06	3.67e-06	5.07e-06	1.54e-06	4.81e-06	1.7e-06	2.88e-06	1.06e-06	3.02e-06	1.04e-07	2.12e-07	2.94e-08	4.03e-08	4.07e-08	1.92e-07	1.11e-07	1.09e-07	1.11e-07	1.01e-07
gene663434	1.18e-07	9.15e-06	0.0128832	6.27837	0.000553241	4.86e-08	1.18e-07	9.83e-08	7.07e-08	5.38e-08	4.47e-08	2.67e-07	1.5e-07	1.18e-07	2.1e-07	1.03e-05	1.21e-05	8.26e-06	1.18e-05	1.1e-05	9.06e-06	9.23e-06	1.24e-05	4.12e-06	3.23e-06
gene1568955	5.45e-05	4.1e-08	1329.79	10.377	0.000554204	5.49e-05	6.02e-05	4.49e-05	5.99e-05	3.21e-05	0.000103132	5.1151e-05	5.27e-05	3.6809e-05	4.97e-05	7.86e-09	1.25e-08	4.1e-08	2.14e-08	6.47e-08	1.7e-08	2.95e-08	2.3e-08	1.47e-08	1.79e-07
gene981808	3.85e-07	5.47e-06	0.0703099	3.83013	0.000554477	1.18e-07	2.43e-07	9.58e-08	2.3e-07	5.24e-07	3.85e-07	1.16e-06	1.22e-07	2.39e-07	7.32e-07	5.45e-06	6.31e-06	7.36e-06	6.37e-06	5.12e-06	6.23e-06	5.14e-06	5.25e-06	5.13e-06	2.32e-06
gene1081071	6.89e-07	8.33e-08	8.26125	3.04636	0.000554679	6.86e-07	8.57e-07	6.76e-07	4.34e-07	4.95e-07	5.49e-07	9.47e-07	1.14e-06	5.13e-07	5.9e-07	2.4e-08	3.81e-08	2.38e-08	8.33e-08	3.29e-08	2.07e-07	9.03e-08	7.04e-08	4.51e-08	2.18e-07
gene696149	1.65e-07	3.73e-08	4.42986	2.14726	0.000555147	1.65e-07	1.25e-07	1.32e-07	2.37e-07	1.8e-07	1.65e-07	3.48e-07	1.65e-07	8.24e-08	5.04e-08	3.73e-08	4.53e-08	2.83e-08	5.82e-08	1.96e-08	6.16e-08	2.68e-08	2.09e-08	3.73e-08	3.73e-08
gene1041905	6.04e-06	4.88e-07	12.3913	3.63126	0.000555177	2.92e-06	8.09e-06	3.9e-06	9.43e-06	3.85e-06	7.79e-06	7.69e-06	8.75e-06	4.4e-06	3.58e-06	2.88e-07	4.85e-07	1.51e-07	4.88e-07	1.86e-07	1.5e-06	1.91e-07	3.98e-07	7e-07	4.88e-07
gene943766	8.55e-06	5.11e-07	16.7286	4.06424	0.000555452	1.48e-05	8.66e-06	4.96e-06	1.1985e-05	1.06e-05	6e-06	6.54e-06	9.01e-06	6.34e-06	6.63e-06	2.04e-07	5.92e-07	6.72e-08	3.69e-07	7.45e-07	6.59e-07	1.91e-07	1.14e-06	4.46e-07	6.94e-07
gene1087539	7.9e-06	7.03e-08	112.42	6.81275	0.000556334	5.36e-06	9.16e-06	1.43e-05	3.82e-06	7.9e-06	1.04e-05	8.08e-06	8.06e-06	5.19e-06	6.72e-06	3.33e-08	2.64e-08	1.65e-08	9.05e-08	2.28e-08	3.59e-08	6.26e-08	2.2e-07	1.25e-07	7.03e-08
gene1521084	6.05e-05	1.3e-06	46.5343	5.54022	0.000556915	2.5e-05	6.12e-05	9.92e-05	7.54e-05	7.52e-05	7.45e-05	6.39e-05	3.74e-05	4.08e-05	5.22e-05	5.43e-07	1.15e-06	5.38e-07	9.84e-07	8.27e-08	3.12e-06	4.53e-07	4.42e-06	1.02e-06	6.85e-07
gene947470	6.92e-06	5.01e-08	138.228	7.1109	0.000556977	5.31e-06	4.17e-06	8.519e-06	5.05e-06	6e-06	9.53e-06	9.29e-06	9.53e-06	5.02e-06	6.83e-06	2.35e-08	5.01e-08	2.33e-08	3.2e-08	3.23e-08	5.01e-08	8.85e-08	5.01e-08	4.42e-08	1.07e-07
gene897620	1.5e-05	9.85e-07	15.215	3.92742	0.000558748	1.06e-05	1.18e-05	1.54e-05	2.81e-05	1.76e-05	2.5e-05	8.06e-06	1.72e-05	8.12e-06	8.04e-06	5.5e-07	2.27e-06	1.09e-07	8.97e-07	3.02e-07	7.12e-07	9.85e-07	2.42e-06	6.19e-07	9.85e-07
gene1985937	7.99e-08	4e-07	0.199632	2.32459	0.000558875	6.02e-08	3.09e-08	4.88e-08	7.99e-08	6.67e-08	8.32e-08	7.35e-08	3.11e-08	2.13e-07	1.12e-07	4.24e-07	2.59e-07	2.52e-07	3.1e-07	3.22e-07	5.77e-07	4.54e-07	5.64e-07	6.49e-07	1.93e-07
gene1477789	6.64e-07	1.54e-07	4.31344	2.10884	0.000559611	6.64e-07	1.28e-06	6.05e-07	6.9e-07	4.73e-07	7.86e-07	6.52e-07	6.24e-07	2.52e-07	6.16e-07	1.52e-08	2.17e-07	3.01e-08	2.27e-07	1.46e-07	2.29e-07	2e-07	1.78e-07	1.43e-07	1.54e-07
gene1568839	0.000131392	9.45e-08	1390.55	10.4414	0.000559654	9.62e-05	0.000128845	0.000119814	0.000186657	7.17e-05	0.000188674	0.000120684	0.000180555	8.48e-05	0.000136	2.42e-08	1.92e-07	9.45e-08	3.29e-08	2.66e-07	9.45e-08	4.55e-08	9.45e-08	4.55e-08	5.5e-08
gene750446	8.15e-06	1.22e-06	6.67388	2.73853	0.000559874	8.63e-06	1.03e-05	6.19e-06	7.23e-06	9.04e-06	6.44e-06	8.38e-06	1e-05	7e-06	8.24e-06	3.04e-07	2.22e-06	2.44e-06	4.13e-08	1.17e-06	6.55e-08	9.14e-07	1.6e-06	2.57e-06	8.97e-07
gene903489	7.58e-07	1.46e-07	5.19866	2.37814	0.000560114	1.15e-06	8.69e-07	1.03e-06	7.63e-07	6.03e-07	1e-06	1.48e-07	9.99e-07	4.89e-07	5.24e-07	1.46e-07	1.16e-07	1.46e-07	1.46e-07	7.55e-08	1.19e-07	3.45e-08	2.69e-08	4.82e-07	1.67e-07
gene1747447	1.61e-06	3.14e-07	5.11913	2.3559	0.000560237	8.88e-07	1.28e-06	2.3e-06	1.61e-06	1.61e-06	3.76e-06	1.61e-06	2.2e-06	1.8e-07	6.59e-07	5.55e-08	2.64e-07	3.14e-07	3.27e-07	3.14e-07	3.99e-08	3.48e-08	5.43e-08	1.42e-06	3.14e-07
gene1520660	2.38e-05	1.84e-07	129.651	7.01849	0.000560312	1.87e-05	1.01e-05	3.19e-05	3.96e-05	3.02e-05	2.85e-05	2.25e-05	1.98e-05	2.2356e-05	1.45e-05	1.63e-07	1.29e-07	3.63e-07	5.53e-08	1.12e-07	8.78e-08	3.06e-07	2.98e-07	2.29e-07	9.25e-08
gene982374	3.71e-05	5.78e-07	64.1774	6.00399	0.000560438	1.38e-05	4.87e-05	2.94e-05	3.45e-05	4.4674e-05	6.86e-05	4.39e-05	3.56e-05	2.44e-05	2.72e-05	6.33e-07	9.27e-07	1.93e-07	2.2e-07	4.23e-07	7.35e-07	4.88e-07	5.47e-07	1.03e-06	5.78e-07
gene668023	1e-06	3.32e-07	3.02853	1.59862	0.000561003	1.07e-06	1.1e-06	1e-06	7.42e-07	1.86e-06	1e-06	1e-06	7.89e-07	4.64e-07	1e-06	7.68e-08	2.44e-07	7.61e-08	3.32e-07	3.32e-07	3.32e-07	4.33e-07	3.32e-07	2.88e-07	8.72e-07
gene946779	6.73e-06	4.74e-08	141.954	7.14928	0.000561158	5.26e-06	5.72e-06	7.82e-06	6.9e-06	9.17e-06	6.77e-06	7.31e-06	5.5e-06	6.55e-06	6.29e-06	2.26e-08	3.59e-08	4.74e-08	3.07e-08	4.74e-08	4.88e-08	8.5e-08	6.63e-08	4.24e-08	4.74e-08
gene9968	7.09e-06	4.07e-07	17.3977	4.12083	0.000561819	7.02e-06	3.75e-06	7.51e-06	1.1173e-05	6.22e-06	1.06e-05	1.17e-05	4.06e-06	6.82e-06	2.08e-06	3.45e-07	2.09e-08	3.55e-08	3.04e-07	1.82e-06	6.7e-08	5.39e-08	1.24e-07	7.37e-07	5.7e-07
gene680878	1.59e-06	3.11e-07	5.10877	2.35298	0.000562222	2.55e-06	1.92e-06	1.58e-06	1.64e-06	1.87e-06	2.83e-06	8.24e-07	1.01e-06	9.48e-07	7.42e-07	9.35e-08	2.64e-07	2.06e-07	2.68e-07	2.85e-07	6.94e-07	2.54e-07	2.44e-07	5.46e-07	2.59e-07
gene896144	7.95e-06	5.14e-07	15.4731	3.95169	0.00056299	5.7e-06	5.62e-06	5.16e-06	9.24e-06	1.06e-05	1.07e-05	1.4559e-05	7.04e-06	7.13e-06	3.71e-06	3.13e-07	1.66e-07	5.14e-07	7.09e-07	5.14e-07	9.01e-07	1.96e-07	9.18e-07	3.92e-07	5.14e-07
gene1520520	3.35e-05	8.63e-08	387.893	8.59951	0.000564471	1.94e-05	3.81e-05	3.06e-05	4.12e-05	3.51e-05	4.02e-05	4.41e-05	2.76e-05	1.57e-05	4.25e-05	3.16e-08	2.5e-08	8.63e-08	6.43e-08	2.16e-08	2.72e-07	8.9e-08	2.31e-08	1.78e-07	7.17e-08
gene1378004	8.29e-07	5.15e-06	0.160899	2.63577	0.000565091	2.05e-07	8.29e-07	1.66e-07	7.94e-07	2.26e-07	1.88e-07	2e-06	1.27e-06	1.86e-06	7.59e-07	4.22e-06	4.29e-06	4.05e-06	4.72e-06	4.99e-06	5.62e-06	6.47e-06	4.77e-06	7e-06	5.41e-06
gene1110928	4.44e-07	5.84e-08	7.6109	2.92807	0.000565279	4.22e-08	7.36e-07	8.2e-07	4.91e-07	4.44e-07	6.99e-07	6.7e-07	4.44e-07	4.27e-08	5.22e-08	5.84e-08	2.3e-08	1.44e-08	1.97e-08	1.99e-08	2.5e-07	2.72e-08	5.84e-08	5.44e-08	5.84e-08
gene1244813	7.82e-07	7.58e-08	10.3091	3.36585	0.000565733	1.35e-06	8.5e-07	5.87e-07	1.12e-06	5.96e-07	1.37e-06	4.55e-07	6.41e-07	4.61e-07	3.84e-07	1.78e-08	8.48e-08	1.77e-08	7.58e-08	2.44e-08	1.54e-07	6.7e-08	7.58e-08	2.01e-07	4.05e-08
gene1311747	1.74e-06	6.13e-08	28.3327	4.8244	0.000565812	2.01e-06	1.18e-06	2.91e-06	1.25e-06	1.91e-06	1.85e-06	1.05e-06	3.41e-06	7.26e-07	1.07e-06	3.42e-08	6.13e-08	3.39e-08	4.65e-08	4.69e-08	6.13e-08	1.29e-07	6.13e-08	6.13e-08	7.77e-08
gene988029	1.32e-07	4.71e-07	0.279316	1.84003	0.000565849	1.32e-07	4.59e-08	3.62e-08	8.67e-08	1.32e-07	8.23e-08	5.46e-08	1.38e-07	4.97e-07	1.11e-07	3.62e-07	5.74e-07	3.59e-07	2.46e-07	4.71e-07	4.71e-07	6.8e-07	7.96e-07	3.39e-07	4.11e-07
gene1738116	2.2e-05	1.79e-07	123.332	6.94641	0.000566029	1.15e-05	2.01e-05	1.97e-05	2.26e-05	3.5838e-05	3.74e-05	2.92e-05	1.39e-05	1.11e-05	1.9e-05	2e-07	1.36e-07	5.66e-08	1.79e-07	1.79e-07	1.85e-07	4.3e-07	1.79e-07	1.79e-07	6.49e-08
gene680907	1.8e-06	6.72e-08	26.7717	4.74264	0.000566353	1.5e-06	2.46e-06	2.03e-06	2.62e-06	1.77e-06	3.32e-06	9.78e-07	1.03e-06	9.11e-07	1.36e-06	6.72e-08	7.53e-08	2.35e-08	3.23e-08	6.51e-08	5.12e-08	8.92e-08	6.72e-08	1.34e-07	6.72e-08
gene1393366	2.95e-07	1.21e-07	2.42636	1.2788	0.000567686	4.28e-07	2.95e-07	2.95e-07	2.77e-07	1.58e-07	2.95e-07	2.95e-07	4.41e-07	2.88e-07	1.76e-07	1.21e-07	6.37e-08	1.21e-07	1.64e-07	5.5e-08	8.65e-08	1.21e-07	5.88e-08	3.01e-07	1.21e-07
gene950185	2.46e-06	5.67e-08	43.4512	5.44132	0.000568225	4.68e-06	1.97e-06	3.03e-06	1.86e-06	4.4e-06	1.51e-06	2.06e-06	2.51e-06	1.09e-06	1.51e-06	3.42e-08	5.43e-08	3.39e-08	9.3e-08	4.69e-08	5.67e-08	5.67e-08	5.67e-08	5.67e-08	7.77e-08
gene1469222	1.46e-05	1.39e-06	10.5179	3.39478	0.000568381	6.23e-06	2.12e-05	1.85e-05	2.14e-05	2.24e-05	1.51e-05	1.63e-05	7.22e-06	6.93e-06	1.1e-05	3.16e-06	1.55e-06	8.86e-07	1.62e-06	7.04e-07	1e-06	1.71e-06	1.19e-06	9.94e-07	1.09e-06
gene903559	9.02e-07	2.03e-07	4.43465	2.14882	0.000568758	1.18e-06	1.04e-06	1.09e-06	7.64e-07	8.41e-07	1.35e-06	2.75e-07	1.04e-06	5.97e-07	8.35e-07	2.42e-08	2.31e-07	9.61e-08	9.88e-08	6.65e-08	2.03e-07	2.03e-07	2.03e-07	1.36e-07	7.71e-07
gene682009	1.82e-06	2.21e-07	8.22109	3.03933	0.000569379	2.61e-06	2.18e-06	1.37e-06	1.57e-06	1.71e-06	3.77e-06	1.39e-06	1.64e-06	1.28e-06	6.57e-07	9.31e-08	1.85e-07	1.15e-07	1.9e-07	3.19e-08	1.51e-07	7.43e-07	2.39e-07	3.06e-07	1.59e-07
gene1297364	2.73e-05	9.76e-08	279.639	8.12742	0.000569629	2.91e-05	3.23e-05	2.86e-05	3.54e-05	1.85e-05	2.98e-05	2.13e-05	2.61e-05	2.85e-05	2.33e-05	1.67e-07	9.76e-08	9.76e-08	1.13e-07	3.81e-08	5.99e-08	9.76e-08	8.15e-08	9.76e-08	1.26e-07
gene1097444	1.02e-06	2.22e-06	0.459706	1.12122	0.000569728	4.74e-07	1.18e-06	3.29e-07	1.97e-07	1.12e-06	1.87e-07	1.65e-06	1.33e-06	1.57e-06	2.18e-06	1.93e-06	3.27e-06	2.78e-06	2.02e-06	1.02e-06	2.11e-06	3.43e-06	3.07e-06	2.16e-06	4.6e-07
gene1246380	7.81e-07	6.39e-08	12.2282	3.61214	0.000569938	9.3e-07	9.09e-07	1.04e-06	8.16e-07	8.33e-07	1.51e-06	4.87e-07	3.65e-07	2.69e-07	6.57e-07	9.81e-08	6.39e-08	5.83e-08	5.33e-08	6.39e-08	4.23e-08	7.37e-08	5.75e-08	6.39e-08	6.39e-08
gene1111198	5.2e-07	6.24e-08	8.33841	3.05977	0.000570681	1.56e-07	4.27e-07	8e-07	7.06e-07	5.2e-07	8.14e-07	6.35e-07	5.2e-07	1.05e-07	5.2e-07	8.29e-08	3.29e-08	4.11e-08	2.82e-08	5.68e-08	1.34e-07	7.79e-08	6.07e-08	6.24e-08	4.71e-08
gene681092	2.07e-06	2.09e-07	9.90596	3.3083	0.000570728	4.06e-06	2.28e-06	1.31e-06	2.03e-06	2.51e-06	3.18e-06	2.08e-06	1.13e-06	1.1e-06	9.72e-07	1.95e-07	2.21e-07	2.09e-07	3.02e-07	2.09e-07	1.8e-07	3.13e-07	4.07e-08	2.09e-07	2.09e-07
gene976192	3.38e-07	1.33e-07	2.5379	1.34363	0.000570935	2.52e-07	4.71e-07	1.67e-07	3.12e-07	4.32e-07	3.59e-07	4.76e-07	3.55e-07	1.86e-07	3.69e-07	1.67e-08	2.65e-08	1.65e-08	1.33e-07	1.33e-07	1.33e-07	1.33e-07	4.89e-08	5.01e-07	1.89e-07
gene985947	1.73e-07	3.92e-07	0.442068	1.17766	0.000570972	8.29e-08	1.73e-07	6.71e-08	1.61e-07	9.18e-08	1.73e-07	1.01e-07	2.57e-07	4.19e-07	2.05e-07	7.17e-07	5.69e-07	2.91e-07	2.66e-07	5.81e-07	3.51e-07	4.9e-07	3.82e-07	1.22e-07	1.48e-07
gene681424	1.39e-06	1.02e-07	13.7204	3.77825	0.000571131	2.05e-06	1.77e-06	1.11e-06	1.83e-06	1.42e-06	3e-06	7.86e-07	9.96e-07	5.69e-07	3.98e-07	3.94e-08	6.24e-08	1.02e-07	1.6e-07	1.02e-07	1.7e-07	7.39e-08	5.77e-08	1.48e-07	1.02e-07
gene948394	9.22e-07	9.97e-08	9.24977	3.20942	0.000571265	1.49e-06	2.19e-07	9.78e-07	1.1e-06	1.65e-06	1.05e-06	7.81e-07	1.03e-06	5.74e-07	3.51e-07	2.77e-08	9.97e-08	9.97e-08	3.76e-08	7.6e-08	9.97e-08	2.08e-07	4.06e-08	2.08e-07	9.97e-08
gene1366789	3.73e-06	8.55e-08	43.593	5.44603	0.000571562	4.39e-06	5.81e-06	4.47e-06	1.24e-06	4.7e-06	2.47e-06	3.28e-06	5.99e-06	1.43e-06	3.5e-06	8.55e-08	7.02e-08	2.19e-08	8.55e-08	3.03e-08	2.39e-07	8.32e-08	6.49e-08	1.25e-07	5.03e-08
gene1223287	3.45e-07	1.32e-07	2.60746	1.38265	0.000571867	3.45e-07	1.68e-07	5.3e-07	3.18e-07	4.53e-07	3.45e-07	5e-07	3.45e-07	3.45e-07	1.01e-07	3.48e-08	1.66e-07	1.38e-07	9.46e-08	4.77e-08	1.5e-07	1.96e-07	1.02e-07	2.61e-07	1.32e-07
gene987784	2.71e-07	7.96e-07	0.340267	1.55526	0.000572183	1.99e-07	2.04e-07	2.71e-07	6.43e-08	2.2e-07	1.22e-07	1.62e-07	3.42e-07	4.69e-07	6.56e-07	9.57e-07	9.26e-07	9.02e-07	2.85e-07	7.36e-07	4.03e-07	7.02e-07	6.5e-07	1.18e-06	1.22e-06
gene1111309	4.36e-07	1.96e-07	2.22005	1.15059	0.000572185	2.9e-07	4.95e-07	4.69e-07	2.81e-07	4.36e-07	7.11e-07	7.07e-07	4.36e-07	9.76e-08	4.36e-07	9.1e-08	1.44e-07	1.35e-07	6.18e-08	2.5e-07	9.81e-08	1.96e-07	2e-07	6.83e-07	1.03e-07
gene1018534	3.68e-05	1.49e-06	24.7643	4.63019	0.000572589	2.1593e-05	7.23e-05	3.94e-05	5.8813e-05	2.84e-05	3.17e-05	3.99e-05	3.26e-05	2.0676e-05	2.31e-05	7.72e-06	2.47e-07	9.27e-07	2.12e-07	4.81e-07	6.72e-07	6.59e-07	1.83e-06	2.05e-06	8.85e-08
gene1584902	3.21e-05	1.28e-06	25.0078	4.64431	0.000572918	5.33e-05	2.98e-05	3.17e-05	3.99e-05	1.7e-05	5.13e-05	2.56e-05	2.63e-05	1.44e-05	3.16e-05	3.37e-07	3.34e-06	1.11e-07	4.58e-07	3.85e-07	1.15e-06	5.8e-07	5.43e-06	8.43e-07	1.91e-07
gene897527	1.1e-05	1e-06	11.0162	3.46156	0.000573289	7.45e-06	8.47e-06	8.55e-06	1.64e-05	1.3637e-05	1.55e-05	1.5e-05	8.8e-06	3.56e-06	1.29e-05	7.41e-07	1.62e-06	2.75e-07	2.01e-06	5.08e-07	1.6e-06	5.22e-07	1.63e-06	6.94e-07	4.2e-07
gene100739	1.61e-06	9.95e-06	0.162241	2.62379	0.000573616	1.9e-06	2.89e-07	2.8e-06	4.1e-07	7.8e-08	1.62e-06	1.72e-06	1.96e-06	4.49e-06	8.72e-07	9.65e-06	9.36e-06	8.33e-06	6.59e-06	1.15e-05	9.4e-06	1.29e-05	8.92e-06	1.46e-05	8.34e-06
gene908482	2.63e-06	1.5e-07	17.5224	4.13112	0.000574166	2.07e-06	1.74e-06	2.59e-06	4.02e-06	5.21e-06	3.98e-06	3.22e-06	1.36e-06	1.14e-06	9.31e-07	9.36e-08	1.5e-07	2.32e-07	1.27e-07	1.5e-07	2.02e-07	1.76e-07	6.86e-08	1.5e-07	1.5e-07
gene1245108	6.66e-07	1.44e-07	4.61868	2.20748	0.000574245	9.81e-07	1.05e-06	6.81e-07	8.61e-07	5.69e-07	9.89e-07	2.28e-07	5.78e-07	1.42e-07	5.78e-07	7.78e-08	2.47e-07	1.93e-08	7.92e-08	2.4e-07	1.26e-07	1.46e-07	1.44e-07	2.19e-07	1.44e-07
gene909676	2.35e-05	8.18e-08	286.658	8.16319	0.000574416	1.2171e-05	1.66e-05	2.95e-05	3.11e-05	2.27e-05	2.83e-05	3.13e-05	2.2131e-05	1.5e-05	2.58e-05	4.76e-08	8.18e-08	1.18e-07	9.71e-08	3.27e-08	8.18e-08	8.95e-08	8.18e-08	1.34e-07	5.41e-08
gene1738174	4.06e-05	8.68e-08	468.213	8.87102	0.000574438	1.9e-05	3.43e-05	5.19e-05	3.23e-05	3.74e-05	6.15e-05	5.59e-05	4.62e-05	2.7881e-05	4e-05	8.68e-08	6e-08	1.87e-08	2.57e-08	2.59e-08	1.22e-07	3.2e-07	8.68e-08	3.54e-08	8.68e-08
gene1512927	1.5e-05	3.87e-07	38.7707	5.2769	0.000574576	2.14e-05	9.08e-06	1.33e-05	2.22e-05	1.75e-05	1.8e-05	6.24e-06	2.12e-05	4.28e-06	1.67e-05	1.61e-06	3.87e-07	3.87e-07	7.12e-08	4.31e-07	1.13e-07	3.28e-08	3.87e-07	6.56e-08	3.87e-07
gene1739445	3.95e-05	2.96e-07	133.294	7.05847	0.000574626	2.86e-05	6.23e-05	5.53e-05	3.27e-05	3.51e-05	5.09e-05	4.05e-05	2.35e-05	2.98e-05	3.64e-05	1.65e-07	2.96e-07	1.22e-07	5.59e-08	4.51e-07	5.32e-07	3.86e-07	7.84e-07	7.72e-08	9.34e-08
gene1169492	1.13e-07	7.36e-07	0.153411	2.70453	0.000574878	1.13e-07	8.3e-08	1.13e-07	3.93e-08	8.96e-08	1.13e-07	1.13e-07	8.35e-08	8.18e-08	3e-07	6.33e-07	7.86e-07	5.18e-07	6.36e-07	9.05e-07	7.12e-07	9.31e-07	1.13e-06	6.71e-07	4.37e-07
gene1171614	3.27e-07	4.82e-08	6.78643	2.76265	0.000575436	3.27e-07	3.67e-07	3.27e-07	1.16e-07	3.3e-07	3.27e-07	5.09e-07	4.92e-07	1.81e-07	2.95e-07	3.28e-08	1.73e-08	3.52e-08	1.11e-08	4.87e-08	9.42e-08	2.05e-08	1.16e-07	8.71e-08	1.86e-08
gene1576078	5.19e-06	6.89e-08	75.3504	6.23554	0.000575514	3.53e-06	4.99e-06	4.17e-06	4.45e-06	5.84e-06	8.48e-06	5e-06	7.03e-06	2.09e-06	6.37e-06	8.47e-09	6.89e-08	6.89e-08	6.89e-08	1.16e-08	1.83e-08	1.11e-07	2.98e-07	1.59e-08	1.92e-08
gene1247695	9.9e-07	8.3e-08	11.9227	3.57564	0.000576001	1.37e-06	1.49e-06	8.31e-07	1.49e-06	7.57e-07	1.89e-06	4.18e-07	7.94e-07	4.32e-07	4.23e-07	2.51e-08	3.99e-08	8.3e-08	3.42e-08	3.45e-08	5.42e-08	8.3e-08	1.11e-07	2.83e-07	8.3e-08
gene1297333	4.12e-05	6.56e-07	62.7172	5.97079	0.000576525	3.59e-05	6.73e-05	4.63e-05	4.9e-05	1.92e-05	4.45e-05	3.0075e-05	5.53e-05	1.77e-05	4.63e-05	4.44e-07	4.9e-07	1.72e-07	8.92e-07	2.91e-07	1.12e-06	2.9e-07	1.33e-06	1.27e-06	2.63e-07
gene1520971	7.53e-05	1.36e-07	553.814	9.11326	0.000577111	0.000114154	7.86e-05	6.4e-05	0.000101971	6.83e-05	9.15e-05	5.38e-05	4.8e-05	7.2e-05	6.04e-05	7.4e-08	2.18e-07	5.23e-08	7.18e-08	2.9e-08	2.73e-07	3.18e-07	9.29e-08	1.59e-07	7.2e-08
gene1466141	9.17e-05	4.08e-06	22.4723	4.49008	0.000577228	4.42e-05	7.91e-05	9.44e-05	8.13e-05	0.000124815	0.000134517	0.000116705	9.3e-05	4.39e-05	0.000105	1.47e-05	4.22e-08	2.03e-05	1.12e-06	1.09e-07	5.74e-08	2.5e-07	3.9e-08	4.99e-08	4.08e-06
gene100639	1.68e-06	5.88e-06	0.286299	1.80441	0.000577593	1.57e-06	1.42e-07	3.35e-06	6.5e-07	2.56e-08	1.89e-06	1.67e-06	1.53e-06	5e-06	1e-06	4.94e-06	5.29e-06	5.77e-06	4.36e-06	5.32e-06	6.78e-06	8.56e-06	5.2e-06	8.79e-06	3.79e-06
gene935080	3.2e-05	1.33e-06	24.1172	4.59199	0.000578101	4.0512e-05	3.7e-05	2.1e-05	2.87e-05	6.34e-05	2.84e-05	2.7452e-05	2.72e-05	2.41e-05	2.23e-05	7.08e-07	6.91e-07	4.31e-06	2.05e-06	9.2e-07	1.96e-07	6.82e-08	2.92e-07	1.4e-06	2.64e-06
gene899823	2.9e-05	5.71e-07	50.8987	5.66956	0.000578532	1.11e-05	2.99e-05	1.878e-05	4.98e-05	3.15e-05	5.08e-05	3.48e-05	2.98e-05	1.6081e-05	1.79e-05	5.71e-07	1.48e-07	1.23e-07	5.71e-07	1.91e-07	9.86e-07	2.78e-06	2.61e-07	5.81e-08	1.76e-08
gene680836	1.43e-06	8.21e-08	17.4199	4.12266	0.000578729	2.29e-06	1.86e-06	1.02e-06	1.95e-06	1.79e-06	2.69e-06	5.3e-07	1.06e-06	6.78e-07	4.39e-07	5.49e-08	1.63e-07	2.72e-08	1.03e-07	1.88e-08	1.04e-07	9.03e-08	1.31e-07	5.15e-08	7.8e-08
gene981437	2.16e-05	4.68e-08	462.138	8.85218	0.000578967	3.47e-05	1.73e-05	2.02e-05	2.96e-05	2.19e-05	2.43e-05	1.75e-05	1.31e-05	1.86e-05	1.88e-05	1.53e-08	4.68e-08	7.6e-08	6.25e-08	4.21e-08	4.68e-08	5.76e-08	4.5e-08	2.88e-08	4.68e-08
gene681534	1.63e-06	7.13e-08	22.832	4.51299	0.000579674	2.56e-06	1.68e-06	1.04e-06	2.69e-06	1.18e-06	2.42e-06	1.3e-06	1.17e-06	1.29e-06	9.66e-07	4.17e-08	6.62e-08	1.65e-07	1.51e-07	1.91e-08	3e-08	5.22e-08	2.04e-08	1.04e-07	6.31e-08
gene674733	4.14e-06	1.14e-07	36.4018	5.18594	0.000580025	3.29e-06	5.06e-06	3.18e-06	6.17e-06	5.16e-06	3.12e-06	3.82e-06	4.05e-06	3.81e-06	3.74e-06	2.8e-08	8.88e-08	1.14e-07	2.28e-07	1.14e-07	2.41e-07	1.14e-07	4.1e-08	1.05e-07	6.36e-08
gene1244494	1.47e-06	4.06e-08	36.1894	5.1775	0.000581677	2.18e-06	1.96e-06	1.2e-06	1.72e-06	1.39e-06	2.95e-06	7.05e-07	1.05e-06	8.41e-07	6.83e-07	3.37e-08	5.35e-08	3.34e-08	4.06e-08	2.31e-08	3.64e-08	6.34e-08	4.94e-08	3.16e-08	4.06e-08
gene99980	2.65e-06	1.03e-05	0.256875	1.96086	0.00058206	2.48e-06	2.46e-07	4.47e-06	9.32e-07	2.65e-06	2.21e-06	3.13e-06	2.31e-06	6.64e-06	1.39e-06	9.02e-06	9.31e-06	9.08e-06	7.18e-06	1.2e-05	8.78e-06	1.17e-05	1.09e-05	1.61e-05	8.92e-06
gene911002	1.0865e-05	8.67e-07	12.53	3.64732	0.000582253	1.1e-05	1.17e-05	7.41e-06	1.85e-05	1.17e-05	1.59e-05	1.38e-05	4.1e-06	6.59e-06	7.84e-06	5.68e-07	1.54e-06	3.67e-07	6.45e-07	1.03e-06	1.57e-06	1.22e-06	6.79e-07	6.74e-07	3.68e-07
gene657356	3.71e-07	7.76e-07	0.478273	1.06409	0.000582682	4.89e-07	3.71e-07	6.6e-08	7.9e-08	9.02e-08	3e-07	1.99e-07	5.04e-07	9.06e-07	7.05e-07	9.82e-07	5.7e-07	1.09e-06	8.46e-07	4.6e-07	3.1e-07	1.08e-06	1.05e-06	7.64e-07	5.98e-07
gene1366178	1.33e-06	2.6e-07	5.11522	2.3548	0.00058275	1.33e-06	2.02e-06	2.09e-06	1.03e-06	2.35e-06	1.33e-06	5.56e-07	1.33e-06	3.07e-07	9.39e-07	1.17e-07	2.6e-07	5.81e-08	3.98e-07	2.41e-07	2.6e-07	2.2e-07	3.43e-07	4.4e-07	2.6e-07
gene852185	3.57e-07	9.02e-08	3.95699	1.9844	0.000583469	3.57e-07	3.94e-07	4.66e-07	3.57e-07	3.57e-07	1.77e-07	4.69e-07	3.96e-07	3.57e-07	2.38e-07	1.54e-08	7.33e-08	9.02e-08	1.67e-07	2.11e-08	9.02e-08	1.74e-07	9.03e-08	9.02e-08	9.02e-08
gene682801	1.36e-06	3.33e-07	4.08193	2.02925	0.000583523	2.19e-06	1.52e-06	1.03e-06	1.78e-06	1.88e-06	2.15e-06	8.64e-07	8.03e-07	9.3e-07	4.38e-07	2.69e-07	3.33e-07	8.87e-08	2.43e-07	3.33e-07	9.65e-07	1.68e-07	2.62e-07	3.36e-07	3.33e-07
gene1110203	2.33e-07	9.97e-08	2.3352	1.22355	0.000583558	2.33e-07	1.57e-07	3.46e-07	2.67e-07	2.33e-07	2.53e-07	3.36e-07	2.33e-07	2.33e-07	3.78e-08	9.24e-08	2.05e-07	6.4e-08	3.76e-08	3.8e-08	1.59e-07	8.67e-08	9.47e-08	1.56e-07	6.29e-08
gene1142085	2.65e-05	2.18e-06	12.1391	3.60159	0.000584351	1.3734e-05	2.39e-05	3.1e-05	2.55e-05	2.4194e-05	4.85e-05	2.65e-05	3.2e-05	1.93e-05	2.05e-05	1.22e-06	1.53e-06	4.31e-06	1.92e-06	1.23e-06	2.99e-06	3.18e-06	4.69e-06	4.86e-07	2.67e-07
gene798030	2.21e-07	4.46e-08	4.94735	2.30666	0.000584588	2.83e-07	2.42e-07	2.21e-07	1.83e-07	1.57e-07	3.91e-07	2.21e-07	1.95e-07	9.54e-08	2.21e-07	1.65e-08	2.62e-08	1.64e-08	2.24e-08	2.27e-08	3.56e-08	1.55e-07	4.46e-08	6.2e-08	4.46e-08
gene681612	1.37e-06	9.46e-08	14.516	3.85957	0.000584675	2.05e-06	2.03e-06	8.59e-07	2.06e-06	1.1e-06	2.28e-06	1.12e-06	7.3e-07	7.15e-07	7.88e-07	1.92e-08	9.46e-08	1.9e-08	7.83e-08	1.32e-07	9.46e-08	2.17e-07	1.69e-07	3.6e-08	8.72e-08
gene682816	1.75e-06	8.55e-07	2.04285	1.03058	0.00058531	2.6e-06	2.03e-06	2.01e-06	2.52e-06	1.23e-06	2.74e-06	1.06e-06	1.79e-06	8.76e-07	6.13e-07	6.27e-07	9.94e-07	1.03e-07	1.84e-06	7.16e-07	2.25e-07	1.18e-06	3.06e-07	1.37e-06	1.19e-06
gene680580	1.04e-06	4.47e-08	23.3225	4.54365	0.000585756	1.51e-06	1.55e-06	8.7e-07	1.27e-06	9.25e-07	1.72e-06	5.83e-07	5.75e-07	6.84e-07	7.38e-07	4.6e-08	1.7e-07	7.59e-09	4.16e-08	2.1e-08	3.3e-08	2.88e-08	1.12e-08	4.31e-08	4.47e-08
gene1518815	1.38e-05	3.12e-06	4.43865	2.15012	0.00058596	9.47e-06	1.03e-05	1.56e-05	1.56e-05	1.99e-05	2.05e-05	1.93e-05	7.43e-06	9.04e-06	1.13e-05	4.5e-06	2.2e-06	1.86e-06	4.13e-06	5.73e-06	1.21e-06	1.15e-06	1.4e-07	8.92e-06	1.33e-06
gene951253	2.82e-06	1.03e-07	27.5091	4.78184	0.000586508	2.63e-06	3.34e-06	4.45e-06	3.31e-06	3.51e-06	1.35e-06	3.12e-06	1.84e-06	2.66e-06	2.01e-06	1.86e-08	1.48e-07	1.66e-07	7.6e-08	2.56e-08	1.61e-07	1.4e-07	1.37e-07	6.99e-08	8.46e-08
gene1077928	2.22e-06	2.96e-08	74.8531	6.22599	0.00058672	1.71e-06	3.26e-06	9.9e-07	9.48e-07	2.98e-06	2.92e-06	3.58e-06	3.53e-06	7.41e-07	1.51e-06	3.23e-08	2.56e-08	2.96e-08	4.38e-08	2.21e-08	2.96e-08	3.03e-08	2.36e-08	2.96e-08	2.96e-08
gene682128	1.53e-06	2.5e-07	6.14351	2.61906	0.000587044	2.12e-06	1.93e-06	1.64e-06	2.1e-06	1.2e-06	2.69e-06	1.03e-06	8.25e-07	1.05e-06	7.57e-07	1.43e-07	2.56e-07	1.77e-08	2.68e-07	7.36e-08	1.54e-07	7.4e-07	4.46e-07	2.35e-07	1.63e-07
gene1419337	1.68e-05	8.74e-07	19.2786	4.26893	0.000587382	1.05e-05	1.67e-05	1.51e-05	1.62e-05	2.31e-05	2.14e-05	2.01e-05	1.5e-05	1.12e-05	1.91e-05	1.42e-06	1.17e-06	1.68e-07	1.47e-07	3.13e-06	1.56e-06	1.45e-07	3.62e-07	3.47e-07	2.8e-07
gene680406	1.66e-06	3.39e-07	4.88829	2.28933	0.000587616	2.48e-06	2.05e-06	1.26e-06	1.83e-06	1.43e-06	3.25e-06	1.16e-06	1.39e-06	1e-06	7.34e-07	6.93e-08	1.65e-07	3.39e-07	2.35e-07	3.39e-07	5.23e-07	4.56e-07	4.06e-07	5.2e-07	3.39e-07
gene980855	3.58e-05	6.41e-07	55.91	5.80503	0.000588158	1.86e-05	3.86e-05	3.76e-05	4.82e-05	3e-05	4.7411e-05	4.27e-05	3.32e-05	1.82e-05	4.38e-05	2.24e-07	2.61e-06	6.41e-07	6.41e-07	4.1e-07	3.22e-07	1.4e-07	6.41e-07	1.4e-07	6.41e-07
gene681544	1.92e-06	8.55e-08	22.5092	4.49244	0.00058926	3.49e-06	2.32e-06	1.55e-06	1.76e-06	1.36e-06	2.67e-06	1.44e-06	1.67e-06	1.34e-06	1.64e-06	7.08e-08	1.82e-07	1.05e-07	4.81e-08	7.28e-08	1.91e-08	1.5e-07	3.89e-08	8.29e-08	8.55e-08
gene680025	1.18e-06	3.01e-07	3.9074	1.96621	0.000590078	1.59e-06	9.32e-07	1.08e-06	1.42e-06	8.62e-07	1.97e-06	8.72e-07	1.44e-06	7.87e-07	8.03e-07	4.4e-07	6.98e-07	1.7e-07	2.08e-07	5.51e-07	2.06e-07	1.08e-07	1.96e-07	3.01e-07	1.3e-07
gene1466577	6.3953e-05	2.87e-07	222.511	7.79773	0.000590409	5.54e-05	3.1478e-05	5.72e-05	7.62e-05	9.54e-05	0.000128014	5.37e-05	6.26e-05	3.96e-05	3.99e-05	2.87e-07	9.72e-07	6.07e-08	5.82e-07	1.68e-07	1.32e-07	2.87e-07	2.99e-08	7.66e-08	2.78e-07
gene1466003	0.000185185	2.86e-07	648.532	9.34103	0.000590625	0.000113249	0.000224328	0.000196019	0.000145673	0.00022531	0.000335028	0.00026257	9.04e-05	0.000131219	0.000128	1.11e-07	1.76e-07	5.49e-08	3.76e-07	7.6e-08	3.58e-07	5.2e-07	2.86e-07	5.2e-07	3.77e-07
gene1157034	1.7e-06	7.17e-06	0.236437	2.08047	0.000591409	2.33e-06	1.99e-06	1.41e-06	1.7e-06	1.07e-06	5.36e-07	1.9e-06	6.01e-07	3.73e-06	1.7e-06	1.08e-05	4.33e-06	8.57e-06	7.54e-06	9.6e-06	6.72e-06	7.22e-06	5.79e-06	6.41e-06	4.71e-06
gene1672504	2.65e-07	2.02e-06	0.131001	2.93235	0.000591705	2.65e-07	1.11e-07	3.95e-07	1.05e-07	6e-08	2e-07	6.62e-08	2.65e-07	7.13e-07	4.7e-07	2e-06	2.47e-06	1.06e-06	1.773e-06	1.18e-06	2e-06	2.1e-06	1.573e-06	4.26e-06	1.82e-06
gene909872	1.81e-05	2.89e-07	62.6905	5.97017	0.000591847	8.24e-06	1.42e-05	2.8e-05	2.83e-05	1.59e-05	1.82e-05	1.48e-05	2.8661e-05	6.6e-06	1.8e-05	8.95e-08	2.89e-07	8.87e-08	2.43e-07	1.23e-07	2.89e-07	1.18e-06	1.31e-07	1.68e-07	2.89e-07
gene564520	1.32e-07	6.27e-08	2.10238	1.07203	0.000591996	2.14e-07	1.32e-07	1.15e-07	6.92e-08	1.32e-07	1.31e-07	1.74e-07	1.47e-07	7.21e-08	1.32e-07	4.96e-08	6.27e-08	6.27e-08	6.73e-08	4.53e-08	3.56e-08	3.1e-08	2.42e-08	1.86e-07	6.27e-08
gene908468	5.86e-05	4.71e-08	1242.69	10.2793	0.000592063	6.11e-05	6.5651e-05	6.09e-05	5.53e-05	4.57e-05	8.19e-05	4.34e-05	6.08e-05	4.68e-05	6.42e-05	7.41e-08	4.71e-08	3.67e-08	2.52e-08	5.08e-08	2e-08	1.22e-07	1.36e-08	3.48e-08	4.71e-08
gene1467006	9.63e-05	3.91e-08	2465.76	11.2678	0.000592296	7.98e-05	0.000107706	8.31e-05	7.69e-05	9.71e-05	0.000125006	0.000105819	0.000103269	7.55e-05	0.000109	8.96e-09	1.42e-08	3.91e-08	3.91e-08	1.23e-08	1.93e-08	1.68e-08	3.91e-08	3.91e-08	1.63e-07
gene1106782	6.22e-07	5.74e-08	10.8403	3.43833	0.000593984	6.22e-07	8.32e-07	1.31e-07	7.87e-07	6.22e-07	8.96e-07	5.94e-07	1.17e-06	1.64e-07	4.01e-07	2.61e-08	4.14e-08	2.59e-08	5.74e-08	3.58e-08	5.74e-08	1.47e-07	7.65e-08	4.9e-08	5.74e-08
gene760793	8.26e-07	9.31e-08	8.8738	3.14955	0.000594291	5.76e-07	1.38e-06	8.26e-07	1.86e-06	8.26e-07	7.07e-07	8.26e-07	8.26e-07	1.94e-07	2.38e-07	1.08e-08	8.57e-08	9.31e-08	7.34e-08	9.31e-08	3.26e-07	2.03e-08	9.5e-08	4.05e-08	9.31e-08
gene681272	1.61e-06	3.54e-08	45.3971	5.50453	0.000594863	2.43e-06	1.68e-06	1.35e-06	1.72e-06	1.27e-06	3.11e-06	1.26e-06	1.06e-06	1.45e-06	7.44e-07	3.54e-08	3.54e-08	4.48e-08	6.14e-08	3.54e-08	1.95e-08	1.7e-08	1.32e-08	5.09e-08	4.11e-08
gene680286	1.28e-06	1.04e-07	12.3929	3.63144	0.000594968	1.86e-06	1.37e-06	9.94e-07	2.09e-06	9.47e-07	2.36e-06	7.27e-07	1.11e-06	8.27e-07	5.52e-07	2.57e-08	4.08e-08	5.09e-08	1.4e-07	1.04e-07	1.66e-07	1.93e-07	1.04e-07	9.64e-08	1.17e-07
gene1297720	3.53e-05	1.46e-07	241.07	7.91331	0.000595295	2.1e-05	3.22e-05	1.96e-05	6.41e-05	4.61e-05	4.77e-05	3.22e-05	3.83e-05	2.62e-05	2.57e-05	1.46e-07	6.04e-08	3.77e-08	1.03e-07	1.04e-07	2.46e-07	1.46e-07	3.9e-07	1.43e-07	8.64e-08
gene1568677	4.28e-05	8.2e-08	522.469	9.0292	0.00059609	2.89e-05	4.6469e-05	3.65e-05	5.13e-05	2.99e-05	7.59e-05	3.5903e-05	5.25e-05	3.56e-05	3.53e-05	1.72e-08	1.37e-07	5.12e-08	8.2e-08	1.65e-07	7.43e-08	9.71e-08	8.2e-08	3.23e-08	8.2e-08
gene681353	6.28e-07	8.4e-08	7.4748	2.90204	0.00059631	6.45e-07	8.27e-07	8.71e-07	6.26e-07	5.36e-07	1.34e-06	3.28e-07	5.55e-07	2.17e-07	3.33e-07	3.17e-08	8.4e-08	6.28e-08	8.4e-08	4.35e-08	6.83e-08	1.19e-07	8.4e-08	1.78e-07	8.4e-08
gene1569446	6.76e-05	7.34e-08	921.498	9.84784	0.000596509	6.01e-05	7.1e-05	5.56e-05	9.42e-05	3.02e-05	0.000126638	6.06e-05	8.5e-05	2.43e-05	6.89e-05	3.39e-08	1.88e-07	7.34e-08	4.61e-08	4.65e-08	7.32e-08	1.28e-07	7.46e-08	3.18e-08	3.85e-08
gene946748	4.11e-07	7.25e-08	5.66851	2.50297	0.00059831	6.03e-07	6.66e-07	3.38e-07	4.5e-07	3.59e-07	6.4e-07	2.83e-07	2.39e-07	1.87e-07	3.44e-07	2.21e-08	7.25e-08	7.25e-08	6.01e-08	9.1e-08	9.55e-08	4.16e-08	7.25e-08	1.25e-07	7.25e-08
gene1041734	4.95e-05	3.37e-07	146.638	7.19611	0.000598503	4.7e-05	4.7e-05	4.46e-05	5.86e-05	4.66e-05	7.22e-05	3.98e-05	4.5174e-05	5.35e-05	4.03e-05	1.91e-07	5.75e-07	1.32e-07	1.56e-07	5.23e-08	4.94e-07	7.17e-07	1.12e-07	6.08e-07	3.37e-07
gene1633595	2.5239e-05	1.29e-06	19.5537	4.28937	0.000598503	2.89e-05	2.42e-05	2.05e-05	2.52e-05	2.37e-05	2.27e-05	2.47e-05	3.67e-05	1.38e-05	3.2e-05	7.32e-07	1.16e-06	5.8e-07	2.19e-06	1.29e-06	2.31e-06	1.37e-06	4.29e-07	2.29e-06	5.54e-07
gene1108662	1.72e-05	1.61e-07	106.43	6.73376	0.000598992	1.02e-05	2.02e-05	1.54e-05	2.65e-05	2.84e-05	9.77e-06	1.84e-05	1.6412e-05	1.06e-05	1.59e-05	1.34e-07	2.84e-07	4.43e-08	1.61e-07	3.07e-07	1.93e-07	1.61e-07	6.56e-08	1.61e-07	1.02e-07
gene1397296	8.5801e-05	2.12e-06	40.4684	5.33872	0.000599064	6.56e-05	8.55e-05	7.8e-05	0.000102343	9.8532e-05	0.000124807	8.71e-05	6.04e-05	5.57e-05	0.0001	1.24e-06	6.57e-06	1.37e-07	5.81e-06	1.89e-07	3.27e-06	1.56e-06	8.09e-07	1.29e-06	3.13e-07
gene910834	4.42e-05	2.21e-07	199.797	7.64239	0.000599278	4.15e-05	3.41e-05	4.52e-05	5.67e-05	4.31e-05	7.47e-05	2.62e-05	4.57e-05	2.7402e-05	4.76e-05	2.21e-07	4.51e-07	9.38e-08	2.21e-07	1.3e-07	2.04e-07	1.78e-07	2.78e-07	2.21e-07	2.15e-07
gene678730	1.27e-05	2.48e-07	50.979	5.67183	0.0005993	1.61e-05	1.26e-05	8.63e-06	1.68e-05	1.13e-05	7.3e-06	1.34e-05	1.81e-05	9.81e-06	1.26e-05	1.09e-07	4.75e-07	1.89e-07	2.22e-07	1.12e-07	1.47e-07	3.84e-07	2.4e-07	3.58e-07	2.48e-07
gene1580054	0.000299419	1.65e-07	1818.36	10.8284	0.000599764	0.000389543	0.000383448	0.00031803	0.00037101	0.000229965	0.000385822	0.000119972	0.000281159	0.000191243	0.000324	6.44e-08	3.21e-07	1.64e-07	1.25e-07	1.14e-07	1.59e-07	1.21e-07	3.78e-07	1.38e-07	6.27e-08
gene1232581	2.74e-07	5.93e-08	4.6192	2.20764	0.000599871	2.11e-07	2.17e-07	5.13e-07	4.1e-07	2.74e-07	4.86e-07	3.01e-07	1.45e-07	1.42e-07	4.35e-08	3e-08	2.38e-08	5.93e-08	6.11e-08	5.93e-08	3.23e-08	5.93e-08	5.93e-08	1.41e-07	6.81e-08
gene100710	1.84e-06	5.66e-06	0.324563	1.62343	0.000601199	1.37e-06	1.65e-07	4.36e-06	2.34e-07	1.78e-07	1.63e-06	1.77e-06	1.74e-06	5.94e-06	9.95e-07	5.63e-06	4.91e-06	5.26e-06	3.69e-06	5.57e-06	6.81e-06	6.57e-06	6.34e-06	7.96e-06	3.88e-06
gene682795	1.62e-06	1.63e-07	9.9108	3.309	0.000601964	2.66e-06	2.07e-06	6.89e-07	1.55e-06	1.53e-06	2.447e-06	2.47e-06	8.78e-07	9.68e-07	9.21e-07	5.58e-08	8.85e-08	5.53e-08	1.52e-07	1.63e-07	1.63e-07	2.1e-07	1.63e-07	4.19e-07	1.63e-07
gene1585724	4.54e-05	7.27e-08	624.286	9.28606	0.000602335	4.68e-05	4.64e-05	4.38e-05	4.26e-05	3.55e-05	7.55e-05	4.34e-05	4.2003e-05	1.9575e-05	5.83e-05	1.72e-08	8.18e-08	7.27e-08	7e-08	7.27e-08	7.27e-08	3.23e-08	1.01e-07	1.29e-07	7.8e-08
gene682909	2e-06	3.65e-07	5.48993	2.45679	0.000603331	2.52e-06	2.5e-06	1.15e-06	1.96e-06	2.64e-06	3.17e-06	1.29e-06	1.75e-06	1.72e-06	1.31e-06	1.84e-07	2.92e-07	1.46e-07	6.01e-07	2.53e-07	3.97e-07	8.31e-07	1.62e-07	2.77e-07	5.02e-07
gene681966	1.68e-06	2.36e-07	7.12568	2.83303	0.000603715	2.8e-06	2.14e-06	1.15e-06	1.83e-06	1.18e-06	2.72e-06	1.24e-06	1.42e-06	1.23e-06	1.13e-06	3.38e-08	8.04e-08	5.02e-08	2.36e-07	6.95e-08	1.09e-07	7.62e-07	2.72e-07	6.34e-07	1.15e-07
gene1568408	3.35e-05	3.49e-07	95.8837	6.58321	0.000605443	2.03e-05	5.96e-05	2.01e-05	4.81e-05	3.64e-05	6.8289e-05	2.69e-05	3.19e-05	1.09e-05	1.27e-05	1.9e-08	5.42e-07	1.13e-07	2.32e-07	5.21e-08	3.28e-07	9.63e-07	5.56e-08	1.1e-06	8.62e-08
gene1081208	5.89e-07	2.13e-07	2.76829	1.469	0.0006055	8.4e-07	7.85e-07	6.2e-07	7.43e-07	5.47e-07	4.32e-07	3.62e-07	7.13e-07	4.25e-07	4.28e-07	2.53e-07	3.5e-07	1.37e-07	1.11e-07	1.57e-07	2.29e-07	3.99e-07	1.2e-07	2.45e-07	1.3e-07
gene1081290	3.34e-07	5.65e-08	5.91899	2.56535	0.000606066	5.49e-07	4.02e-07	3.49e-07	2.66e-07	2.17e-07	1.8e-07	5.27e-07	5.66e-07	2.38e-07	4.85e-08	5.65e-08	2.24e-08	1.54e-07	3.84e-08	5.65e-08	5.65e-08	5.65e-08	4.14e-08	2.65e-08	5.65e-08
gene1520700	2.34e-05	2.68e-07	87.0755	6.44419	0.000606704	1.06e-05	2.45e-05	2.37e-05	2.6e-05	2.65e-05	2.53e-05	3.712e-05	1.92e-05	1.73e-05	2.35e-05	4.96e-07	8.14e-08	6.78e-07	2.68e-07	1.17e-07	2.68e-07	2.68e-07	1.25e-07	2.25e-07	1.55e-07
gene1233301	5.65e-07	5.08e-08	11.126	3.47587	0.000608624	5.65e-07	3.51e-07	1.2e-06	3.32e-07	5.65e-07	8.4e-07	8.36e-07	5.88e-07	2.31e-07	1.41e-07	6.7e-08	3.54e-08	5.08e-08	6.06e-08	3.06e-08	9.62e-08	4.19e-08	3.27e-08	4.19e-08	5.07e-08
gene682818	1.5e-06	5.21e-07	2.88731	1.52972	0.000608644	2.31e-06	1.68e-06	9.64e-07	1.8e-06	2.63e-06	2.12e-06	1.09e-06	1.23e-06	7.52e-07	4.6e-07	5.82e-07	6.67e-07	3.2e-08	1.05e-06	1.77e-07	5.58e-07	7.29e-07	5.21e-07	3.03e-07	5.87e-07
gene3810063	1.82e-06	5.83e-07	3.12266	1.64278	0.000608788	1.71e-06	3.16e-06	1.94e-06	1.82e-06	1.89e-06	1.26e-06	2.09e-06	1.77e-06	1.73e-06	8.47e-07	2.18e-07	2.48e-07	1.24e-06	1.1e-06	5.83e-07	6.73e-08	5.83e-07	4.57e-07	1.05e-06	2.83e-07
gene1045759	6.25e-06	8.56e-08	72.979	6.18941	0.000608842	1.08e-05	6.27e-06	8.38e-06	4.34e-06	6.25e-06	3.46e-06	4.31e-06	1.09e-05	4.52e-06	3.2e-06	1.72e-07	8.56e-08	4.86e-08	3.33e-08	1.68e-07	5.29e-08	9.22e-08	7.19e-08	4.6e-08	8.56e-08
gene1549507	5.44e-07	4.8e-08	11.3225	3.50112	0.000610645	6.52e-07	7.7e-07	3.36e-07	6.71e-07	8.09e-07	2e-07	6.51e-07	5.5e-07	4.59e-07	3.42e-07	2.36e-08	3.75e-08	2.34e-08	1.6e-07	1.62e-08	4.8e-08	6.65e-08	3.46e-08	2.21e-08	4.8e-08
gene739883	8.79e-06	1.14e-07	76.9637	6.26611	0.00061092	9.41e-06	7.89e-06	5.83e-06	6.44e-06	1.54e-05	8.89e-06	8.11e-06	1.11e-05	6.28e-06	8.6e-06	1e-07	2.23e-07	1.99e-07	2.73e-08	8.25e-08	1.14e-07	7.54e-08	1.47e-07	3.76e-08	1.37e-07
gene762513	4.1e-06	4.39e-07	9.34394	3.22403	0.000611376	2.43e-06	3.84e-06	4.98e-06	5.37e-06	4.63e-06	3.86e-06	4.76e-06	3.75e-06	2.92e-06	4.49e-06	3.51e-07	1.55e-06	4.39e-07	2.38e-07	5.88e-07	8.4e-08	1.1e-07	3.71e-07	6.21e-07	4.42e-08
gene1296282	2.2e-05	3.98e-07	55.3943	5.79167	0.000613125	9.05e-06	2.42e-05	1.69e-05	2.87e-05	2.3e-05	3.45e-05	1.6876e-05	3.3e-05	1.48e-05	1.92e-05	2.81e-07	6.08e-07	5.06e-08	1.39e-07	1.05e-07	8.26e-07	1.44e-07	1.09e-06	6.23e-07	1.16e-07
gene3838144	7.55e-07	1.1e-07	6.85168	2.77646	0.00061324	8.39e-07	9.41e-07	6.26e-07	4.96e-07	4.64e-07	7.36e-07	1.17e-06	1.19e-06	4.9e-07	6e-07	2.51e-08	3.18e-07	2.48e-08	8.51e-08	1.55e-07	1.89e-07	9.42e-08	5.51e-08	7.05e-08	8.54e-08
gene1235705	8.05e-07	3.78e-08	21.3003	4.4128	0.000613533	7.17e-07	1.1e-06	5.81e-07	8.05e-07	1.19e-06	4.95e-07	6.57e-07	1.11e-06	7.25e-07	6.65e-07	2.01e-08	4.79e-08	1.99e-08	1.37e-08	1.38e-08	3.78e-08	1.89e-08	7.37e-08	9.43e-08	3.78e-08
gene981827	3.4481e-05	3.61e-07	95.404	6.57598	0.000614087	1.11e-05	3.6521e-05	3.88e-05	5.91e-05	2.65e-05	4.74e-05	3.93e-05	3.39e-05	2.31e-05	2.9e-05	3.18e-08	2.52e-07	3.15e-07	3.89e-07	1.35e-06	6.86e-08	3.59e-07	1.87e-07	2.98e-07	3.61e-07
gene1491173	1.05e-06	3.58e-07	2.939	1.55533	0.000614979	1.91e-06	1.49e-06	8.1e-07	8.82e-07	1.21e-06	8.37e-07	6.66e-07	1.31e-06	7.35e-07	6.75e-07	2.56e-07	1.81e-07	5.64e-08	4.26e-07	3.51e-07	3.07e-07	4.28e-07	8.35e-08	5.88e-07	9.05e-07
gene1342475	2.71e-06	1.01e-07	26.9371	4.75152	0.000615112	1.88e-06	2.9e-06	3.81e-06	1.83e-06	3.82e-06	1.44e-06	3.83e-06	3.56e-06	9.51e-07	3.1e-06	3.56e-08	8.46e-08	1.01e-07	2.42e-08	1.01e-07	1.92e-07	1.01e-07	2.35e-07	3.34e-08	1.01e-07
gene681656	1.19e-06	7.8e-08	15.2648	3.93214	0.000615765	2.11e-06	1.4e-06	9.97e-07	1.79e-06	1.12e-06	1.9e-06	5.91e-07	7.26e-07	6.67e-07	5.98e-07	1.76e-08	7.8e-08	3.48e-08	2.39e-08	4.81e-08	7.8e-08	3.63e-07	2.57e-08	3.29e-08	7.8e-08
gene1342212	0.000100959	2.51e-07	401.459	8.64911	0.00061592	7.81e-05	0.000126754	9.33e-05	9.31e-05	0.000123692	0.000105813	0.000103486	9.05e-05	8.08e-05	0.000114	2.37e-07	8.36e-08	2.61e-08	1.07e-07	2.51e-07	5.12e-07	9.9e-08	6.95e-07	2.51e-07	2.51e-07
gene897827	8.19e-05	6.06e-07	135.158	7.0785	0.000616254	5.47e-05	8.52e-05	0.000108341	0.000119799	6.74e-05	9.98e-05	7.1e-05	6.36e-05	7.69e-05	7.18e-05	6.06e-07	1.18e-07	1.11e-07	6.06e-07	1.02e-07	1.13e-06	2.91e-06	3.28e-07	6.99e-08	8.46e-08
gene1739519	1.13e-05	2.71e-07	41.8049	5.3856	0.000616954	6.91e-06	1.43e-05	1.22e-05	1.02e-05	1.31e-05	1.92e-05	1.77e-05	4.42e-06	9.64e-06	5.6e-06	2.31e-07	1.93e-08	8.42e-08	1.98e-07	3.99e-07	2.88e-07	2.05e-07	6.76e-07	3.42e-07	2.71e-07
gene1069660	5.63e-07	8.52e-08	6.60944	2.72453	0.000617381	7.4e-07	6.01e-07	5.5e-07	1.05e-06	7.51e-07	5.11e-07	3.39e-07	3.5e-07	2.81e-07	4.58e-07	4.5e-08	8.52e-08	8.52e-08	9.17e-08	6.17e-08	1.46e-07	8.45e-08	3.3e-08	1.69e-07	5.11e-08
gene1568106	7.8e-06	8.72e-08	89.4538	6.48307	0.000617618	1.41e-05	1.12e-05	2.67e-06	1.04e-05	4.99e-06	1.3966e-05	5.87e-06	9.35e-06	2.86e-06	2.51e-06	7.58e-08	4.81e-08	6.01e-08	2.06e-08	1.25e-07	6.54e-08	1.99e-07	1.33e-07	5.69e-08	8.72e-08
gene3850987	7.07e-06	5.66e-07	12.4935	3.6431	0.000617766	5.88e-06	1.25e-05	1.05e-05	3.92e-06	7.08e-06	6.5e-06	6.87e-06	6.75e-06	4.55e-06	6.14e-06	3.21e-08	2.03e-07	3.81e-07	6.1e-07	4.4e-08	2.42e-07	4.82e-07	2.35e-06	7.52e-07	5.66e-07
gene1470158	6.58e-05	3.96e-07	166.303	7.37767	0.000618072	3.08e-05	6.49e-05	6.44e-05	0.00010801	0.000105907	9.16e-05	2.58e-05	9.12e-05	4.75e-05	2.83e-05	2.89e-07	6.03e-07	3.96e-07	3.21e-07	2.52e-07	9.62e-07	8.38e-07	7.69e-08	7.38e-08	1.49e-07
gene1420574	2.79e-05	2.78e-06	10.0559	3.32997	0.000618322	2.07e-05	1.33e-05	4.4195e-05	3.34e-05	2.24e-05	4.09e-05	3.13e-05	3.06e-05	2.31e-05	1.93e-05	2.09e-06	4.53e-06	1.32e-06	1.5e-06	5.51e-06	5.06e-06	3.03e-06	2.03e-06	2.17e-06	5.14e-07
gene1110649	5.19e-07	6.82e-08	7.61152	2.92819	0.000618432	5.19e-07	8.04e-07	7.14e-07	7.61e-07	5.19e-07	2.71e-07	1.08e-06	3.03e-07	9.91e-08	1.21e-07	6.82e-08	6.82e-08	6.82e-08	1.34e-07	3.85e-08	1.21e-07	2.64e-08	4.12e-08	5.27e-08	6.38e-08
gene1172139	1.74e-06	9.67e-06	0.179347	2.47918	0.000619437	1.33e-06	1.09e-06	2.15e-07	2.57e-07	1.76e-06	9.76e-07	1.94e-06	2.19e-06	2.68e-06	4.92e-06	1.48e-05	1.7e-05	1.04e-05	7.59e-06	1.74e-05	5.43e-06	1.08e-05	1.06e-05	2.12e-06	6.41e-07
gene1568010	9.76e-05	1.17e-07	836.067	9.70747	0.000619788	0.000105384	8.42e-05	8.93e-05	9.29e-05	8.128e-05	0.000177349	8.31e-05	9.16e-05	8.95e-05	8.12e-05	2.57e-08	1.17e-07	5.09e-08	3.49e-08	1.17e-07	2.77e-07	1.17e-07	2.64e-07	4.82e-08	1.17e-07
gene1738479	2.2961e-05	1.37e-06	16.7943	4.0699	0.000619912	1.05e-05	2.3e-05	1.71e-05	3.21e-05	2.99e-05	3.51e-05	2.04e-05	2.5966e-05	2.39e-05	1.16e-05	1.62e-06	1.33e-06	9.31e-07	4.26e-07	7.77e-06	2.25e-07	2.45e-07	3.06e-07	2.94e-07	5.33e-07
gene980676	2.71e-05	1.81e-07	149.164	7.22075	0.000620084	2.33e-05	2.2e-05	2.85e-05	4.24e-05	2.37e-05	3.96e-05	2.18e-05	2.15e-05	2.2e-05	2.59e-05	4.22e-08	1.81e-07	1.81e-07	1.43e-07	7.52e-07	9.1e-08	7.93e-08	2.16e-07	7.92e-08	4.79e-08
gene981258	2.97e-05	3.76e-07	78.9203	6.30233	0.000620104	4.6109e-05	2.01e-05	3.4e-05	4.69e-05	1.88e-05	3.84e-05	2.83e-05	1.84e-05	1.99e-05	2.62e-05	6.17e-08	3.59e-07	1.83e-07	6.43e-07	5.64e-07	3.1e-07	1.93e-07	7.23e-07	5.4e-07	1.87e-07
gene981478	2.45e-05	3.63e-07	67.5806	6.07854	0.000620302	1.21e-05	2.39e-05	2.77e-05	2.69e-05	1.7e-05	3.75e-05	2.9e-05	2.83e-05	1.81e-05	2.48e-05	1.16e-07	3.63e-07	7.35e-07	1.98e-08	1.66e-06	6.27e-08	8.2e-08	4.26e-08	1.91e-07	3.63e-07
gene962361	1.02e-06	2.34e-07	4.35033	2.12113	0.000620334	7.31e-07	7.5e-07	1.99e-06	1.81e-06	1.02e-06	1.22e-06	1.46e-06	6.18e-07	4.03e-07	1.65e-07	1.2e-07	1.43e-07	2.37e-07	5.29e-07	2.34e-07	6.46e-08	2.34e-07	4.39e-08	3.93e-07	3.4e-07
gene1040493	6.55e-06	1.7e-07	38.542	5.26836	0.000620572	2.32e-06	3.4e-06	1.04e-05	1.11e-05	9.38e-06	9.44e-06	5.35e-06	8.08e-06	3.18e-06	2.81e-06	8.3e-08	2.89e-07	9.86e-08	2.25e-08	1.36e-07	7.15e-07	1.25e-07	9.72e-08	9.33e-08	3.77e-08
gene1634221	5.19e-06	1.26e-06	4.10526	2.03747	0.0006213	4.87e-06	3.9e-06	7.11e-06	7.64e-06	6.02e-06	6.68e-06	2.98e-06	4.74e-06	2.75e-06	5.19e-06	5.07e-07	2.34e-06	5.69e-07	1.93e-06	1.85e-07	2.48e-06	1.02e-06	3.63e-07	2.66e-06	5.88e-07
gene1000121	6.91e-07	1.64e-07	4.22587	2.07925	0.00062172	7.8e-07	6.23e-07	6.91e-07	5.89e-07	7.68e-07	9.58e-07	9.53e-07	4.47e-07	3.51e-07	7.51e-07	1.48e-07	2.35e-07	1.14e-07	2.24e-08	3.16e-07	3.56e-07	9.29e-08	1.45e-07	9.28e-08	1.12e-07
gene1297206	9.63e-06	9.17e-08	105.064	6.71512	0.000622429	1.93e-05	1.12e-05	9.05e-06	1.32e-05	3.83e-06	9.62e-06	1.16e-05	6.88e-06	4.43e-06	7.27e-06	9.17e-08	7e-08	4.37e-08	3e-08	1.82e-07	9.17e-08	1.24e-07	9.17e-08	9.17e-08	1e-07
gene1079272	7.33e-07	9.2e-08	7.96722	2.99408	0.000623152	9.71e-07	8.85e-07	8.3e-07	7.85e-07	1.07e-06	2.98e-07	3.95e-07	1.39e-06	1.64e-07	5.34e-07	2.22e-08	7.04e-08	4.4e-08	3.02e-08	3.04e-08	1.44e-07	1.25e-07	1.95e-07	2.08e-07	5.04e-08
gene1183577	5.03e-07	1.62e-07	3.09373	1.62935	0.000623754	5.03e-07	4.95e-07	1.07e-06	5.03e-07	8.01e-07	5.03e-07	5.03e-07	3.73e-07	1.22e-07	1.49e-07	1.72e-07	1.52e-07	9.47e-08	1.56e-07	1.57e-07	8.25e-08	1.44e-07	3.36e-07	2.87e-07	4.34e-08
gene1470071	1.94e-05	3.22e-07	60.4024	5.91653	0.000624015	1.07e-05	3.18e-05	1.92e-05	3.64e-05	9.26e-06	2.4383e-05	2.4e-05	1.68e-05	9.44e-06	1.24e-05	5.99e-08	9.5e-08	5.93e-08	3.22e-07	3.22e-07	6.46e-07	4.5e-07	8.78e-08	2.25e-07	9.52e-07
gene962572	8.92e-07	6.05e-08	14.7448	3.88213	0.000624178	7.69e-07	4.64e-07	2.05e-06	1.27e-06	8.92e-07	9.58e-07	1.27e-06	7.93e-07	2.29e-07	2.24e-07	2e-08	6.35e-08	7.93e-08	1.09e-07	5.49e-08	6.05e-08	6.05e-08	2.93e-08	3.75e-08	9.09e-08
gene680332	8.08e-07	5.88e-08	13.7592	3.78233	0.000624487	1.57e-06	9.41e-07	6.01e-07	1.27e-06	9.18e-07	1.41e-06	5.87e-07	3.6e-07	2.65e-07	1.62e-07	1.99e-08	5.88e-08	1.18e-07	5.4e-08	2.72e-08	4.28e-08	1.12e-07	5.88e-08	3.73e-08	5.88e-08
gene1313449	2.13e-06	4.69e-07	4.54271	2.18355	0.000624999	1.36e-06	1.4e-06	2.65e-06	2.38e-06	2.87e-06	1.63e-06	2.13e-06	3.66e-06	1.38e-06	1.86e-06	7.66e-07	5.52e-07	2.76e-07	2.21e-07	1.59e-07	2.5e-07	5.23e-07	2.38e-07	3.92e-07	1.32e-06
gene989298	8.14e-07	4.02e-08	20.2702	4.34129	0.000625548	1.48e-06	6.15e-07	1.1e-06	6.49e-07	8.93e-07	3.61e-07	1.41e-06	7.85e-07	2.8e-07	5.71e-07	2.27e-08	7.2e-08	6.75e-08	6.17e-08	4.02e-08	1.96e-08	4.02e-08	4.02e-08	1.7e-08	2.06e-08
gene1296314	2.12e-05	1.33e-06	15.9387	3.99446	0.000625775	1.38e-05	1.9e-05	1.82e-05	2.87e-05	3.84e-05	3.44e-05	2.03e-05	1.27e-05	1.17e-05	1.51e-05	5.46e-07	1.65e-06	9.84e-08	1.28e-06	8.85e-07	1.93e-06	7.46e-07	3.49e-06	2.24e-06	4.51e-07
gene1587491	1.96e-06	1.2e-07	16.3251	4.02902	0.000627373	3.19e-06	1.64e-06	1.74e-06	1.78e-06	3e-06	7.34e-07	2.34e-06	2.3e-06	9.68e-07	1.87e-06	5.82e-08	1.2e-07	1.2e-07	2.37e-07	7.98e-08	1.25e-07	1.09e-07	1.2e-07	1.09e-07	1.2e-07
gene679883	7.18e-07	5.14e-08	13.9557	3.80279	0.000627514	1.27e-06	7.5e-07	4.76e-07	9.16e-07	5.13e-07	1.3e-06	5.22e-07	6.07e-07	4.14e-07	4.19e-07	5.14e-08	6.26e-08	1.95e-08	5.14e-08	8.11e-08	4.25e-08	5.14e-08	2.89e-08	7.4e-08	5.14e-08
gene1234631	6.72e-07	1.96e-07	3.42422	1.77577	0.000628068	1.05e-06	4.77e-07	7.53e-07	6.72e-07	6.43e-07	3.21e-07	9.93e-07	1.32e-06	3.52e-07	1.44e-07	4.14e-07	9.94e-08	1.24e-08	3.41e-08	5.15e-08	2.7e-07	1.88e-07	1.84e-07	2.82e-07	4.27e-07
gene986988	2.23e-07	1.26e-06	0.176984	2.49831	0.000628859	1.22e-07	1.25e-07	1.97e-07	2.23e-07	6.74e-08	1.68e-07	2.98e-07	6.28e-08	7.39e-07	2.26e-07	1.45e-06	1.28e-06	1.1e-06	5.49e-07	1.6e-06	7.32e-07	1.58e-06	1.26e-06	1.79e-06	1.25e-06
gene980919	3.2e-05	4.45e-07	71.8518	6.16695	0.000628972	2.17e-05	1.8591e-05	4.4e-05	4.9e-05	2.89e-05	5.24e-05	3.16e-05	2.52e-05	1.61e-05	3.22e-05	2.05e-07	6.14e-07	4.06e-07	2.78e-07	8.73e-07	1.96e-07	6.84e-07	6.67e-08	6.83e-07	4.45e-07
gene1297874	0.000126057	1.23e-07	1025.47	10.0021	0.000629606	4.8058e-05	0.000126745	0.000169427	0.000178068	9.07e-05	0.000147074	0.000125295	0.000168385	6.68e-05	0.00014	1.44e-07	1.14e-07	1.23e-07	9.79e-08	4.94e-08	1.23e-07	1.23e-07	2.64e-07	6.76e-08	1.23e-07
gene913592	4.75e-07	1.38e-07	3.44168	1.78311	0.000629793	6.55e-07	5.76e-07	2.27e-07	3.63e-07	4.15e-07	5.17e-07	6.86e-07	5.8e-07	3.79e-07	3.47e-07	8.23e-08	1.31e-07	8.15e-08	1.38e-07	2.26e-07	1.38e-07	1.38e-07	1.21e-07	1.38e-07	1.87e-07
gene681468	1.73e-06	1.08e-07	16.0107	4.00097	0.000630151	1.94e-06	2.3e-06	1.47e-06	1.58e-06	1.67e-06	2.92e-06	1.18e-06	1.28e-06	1.41e-06	1.53e-06	1.08e-07	7.3e-08	2.28e-08	1.08e-07	2.84e-07	1.08e-07	4.32e-08	1.08e-07	1.73e-07	5.22e-08
gene679911	2.82e-06	1.61e-07	17.5814	4.13598	0.000630451	2.47e-06	2.69e-06	1.76e-06	5.02e-06	2.24e-06	3.66e-06	2.93e-06	2.78e-06	2.35e-06	2.32e-06	8.6e-08	2.5e-07	3.13e-07	7.79e-08	1.38e-07	9.28e-08	2.69e-07	8.41e-08	1.34e-07	1.61e-07
gene1770557	2.2e-05	3.18e-07	69.136	6.11137	0.000630588	1.6433e-05	3.23e-05	2.65e-05	2.1e-05	1.4e-05	4.31e-05	1.61e-05	2.06e-05	1.22e-05	1.74e-05	1.44e-07	6.54e-08	8.17e-08	8.41e-08	6.79e-07	5.34e-07	1.55e-07	8.46e-07	2.71e-07	3.18e-07
gene1587211	5.94e-06	7.12e-07	8.35279	3.06226	0.000631084	6.65e-06	6.63e-06	5.02e-06	4.46e-06	7.87e-06	8.34e-06	8.45e-06	2.87e-06	7.07e-06	2.08e-06	1.65e-07	4.94e-07	4.35e-07	3.23e-07	6.27e-07	1.89e-06	6.88e-07	4.02e-07	1.34e-06	7.48e-07
gene1195939	8.94e-07	1.28e-07	6.99593	2.80652	0.000631612	8.94e-07	1.16e-06	8.94e-07	8.8e-07	1.51e-06	8.94e-07	5.54e-07	7.02e-07	8.94e-07	5.61e-07	7.81e-08	9.3e-08	9.68e-08	1.33e-07	2.41e-07	4.21e-08	3.67e-08	3.15e-07	1.1e-07	1.33e-07
gene980497	5.11e-06	3.28e-07	15.5759	3.96124	0.000632086	1.34e-06	7.29e-06	6.45e-06	5.28e-06	3.19e-06	6.75e-06	7.41e-06	6.29e-06	3.2e-06	3.94e-06	1.06e-07	1.09e-06	2.62e-07	3.28e-07	3.28e-07	1.14e-07	9.94e-08	3.28e-07	2.98e-07	3.28e-07
gene1429742	1.39e-05	2.35e-07	59.4553	5.89373	0.00063256	2.24e-05	1.03e-05	1.24e-05	1.14e-05	1.45e-05	1.25e-05	1.6e-05	1.44e-05	1.23e-05	1.34e-05	2.91e-07	5.54e-07	8.65e-08	1.58e-07	3.59e-07	2.35e-07	2.35e-07	1.28e-07	2.35e-07	6.61e-08
gene100379	2.29e-06	7.96e-06	0.288095	1.79538	0.000633968	2.73e-06	1.09e-06	3.56e-06	1.33e-06	5.04e-07	2.38e-06	1.85e-06	2.66e-06	4.76e-06	2.07e-06	8.27e-06	7.56e-06	7.46e-06	4.13e-06	8.81e-06	6.96e-06	9.93e-06	8.11e-06	1.1184e-05	7.19e-06
gene908438	2.6e-05	1.37e-07	190.655	7.57482	0.000634023	3.66e-05	2.65e-05	2.24e-05	2.82e-05	2.29e-05	4.55e-05	1.04e-05	2.77e-05	1.43e-05	2.59e-05	7.53e-08	1.37e-07	1.34e-07	1.23e-07	2.06e-08	1.37e-07	4.24e-07	6.62e-08	1.13e-07	1.37e-07
gene1738011	3.05e-05	1.32e-06	23.1397	4.5323	0.000634073	1.74e-05	3.02e-05	2.9309e-05	3.11e-05	3.15e-05	5.54e-05	2.56e-05	3.62e-05	1.74e-05	3.13e-05	1.77e-06	1.23e-06	7.69e-07	6.02e-07	7.67e-06	1.19e-07	1.04e-07	4.87e-07	3.12e-07	1.26e-07
gene1570113	6.34e-05	4.87e-07	130.053	7.02296	0.000634595	6.78e-05	6.2433e-05	3.2e-05	0.000117332	4.68e-05	0.000105511	4e-05	0.000104168	2.81e-05	2.95e-05	8.92e-07	1.06e-06	4.81e-07	1.07e-07	5.75e-07	4.53e-07	3.94e-07	5.19e-07	2.71e-07	1.19e-07
gene1585505	3.1805e-05	1.06e-06	30.0631	4.90992	0.000634607	2.95e-05	4.4e-05	2.63e-05	2.88e-05	2.55e-05	3.38e-05	3.95e-05	2.99e-05	3.13e-05	2.95e-05	2.93e-07	1.95e-06	3.48e-07	7.17e-07	1.61e-07	6.32e-07	1.43e-06	4.29e-06	2.2e-07	5.32e-07
gene1466844	0.000114731	1.07e-07	1073.02	10.0675	0.000634874	7.58e-05	0.000112534	0.000107701	9.79e-05	0.000144369	0.000162656	0.000122384	0.000106725	0.000104234	0.000113	1.07e-07	1.07e-07	1.07e-07	3.94e-08	1.07e-07	1.25e-07	1.09e-07	8.5e-08	2.17e-07	6.58e-08
gene1420228	2.2432e-05	4.22e-07	53.1892	5.73306	0.000634987	1.51e-05	3.04e-05	2.44e-05	2.12e-05	1.34e-05	3.9e-05	3.01e-05	1.73e-05	8.17e-06	2.51e-05	5.8e-07	8.28e-07	8.62e-08	1.97e-07	7.55e-07	5.63e-07	2.18e-07	4.25e-07	4.35e-07	1.32e-07
gene2276116	2.08e-07	1.52e-06	0.136899	2.86881	0.0006351	2.08e-07	1.02e-07	1.21e-07	4.83e-08	5.51e-08	1.37e-07	2.08e-07	1.03e-07	6.04e-07	4.93e-07	1.99e-06	1.51e-06	5.89e-07	1.37e-06	8.56e-07	1.79e-06	1.17e-06	1.31e-06	2.84e-06	1.75e-06
gene1062543	2.76e-06	1.09e-07	25.3232	4.66239	0.00063618	2.69e-06	2.36e-06	1.83e-06	2.38e-06	4.73e-06	3.4e-06	2.4e-06	2.97e-06	2.67e-06	2.14e-06	1.22e-08	1.55e-07	1.09e-07	1.66e-08	1.67e-08	1.09e-07	2.29e-08	3.22e-07	2.98e-07	2.77e-08
gene1357394	2.08e-07	7.94e-08	2.61722	1.38804	0.000636316	2.08e-07	2.69e-07	1.06e-07	3.18e-07	2.18e-07	2.08e-07	3.2e-07	2.03e-07	6.63e-08	1.62e-07	3.11e-08	9.86e-08	7.94e-08	7.94e-08	4.26e-08	7.94e-08	1.75e-07	7.94e-08	5.83e-08	7.06e-08
gene100665	2.48e-06	1.21e-05	0.205493	2.28284	0.000636402	2.9e-06	7.56e-07	4.02e-06	1.43e-06	6.53e-07	2.58e-06	1.92e-06	3.5e-06	5.42e-06	1.64e-06	1.03e-05	1.0231e-05	1e-05	9.52e-06	1.23e-05	1.31e-05	1.56e-05	1.18e-05	1.8e-05	9.72e-06
gene683038	1.56e-06	2.15e-07	7.2599	2.85995	0.000636806	2.34e-06	1.91e-06	1.56e-06	1.575e-06	1.73e-06	2.82e-06	7.34e-07	1.05e-06	1.03e-06	8.18e-07	6.15e-07	4.88e-08	3.05e-08	4.18e-07	2.15e-07	1.99e-07	2.31e-07	9.01e-08	2.31e-07	6.98e-08
gene963077	9.57e-07	4.54e-07	2.10593	1.07446	0.000636903	9.57e-07	9.75e-07	1.54e-06	1.11e-06	9.57e-07	1.05e-06	1.39e-06	5.88e-07	7.69e-07	2.35e-07	4.15e-07	9.88e-07	2.23e-07	4.7e-08	3.32e-07	1.49e-07	7.47e-07	2.03e-07	1.36e-06	7.85e-08
gene804727	6.07e-07	2.08e-08	29.1905	4.86742	0.000637173	8.36e-07	1.07e-06	6.07e-07	2.03e-07	6.07e-07	6.07e-07	1.02e-06	4.31e-07	4.23e-07	2.59e-07	2.08e-08	1.5e-08	1.87e-08	2.08e-08	3.89e-08	2.04e-08	1.78e-08	1.39e-08	2.08e-08	2.08e-08
gene1452879	2.55e-07	5.03e-06	0.05066	4.30301	0.000637315	2.04e-07	2.09e-07	5.5e-08	2.55e-07	7.52e-08	6.25e-08	2.49e-07	2.8e-07	8.24e-07	3.36e-07	4.4e-06	5.25e-06	4.07e-06	3.14e-06	5.82e-06	4.58e-06	5.14e-06	5.02e-06	7.85e-06	5.08e-06
gene981836	2.35e-05	6.64e-07	35.4352	5.14711	0.000637421	2.85e-05	3.16e-05	2.02e-05	2.97e-05	5.76e-06	2.33e-05	2.51e-05	3.39e-05	2.33e-05	1.4e-05	2.22e-07	7.03e-07	4.94e-07	9.03e-07	1.22e-06	8.36e-07	7.29e-07	9.74e-07	3.12e-07	2.52e-07
gene773139	4.04e-06	1.15e-07	35.092	5.13307	0.000637858	3.82e-06	3.72e-06	4.64e-06	4.2e-06	7.02e-06	3.06e-06	6.15e-06	1.77e-06	3.05e-06	2.99e-06	4.96e-08	3.15e-08	1.57e-07	2.43e-07	1.5e-07	1.07e-07	9.32e-08	1.31e-07	1.67e-07	2.25e-08
gene1046348	6.97e-06	2.77e-07	25.1345	4.6516	0.000638144	7.26e-06	7.87e-06	3.96e-06	1.03e-05	6.92e-06	4.86e-06	9.49e-06	6.67e-06	5.42e-06	6.9e-06	6.82e-08	2.16e-07	1.01e-07	2.77e-07	2.8e-07	9.55e-07	1.92e-07	2.77e-07	1.28e-07	2.77e-07
gene1772589	2.321e-05	6.09e-07	38.1276	5.25276	0.000638444	1.6e-05	1.22e-05	3.36e-05	2.88e-05	2.32e-05	2.63e-05	2.69e-05	2.37e-05	2.43e-05	1.71e-05	1.77e-06	6.09e-07	2.29e-07	6.98e-08	5.99e-07	6.09e-07	4.34e-07	8.66e-07	2.89e-07	6.09e-07
gene896363	1.72e-05	2.3e-06	7.46676	2.90048	0.000638502	8.63e-06	1.3661e-05	2.45e-05	2.05e-05	1.78e-05	1.34e-05	2.21e-05	2.44e-05	8.55e-06	1.82e-05	1.38e-06	2.12e-06	1.32e-06	2.58e-06	1.06e-06	1.21e-06	5.1e-06	4.86e-06	2.18e-06	1.17e-06
gene1635881	7.39e-06	1.46e-07	50.448	5.65673	0.000638562	4.83e-06	1.01e-05	8.55e-06	6.87e-06	6.24e-06	6.56e-06	8.21e-06	9.27e-06	3.97e-06	9.27e-06	1.46e-07	1.13e-07	1.41e-08	1.93e-08	1.95e-08	1.23e-07	2.68e-08	7.93e-07	8.01e-08	1.29e-07
gene1737111	1.55e-05	7.67e-08	201.558	7.65505	0.000638776	3.95e-06	2.38e-05	1.4e-05	2.74e-05	1.3283e-05	2.5736e-05	1.6821e-05	1.38e-05	5.93e-06	9.95e-06	3.53e-08	7.67e-08	6.99e-08	9.58e-08	4.83e-08	7.6e-08	7.67e-08	5.17e-08	7.67e-08	1.6e-07
gene1235451	2.64e-07	6.98e-08	3.77921	1.91809	0.000638777	3.08e-07	1.05e-07	2.64e-07	2.64e-07	2.27e-07	2.83e-07	4.38e-07	5.29e-07	1.56e-07	6.34e-08	1.86e-08	2.96e-08	6.98e-08	5.06e-08	2.56e-08	6.98e-08	7e-08	5.46e-08	1.4e-07	1.69e-07
gene1421031	3.9027e-05	1.92e-07	203.126	7.66623	0.000639049	6.16e-05	5.14e-05	3.48e-05	3.12e-05	2.91e-05	5.17e-05	3.34e-05	3.34e-05	1.3547e-05	5.01e-05	2.14e-07	1.94e-07	1.92e-07	8.32e-08	5.04e-07	1.32e-07	1.92e-07	4.49e-08	1.72e-07	1.92e-07
gene714529	7.67e-07	1.14e-07	6.71916	2.74828	0.000639608	5.28e-07	7.22e-07	1.35e-06	5.97e-07	8.76e-07	6.48e-07	7.67e-07	9.07e-07	6.22e-07	6.53e-07	1.14e-07	1.14e-07	1.32e-07	2.03e-07	4.56e-08	3.58e-08	9.37e-08	9.74e-08	2.49e-07	5.66e-08
gene682880	1.12e-05	2.36e-06	4.74771	2.24723	0.00064041	1.13e-05	1.21e-05	7.19e-06	1.6e-05	1.19e-05	6.9e-06	1.42e-05	1.28e-05	9.9e-06	9.65e-06	2.57e-06	1.51e-06	4.62e-07	5.15e-06	1.01e-06	2.52e-06	2.56e-06	8.83e-07	4.05e-06	2.87e-06
gene1234845	8.55e-07	5.65e-08	15.126	3.91896	0.000640574	8.88e-07	9.4e-07	9.44e-07	4.85e-07	1.17e-06	6.9e-07	7.46e-07	1.15e-06	6.17e-07	9.27e-07	2.03e-08	3.21e-08	1.61e-07	2.75e-08	5.65e-08	8.74e-08	3.81e-08	2.97e-08	5.65e-08	5.65e-08
gene1140820	4.55e-05	1.99e-06	22.8301	4.51287	0.000640829	7e-05	4.31e-05	2.9e-05	3.31e-05	6.27e-05	5.91e-05	4.43e-05	3.61e-05	3.77e-05	3.95e-05	3.1e-06	1.64e-06	1.08e-06	9.91e-07	1.16e-05	5.24e-07	1.14e-07	6.24e-07	1.14e-07	1.38e-07
gene1740424	3.53e-05	3.04e-07	116.016	6.85818	0.000640961	1.98e-05	4.31e-05	2.94e-05	3.8361e-05	5.28e-05	7.73e-05	3.95e-05	2.22e-05	1.29e-05	1.79e-05	2.25e-07	3.04e-07	1.73e-07	1.36e-07	3.43e-07	2.69e-07	5.16e-07	5.86e-07	1.87e-07	3.04e-07
gene899238	4.01e-05	8.35e-07	48.0617	5.58682	0.000641576	2.81e-05	3.49e-05	2.97e-05	3.14e-05	4.23e-05	4.85e-05	6.35e-05	5.23e-05	2.97e-05	4.08e-05	8.35e-07	2.35e-07	1.1e-07	8.35e-07	3.05e-07	9.58e-07	3.83e-06	3.26e-07	8.35e-07	8.41e-08
gene899032	3.57e-05	1.19e-06	30.1409	4.91365	0.000641815	4.34e-05	2.04e-05	5.76e-05	5.36e-05	2.77e-05	4.25e-05	4.48e-05	1.63e-05	2.14e-05	2.94e-05	2.3e-07	2.43e-07	4.25e-07	8.32e-08	4.41e-07	2.81e-06	5.61e-06	8.97e-07	4.59e-07	6.61e-07
gene682372	1.61e-06	1.18e-07	13.6651	3.77243	0.000641816	2.76e-06	1.48e-06	1.31e-06	1.63e-06	1.79e-06	3.09e-06	1.02e-06	1.17e-06	1.03e-06	8.16e-07	2.66e-08	1.18e-07	3.96e-08	5.42e-08	1.18e-07	1.18e-07	3.25e-07	1.37e-07	1.25e-07	1.18e-07
gene898170	7.07e-05	7.03e-08	1006.09	9.97455	0.000642961	4.38e-05	4.57e-05	8.63e-05	0.000116709	8.24e-05	8.75e-05	6.65e-05	5.76e-05	6.65e-05	5.44e-05	7.03e-08	4.96e-08	8.85e-09	7.03e-08	7.03e-08	1.06e-07	2.01e-07	4.58e-08	7.03e-08	1.01e-08
gene680389	1.32e-06	1.04e-07	12.617	3.6573	0.000643098	2.14e-06	1.42e-06	1.039e-06	1.56e-06	1.13e-06	2.39e-06	6.83e-07	1.15e-06	1.16e-06	4.88e-07	3.02e-08	1.04e-07	8.97e-08	1.04e-07	4.14e-08	1.04e-07	3.4e-07	1.04e-07	5.66e-08	6.85e-08
gene898503	1.4e-05	1.63e-07	85.6373	6.42017	0.000643229	5.76e-06	1.5446e-05	1.6e-05	1.2029e-05	1.1089e-05	2.89e-05	2.07e-05	1.44e-05	5.82e-06	9.52e-06	1.63e-07	3.48e-08	1.63e-07	1.63e-07	1.81e-07	1.63e-07	2.89e-07	1.93e-07	8.24e-08	1.99e-07
gene1223518	1.22e-07	2.17e-08	5.61342	2.48888	0.000644414	7.24e-08	7.43e-08	1.17e-07	2.11e-07	1.6e-07	1.22e-07	1.77e-07	1.22e-07	7.32e-08	8.95e-08	6.9e-09	4.38e-08	2.05e-08	1.88e-08	9.46e-09	2.98e-08	2.59e-08	2.02e-08	2.59e-08	1.57e-08
gene1297726	1.33e-06	1.97e-07	6.72166	2.74882	0.000644586	2.79e-06	1.74e-06	1.08e-06	2.24e-06	5.38e-07	1.68e-06	1.33e-06	1.33e-06	2.46e-07	3e-07	3.36e-08	6.66e-07	1.66e-08	9.13e-08	3.45e-07	1.97e-07	1.97e-07	1.97e-07	3.15e-08	1.97e-07
gene895921	2.8e-05	9.88e-07	28.3276	4.82413	0.000644916	1.39e-05	3.04e-05	3.12e-05	2.67e-05	2.56e-05	3.9058e-05	3.36e-05	2.82e-05	2.09e-05	3.03e-05	9.81e-07	4.39e-07	3.24e-07	1.13e-06	2.07e-07	1.3e-06	1.84e-06	3.13e-06	4.72e-07	5.71e-08
gene912321	1.55e-06	2.87e-07	5.42441	2.43947	0.000644994	2.48e-06	2.24e-06	6.42e-07	2.79e-06	1.97e-06	1.73e-06	1.45e-06	1.02e-06	1.1e-06	1.23e-07	2.87e-07	3.45e-07	2.87e-07	6.57e-08	4.31e-07	1.04e-07	2.87e-07	6.38e-07	1.36e-07	2.87e-07
gene749712	2.02e-06	2.71e-07	7.4514	2.89751	0.000645069	2.35e-06	2.9e-06	2.1e-06	9.13e-07	3.65e-06	2.02e-06	2.87e-06	1.21e-06	1.9e-06	2.91e-07	2.51e-08	5.58e-07	5.23e-07	2.05e-07	1.72e-07	3.79e-07	2.36e-07	1.11e-07	3.3e-07	1.71e-07
gene1738304	4.58e-05	1.65e-06	27.6998	4.7918	0.000645205	2.28e-05	3.8472e-05	5.33e-05	5.99e-05	5.17e-05	6.5834e-05	4.55e-05	4e-05	3.28e-05	4.8e-05	2.11e-06	2.51e-06	1.22e-06	7.86e-07	8.89e-06	1.63e-07	3.78e-07	3.32e-07	9.43e-08	5.71e-08
gene1111154	3.85e-07	8.72e-08	4.41504	2.14243	0.000645471	3.85e-07	2.01e-07	6.73e-07	5.22e-07	3.85e-07	3.15e-07	7.16e-07	3.85e-07	1.48e-07	1.21e-07	1.09e-07	3.46e-08	8.72e-08	2.97e-08	2.1e-07	8.72e-08	8.72e-08	9.6e-08	8.19e-08	4.96e-08
gene1139781	1.89e-05	1.5e-06	12.5601	3.65078	0.000645634	1.62e-05	1.38e-05	2.25e-05	2.5e-05	1.63e-05	2.68e-05	3.01e-05	9.83e-06	1.82e-05	1e-05	1.7e-06	1.88e-06	5.08e-07	4.36e-07	8.09e-06	3.46e-07	6.02e-08	3.29e-07	1.8e-07	1.5e-06
gene1580967	6.26e-06	1.01e-07	61.8003	5.94954	0.000647588	1.69e-06	8.51e-06	9.55e-06	8.69e-06	2.88e-06	5.9e-06	9.39e-06	1.04e-05	2.75e-06	2.84e-06	4.99e-08	1.32e-07	1.65e-08	2.26e-08	6.84e-08	1.43e-07	1.87e-07	7.31e-08	2.18e-07	1.01e-07
gene745441	2.26e-06	7.45e-08	30.2594	4.91931	0.000647661	3.96e-06	1.14e-06	2.11e-06	2.04e-06	3.84e-06	1.6e-06	1.97e-06	3.19e-06	2.25e-06	4.59e-07	1.8e-08	8.59e-08	8.94e-09	6.13e-08	1.24e-08	1.94e-07	1.19e-07	5.29e-08	1.18e-07	7.45e-08
gene895145	1.57e-05	1.22e-06	12.8667	3.68557	0.000647798	1.2e-05	1.37e-05	1.47e-05	1.77e-05	1.32e-05	1.82e-05	1.58e-05	2.2831e-05	9.5e-06	1.89e-05	9.31e-07	1.11e-06	5.53e-07	9.49e-07	3.19e-07	1.3e-06	2.01e-06	3.34e-06	4.36e-07	1.22e-06
gene1235560	6.37e-07	9.28e-08	6.86769	2.77983	0.000647964	8.9e-07	5.22e-07	4.63e-07	4.93e-07	8.44e-07	3.51e-07	1.01e-06	9.84e-07	5.79e-07	2.36e-07	3.95e-08	1.25e-07	1.96e-07	9.28e-08	9.28e-08	8.53e-08	7.43e-08	5.79e-08	7.42e-08	8.98e-08
gene147403	1.15e-06	3.48e-06	0.329619	1.60113	0.000648159	2.6e-07	1.53e-06	1.16e-06	1.89e-07	6.46e-07	5.97e-07	7.13e-07	1.54e-06	3.48e-06	1.36e-06	5.23e-06	3.63e-06	3.55e-06	3.3e-06	2.22e-06	3.04e-06	3.91e-06	1.42e-06	2.65e-06	5.83e-06
gene896191	2.51e-05	1.03e-06	24.2471	4.59974	0.000648945	4.11e-05	2.45e-05	1.87e-05	2.1154e-05	2.11e-05	3.5e-05	2.19e-05	2.35e-05	1.73e-05	2.63e-05	1.35e-06	5.27e-07	2.82e-07	9.03e-07	1.95e-07	1.43e-06	1.47e-06	2.82e-06	3.12e-07	1.03e-06
gene986262	5.17e-07	7.37e-06	0.0701123	3.83419	0.00064925	5.17e-07	1.69e-07	1.67e-07	1.2e-07	9.12e-08	7.58e-08	1.81e-06	6.8e-07	8.74e-07	6.62e-07	6.87e-06	7.05e-06	6.94e-06	5.76e-06	7.38e-06	7.4e-06	9.48e-06	7.4e-06	1.04e-05	5.04e-06
gene681295	1.41e-06	3.84e-07	3.66766	1.87486	0.000649693	1.89e-06	1.94e-06	1.13e-06	1.74e-06	1.54e-06	2.74e-06	9.83e-07	9.58e-07	6.26e-07	5.36e-07	7.25e-08	1.15e-07	7.18e-08	5.58e-07	4.31e-07	1.04e-06	3.18e-07	6.73e-07	2.27e-07	3.29e-07
gene987801	7.2e-07	3.69e-06	0.195401	2.35549	0.000650177	4.16e-07	4.27e-07	8.42e-07	7.2e-07	6.91e-07	6.7e-07	5.08e-07	3.22e-07	1.58e-06	1.03e-06	3.31e-06	2.67e-06	2.78e-06	2.73e-06	3.26e-06	3.63e-06	5.74e-06	3.43e-06	5.7e-06	3.6e-06
gene1464657	0.000123647	6.36e-06	19.4512	4.28178	0.000650438	9.75e-05	0.000108611	0.00011238	0.000161579	0.000107778	0.00015542	0.000100786	0.00015841	0.000117991	0.000116	1.62e-05	6.36e-06	2.01e-05	1.22e-06	2.05e-08	6.36e-06	5.05e-07	1.31e-07	6.36e-06	6.36e-06
gene986094	3.48e-07	6.83e-06	0.0509481	4.29483	0.000650541	6.23e-08	1.28e-07	3.53e-07	1.81e-07	2.76e-07	3.48e-07	2.28e-07	5.14e-07	6.93e-07	6.94e-07	6.19e-06	5.84e-06	5.97e-06	5.23e-06	6.65e-06	8.78e-06	7.44e-06	6.05e-06	1.19e-05	4.18e-06
gene946819	1.37e-06	4.46e-08	30.8363	4.94656	0.000650808	1.3e-06	1.33e-06	1.28e-06	1.44e-06	7.18e-07	2.39e-06	1.59e-06	1.34e-06	1.22e-06	1.15e-06	4.46e-08	4.46e-08	3.97e-08	2.72e-08	8.23e-08	4.32e-08	3.76e-08	4.46e-08	3.75e-08	4.46e-08
gene413398	1.126e-06	5.4e-08	20.8425	4.38146	0.000650964	1.61e-06	1.126e-06	1.31e-06	2.61e-07	1.19e-06	1.126e-06	1.97e-06	1.126e-06	5.44e-07	9.98e-07	2.55e-08	5.4e-08	2.53e-08	5.4e-08	1.4e-07	5.4e-08	4.8e-08	3.74e-08	4.79e-08	5.4e-08
gene1672614	3.2e-06	3.34e-07	9.57696	3.25957	0.000651304	3.44e-06	4.24e-06	2.88e-06	2.12e-06	2.67e-06	3.38e-06	4.34e-06	3.08e-06	3.83e-06	1.99e-06	2.72e-08	5.6e-07	2.69e-08	4.8e-07	7.45e-08	2.93e-07	3.06e-07	4.77e-07	6.62e-07	4.32e-07
gene1419038	4.68e-06	7.86e-08	59.4926	5.89464	0.000651307	6.223e-06	6.06e-06	2.66e-06	4.9e-06	3.95e-06	5.16e-06	8.42e-06	2.47e-06	2.68e-06	4.23e-06	6.75e-08	5.35e-08	4.46e-08	1.07e-07	7.86e-08	2.43e-08	2.11e-08	7.86e-08	2.32e-07	7.86e-08
gene1568335	0.000165783	2.88e-07	576.104	9.17018	0.000651372	8.98e-05	0.000192907	0.000204065	0.00023974	0.000116468	0.000254146	0.000117114	0.000172558	9.3e-05	0.000178	4.63e-07	2.94e-07	2.88e-07	1.26e-07	2.88e-07	3.99e-07	1.74e-07	2.71e-07	2.88e-07	2.88e-07
gene680541	1.19e-06	1.16e-07	10.2627	3.35933	0.000651472	1.57e-06	1.29e-06	1.02e-06	1.99e-06	1.05e-06	2.32e-06	5.77e-07	9.75e-07	5.57e-07	5.84e-07	8.76e-08	3.47e-08	2.17e-08	2.68e-07	6e-08	4.72e-08	2.88e-07	1.16e-07	1.23e-07	1.16e-07
gene1080052	1e-06	8.93e-08	11.2189	3.48787	0.000651485	8.75e-07	7.86e-07	1.2e-06	7.43e-07	1.39e-06	6.04e-07	1.47e-06	1.24e-06	8.3e-07	8.8e-07	8.93e-08	4.93e-08	6.16e-08	8.93e-08	4.26e-08	1.34e-07	2.34e-07	4.56e-08	5.83e-08	8.93e-08
gene760269	3.47e-06	2.61e-07	13.2686	3.72994	0.000651901	4.55e-06	3.66e-06	6.4e-06	6.45e-06	4.57e-06	3.16e-06	2.56e-06	9.38e-07	1.98e-06	4.33e-07	2.82e-07	2.08e-07	3.72e-08	7.65e-08	3.35e-07	4.45e-07	1.06e-07	5.5e-08	1.76e-07	8.95e-07
gene1442684	2.37e-06	9.18e-08	25.7722	4.68774	0.000652005	9.46e-07	4.53e-06	2.04e-06	3.98e-06	3.14e-06	2.32e-06	2.7e-06	1.63e-06	1.59e-06	7.8e-07	9.09e-08	2.06e-08	2.57e-08	8.83e-08	1.07e-07	1.96e-07	7.32e-08	3.81e-08	2.19e-07	5.9e-08
gene1245907	1.09e-06	2.66e-07	4.11763	2.04181	0.000652113	1.64e-06	1.01e-06	9.33e-07	1.65e-06	9.57e-07	1.86e-06	6.34e-07	1.01e-06	8.16e-07	4.28e-07	4.92e-07	1.11e-07	6.96e-07	9.54e-08	9.63e-08	2.66e-07	2.66e-07	1.03e-07	2.66e-07	2.66e-07
gene2487175	7.52e-07	2.6e-06	0.288869	1.79151	0.000652925	7.42e-08	2.03e-07	2.4e-07	2.4e-08	7.52e-07	6.83e-08	1.93e-06	5.1e-08	3.43e-06	7.52e-07	2.69e-06	2.45e-06	2.42e-06	1.79e-06	1.09e-06	3.01e-06	3.14e-06	2.19e-06	4.16e-06	3.11e-06
gene680214	1.13e-06	6.4e-08	17.6288	4.13986	0.000653346	1.44e-06	1.28e-06	1.32e-06	1.4e-06	9.56e-07	2.3e-06	8.21e-07	4.95e-07	6.8e-07	5.94e-07	6.4e-08	6.4e-08	3.99e-08	6.4e-08	1.66e-07	4.35e-08	3.79e-08	5.91e-08	3.78e-08	6.4e-08
gene1569329	6.1e-05	9.01e-08	677.308	9.40367	0.000653418	4.35e-05	7.69e-05	5.56e-05	8.89e-05	3.17e-05	0.000107078	4.81e-05	6.47e-05	4.36e-05	5.01e-05	3.54e-08	2.81e-08	9.01e-08	4.81e-08	1.21e-08	2.29e-07	2.33e-07	5.19e-08	1.33e-07	4.02e-08
gene981586	6.5379e-05	1.67e-07	390.768	8.61017	0.000653477	5.59e-05	6.58e-05	7.03e-05	9.19e-05	2.83e-05	8.35e-05	5.54e-05	9.06e-05	3.92e-05	7.3e-05	6.06e-08	1.67e-07	1.6e-07	1.92e-07	5.27e-07	4.36e-08	3.04e-07	5.92e-08	1.14e-07	4.59e-08
gene1737097	1.84e-05	7.12e-07	25.791	4.68879	0.000653789	3.68e-06	2.24e-05	2.28e-05	2.22e-05	1.92e-05	3.09e-05	1.88e-05	1.74e-05	9.41e-06	1.69e-05	5.57e-07	2.72e-06	3.06e-07	1.4e-07	1.98e-07	1.47e-06	6.59e-07	6.35e-07	3.48e-07	9.36e-08
gene1520075	2.21e-06	1.83e-07	12.0438	3.59022	0.000654015	2.44e-06	2.62e-06	1.36e-06	7.39e-07	3.04e-06	3.26e-06	4.33e-06	2.52e-06	8.09e-07	9.9e-07	1.41e-07	2.48e-07	8.84e-08	1.31e-07	7.14e-08	3.21e-07	3.07e-07	2.18e-07	2.23e-07	8.44e-08
gene903666	5.29e-07	1.73e-08	30.5711	4.9341	0.00065403	8.26e-07	3.5e-07	5.67e-07	5.23e-07	3.78e-07	8.6e-07	2.63e-07	9.63e-07	2.72e-07	2.89e-07	5.48e-09	8.69e-09	1.73e-08	7.44e-09	1.73e-08	4.72e-08	1.03e-08	1.61e-08	3.08e-08	1.24e-08
gene1296632	9.5e-06	2.73e-08	347.931	8.44266	0.000654163	1.43e-05	8.72e-06	8.72e-06	1.92e-05	7.65e-06	1.03e-05	6.78e-06	6.78e-06	3.38e-06	9.12e-06	1.45e-08	2.3e-08	7.19e-09	2.73e-08	2.99e-08	2.73e-08	4.09e-08	3.19e-08	5.45e-08	1.65e-08
gene1531976	1.32e-05	5.14e-07	25.6778	4.68245	0.00065427	5.64e-06	1.23e-05	1.24e-05	1.14e-05	1.22e-05	1.73e-05	2.13e-05	1.8262e-05	8.74e-06	1.25e-05	3.23e-07	1.22e-06	1.2e-07	1.64e-07	5.53e-08	6.96e-07	7.58e-07	1.48e-06	1.51e-07	1.83e-07
gene713688	1.67e-06	1.76e-07	9.51104	3.2496	0.000654461	1.19e-06	9.52e-07	3e-06	2.19e-06	1.76e-06	1.34e-06	1.67e-06	2.19e-06	9.38e-07	1.48e-06	1.05e-07	1.67e-07	1.74e-07	7.16e-08	1.2e-07	1.89e-07	3.3e-08	5.66e-07	1.32e-07	1.99e-07
gene1512982	4.37e-05	7.5e-06	5.82352	2.54189	0.0006553	3.07e-05	3.67e-05	5.29e-05	7.52e-05	3.83e-05	5.73e-05	3.58e-05	3.88e-05	3.56e-05	3.58e-05	7.75e-06	6.51e-06	6.67e-06	1.36e-05	1.13e-05	4.38e-06	3.11e-06	4.21e-07	1.59e-05	5.26e-06
gene904451	1.12e-05	2.12e-07	52.7873	5.72212	0.000655447	1.08e-05	1.26e-05	8.77e-06	9.3e-06	1.32e-05	1.21e-05	7.59e-06	1.7e-05	9.34e-06	1.14e-05	1.62e-07	7.34e-08	2.75e-07	3.14e-08	3.17e-08	4.99e-07	6.52e-07	1.02e-07	8.68e-08	2.1e-07
gene277332	2.15e-07	1.2e-06	0.179736	2.47605	0.000655717	1.43e-07	4.89e-08	3.86e-08	2.15e-07	1.05e-07	2.15e-07	1.75e-07	1.47e-07	2.41e-07	8.25e-07	7.76e-07	1.52e-06	6.03e-07	1.18e-06	1.29e-06	2.24e-06	1.42e-06	1.25e-06	1.04e-06	6.68e-07
gene1295764	0.00134948	4.94e-07	2730.78	11.4151	0.000656192	0.00136584	0.00143111	0.00124842	0.00164159	0.000914157	0.00167051	0.00117309	0.00142972	0.00118039	0.00144	2.07e-07	6.56e-07	4.1e-08	5.62e-07	3.97e-07	7.13e-07	4.94e-07	9.09e-07	7.75e-07	1.88e-07
gene1568216	1.48e-05	7.96e-08	186.319	7.54163	0.000656321	1.39e-05	1.95e-05	9.98e-06	3.15e-05	2.18e-05	1.43e-05	2.13e-05	5.3e-06	6.76e-06	3.98e-06	9.83e-08	8.91e-08	2.78e-08	1.91e-08	3.85e-08	1.51e-07	1.32e-07	1.23e-07	5.27e-08	6.38e-08
gene1421384	5.12e-08	2.32e-07	0.220914	2.17844	0.000657267	5.12e-08	2.67e-08	2.1e-08	5.12e-08	8.63e-08	2.39e-08	5.12e-08	5.12e-08	5.26e-08	9.65e-08	2.04e-07	3.23e-07	3.03e-07	1.38e-07	2.32e-07	2.32e-07	2.32e-07	2.32e-07	1.91e-07	2.31e-07
gene1586578	1.7e-05	1.53e-07	111.023	6.79471	0.000657448	1.92e-05	1.43e-05	1.09e-05	1.5591e-05	1.5044e-05	2.58e-05	2.86e-05	1.24e-05	1.3e-05	1.49e-05	1.53e-07	2.96e-07	4.62e-08	3.17e-08	1.53e-07	4.53e-07	1.32e-07	6.84e-08	4.38e-08	1.53e-07
gene681005	1.48e-06	1.03e-07	14.3594	3.84392	0.000658051	1.94e-06	1.99e-06	1.12e-06	2.24e-06	1.74e-06	2.38e-06	6.76e-07	8.57e-07	1.4e-06	4.56e-07	1.61e-07	3.7e-07	5.33e-08	4.88e-08	1.03e-07	3.87e-08	1.01e-07	7.89e-08	3.37e-08	4.07e-08
gene1520299	5.58e-05	2.29e-07	243.599	7.92837	0.000658643	5.39e-05	5.43e-05	4.6e-05	5.4e-05	5.3e-05	7.87e-05	6.62e-05	4.48e-05	4.47e-05	6.23e-05	1.48e-07	5.08e-07	9.75e-08	3.34e-08	1.01e-07	5.31e-07	2.31e-07	2.52e-07	2.77e-07	1.12e-07
gene1477576	9.43e-05	6.44e-06	14.6413	3.87197	0.000660735	6.14e-05	7.63e-05	8.78e-05	9.68e-05	0.000144777	0.000101568	0.000108424	9.43e-05	9.54e-05	7.6e-05	5.16e-07	3.39e-06	3.09e-05	3.12e-07	5.39e-06	5.57e-06	4.69e-06	1.77e-06	8.74e-06	3.09e-06
gene1154711	3.41e-06	1.41e-07	24.2676	4.60096	0.000660951	4.89e-06	2.78e-06	5.42e-06	3.41e-06	2.6e-06	1.08e-06	4.31e-06	6.63e-06	1.19e-06	1.79e-06	5.38e-08	2.85e-08	1.41e-07	1.22e-07	1.41e-07	2.32e-07	1.35e-07	1.41e-07	1.68e-07	2.44e-07
gene1079829	1.58e-07	7e-09	22.6263	4.49993	0.000661383	2.23e-07	1.58e-07	9.04e-08	1.58e-07	2.47e-07	1.03e-07	1.58e-07	1.73e-07	1.13e-07	1.58e-07	7.02e-09	5.57e-09	1.04e-08	7e-09	4.81e-09	7.56e-09	6.59e-09	7e-09	7e-09	7e-09
gene976294	6.81e-07	1.67e-07	4.06863	2.02454	0.00066144	6.59e-07	6.76e-07	6.48e-07	9.13e-07	4.17e-07	6.81e-07	8.04e-07	1.12e-06	1.43e-07	7.57e-07	6.86e-08	2.72e-08	5.1e-08	2.33e-07	1.67e-07	1.11e-07	4.51e-07	3.02e-07	9.65e-08	1.67e-07
gene1081352	3.8e-07	3.71e-08	10.2266	3.35425	0.000661442	2.86e-07	5.87e-07	5.21e-07	6.94e-07	5.54e-07	1.98e-07	1.75e-07	4.43e-07	7.24e-08	2.66e-07	1.88e-08	3.71e-08	9.31e-09	2.55e-08	1.29e-08	4.05e-08	1.76e-08	9.64e-08	7.05e-08	4.27e-08
gene981555	3.02e-05	7.06e-07	42.7205	5.41686	0.000661872	1.41e-05	2.55e-05	4e-05	4.48e-05	1.97e-05	4.93e-05	2.54e-05	3.84e-05	1.84e-05	2.61e-05	4.33e-07	8.58e-07	6.25e-07	6.86e-07	8.89e-07	5.05e-07	1.39e-06	8.19e-07	5.75e-07	2.86e-07
gene980369	2.13e-05	3.25e-07	65.5307	6.0341	0.000661943	1.0985e-05	2.07e-05	2.1509e-05	4.19e-05	2.32e-05	2.72e-05	1.31e-05	2.51e-05	1.09e-05	1.86e-05	2.68e-08	1.57e-06	2.65e-08	3.25e-07	4.04e-07	5.78e-08	1.51e-07	3.93e-08	3.25e-07	3.25e-07
gene1740201	2.75e-05	3.26e-07	84.3796	6.39882	0.000661996	3.3299e-05	2.7e-05	2.49e-05	3.62e-05	1.23e-05	4.3e-05	2.03e-05	3.15e-05	2.82e-05	1.84e-05	3.55e-07	4.34e-08	1.62e-07	1.86e-07	5.62e-07	3.54e-07	3.08e-07	9.21e-07	3.08e-07	6.21e-08
gene1097360	9.47e-07	1.9e-06	0.499327	1.00194	0.000662146	4.56e-07	9.36e-07	4.62e-08	1.11e-07	1.7e-06	1.05e-07	1.18e-06	1.77e-06	1.96e-06	1.2e-06	2.34e-06	1.49e-06	2.96e-06	2.31e-06	1.53e-06	2.27e-06	3.19e-06	2.4e-06	3.3e-07	1.33e-07
gene895058	1.18e-05	1.14e-06	10.352	3.37184	0.000662302	6.19e-06	8.7e-06	1.3248e-05	1.3776e-05	1.4e-05	1.6e-05	1.43e-05	1.03e-05	1.08e-05	1.04e-05	1.23e-06	5.31e-07	3.32e-07	1.36e-06	1.14e-06	1.14e-06	1.26e-06	2.62e-06	6.28e-07	1.14e-06
gene682156	1.13e-06	2.02e-07	5.5951	2.48416	0.000662861	1.92e-06	1.29e-06	8.74e-07	1.16e-06	1.33e-06	2.15e-06	5.86e-07	9.28e-07	6.67e-07	3.71e-07	9.47e-08	2.5e-08	7.82e-08	1.07e-07	3.25e-07	1.7e-07	4.74e-07	2.54e-07	4.14e-07	7.17e-08
gene1772468	2.02e-05	4.53e-07	44.5634	5.47779	0.000662973	8.2e-06	1.76e-05	1.7e-05	3.64e-05	2.51e-05	2.98e-05	1.55e-05	2.43e-05	1.34e-05	1.47e-05	6.69e-07	6e-07	6.34e-07	2.37e-07	3.19e-07	8.15e-07	4.92e-07	1.28e-07	4.36e-07	1.98e-07
gene1235647	6.11e-07	7.81e-08	7.82686	2.96843	0.000663022	7.92e-07	7.11e-07	4.41e-07	3.36e-07	8.77e-07	4.1e-07	6.65e-07	1.07e-06	5.01e-07	3.06e-07	7.81e-08	7.81e-08	3.22e-08	7.81e-08	4.45e-08	2.1e-07	7.81e-08	4.76e-08	6.09e-08	7.37e-08
gene1569986	3.8e-05	4.26e-07	89.2742	6.48017	0.000663852	2.48e-05	3.95e-05	2.51e-05	6.48e-05	3.32e-05	7.99e-05	3.7359e-05	3.76e-05	1.95e-05	1.83e-05	8.4e-08	1.8e-06	4.26e-07	1.14e-07	1.15e-07	6.34e-07	3.16e-07	1.23e-07	5.51e-07	9.53e-08
gene1153872	3.13e-06	1.52e-07	20.5911	4.36395	0.000663943	4.05e-06	2.38e-06	7.03e-06	3.13e-06	3.2e-06	3.13e-06	3.89e-06	1.49e-06	2.63e-06	3.58e-07	1.52e-07	9.43e-08	1.18e-07	1.52e-07	8.15e-08	4.27e-08	3.72e-08	5.81e-08	3.35e-07	4.5e-07
gene699001	8.07e-07	1.72e-07	4.69687	2.2317	0.000664284	2.51e-07	7.72e-07	8.07e-07	1.22e-06	8.33e-07	8.07e-07	1.53e-06	1.04e-06	5.07e-07	3.1e-07	2.33e-07	6.17e-08	3.47e-07	2.64e-07	1.33e-07	4.19e-08	3.65e-08	2.85e-08	4.01e-07	1.72e-07
gene1569478	2.88e-05	4.08e-07	70.46	6.13873	0.000664372	2.6e-05	2.7053e-05	2.77e-05	4.56e-05	1.73e-05	5.8471e-05	3.53e-05	1.75e-05	1.89e-05	1.39e-05	3.04e-07	6.93e-07	3.01e-07	3.1e-07	1.56e-07	6.55e-07	2.5e-07	4.73e-07	6.41e-07	3.02e-07
gene1170566	1.44e-07	2.6e-08	5.51481	2.46331	0.000664557	1.44e-07	1.63e-07	1.44e-07	7.72e-08	1.44e-07	1.44e-07	1.46e-07	2.46e-07	8.05e-08	1.48e-07	6.94e-08	2.2e-08	2.75e-08	1.89e-08	1.9e-08	1.5e-08	2.61e-08	1.02e-08	2.6e-08	2.6e-08
gene681426	1.23e-06	6.34e-08	19.4666	4.28293	0.000664623	2.04e-06	1.35e-06	8.74e-07	1.51e-06	1.99e-06	2.32e-06	5.86e-07	7.42e-07	4.85e-07	4.45e-07	2.26e-08	7.16e-08	6.34e-08	9.2e-08	1.55e-08	7.3e-08	6.34e-08	6.34e-08	1.06e-07	6.34e-08
gene1466882	5.59e-05	2.58e-07	216.706	7.75959	0.000664949	1.92e-05	4.4e-05	5.83e-05	5.58e-05	8.72e-05	0.000113263	7.74e-05	4.9e-05	2.8e-05	2.72e-05	1.04e-07	8.23e-08	1.03e-07	3.52e-07	2.58e-07	1.12e-07	2.92e-07	2.58e-07	1.95e-07	8.25e-07
gene904870	2.12e-06	2.29e-07	9.25114	3.20963	0.000665177	2.94e-06	3.08e-06	1.57e-06	1.31e-06	3.78e-06	1.73e-06	1.51e-06	2.61e-06	1.01e-06	1.67e-06	2.19e-07	8.03e-08	1.5e-07	6.87e-08	1.16e-07	2.55e-07	9.82e-07	1.24e-07	2.21e-07	7.66e-08
gene1199353	5.82e-06	3.48e-07	16.6995	4.06174	0.000665215	6.48e-06	6.96e-06	2.5e-06	6.88e-06	6.15e-06	3.69e-06	7.16e-06	8.59e-06	5.93e-06	3.82e-06	2.75e-07	4.36e-07	2.42e-07	5.39e-07	3.76e-07	1.97e-07	2.87e-07	6.26e-07	2.29e-07	2.77e-07
gene745836	2.73e-06	1.22e-07	22.4679	4.48979	0.000665883	4.97e-06	2.07e-06	2.9e-06	1.28e-06	4.31e-06	2.59e-06	3.48e-06	2.12e-06	1.9e-06	1.68e-06	1.41e-07	4.49e-08	1.22e-07	7.69e-08	1.22e-07	1.22e-07	3.19e-07	8.29e-08	1.22e-07	6.42e-08
gene1079052	6.1e-07	7.82e-08	7.80486	2.96437	0.000665928	6.27e-07	5.36e-07	5.93e-07	7.78e-07	1e-06	3.21e-07	5.53e-07	7.19e-07	2.82e-07	6.9e-07	2.63e-08	2.08e-07	7.82e-08	3.57e-08	3.6e-08	1.13e-07	4.94e-08	7.82e-08	7.82e-08	7.82e-08
gene1419335	1.83e-05	8.39e-07	21.8681	4.45076	0.000665942	1.89e-05	1.8787e-05	1.67e-05	1.61e-05	1.82e-05	3.33e-05	1.64e-05	1.39e-05	1.17e-05	1.95e-05	3.84e-07	8.39e-07	1.52e-07	2.3e-06	4.21e-07	2.15e-06	8.39e-07	8.39e-07	2.88e-07	1.74e-07
gene1634253	1.05e-05	1e-06	10.5228	3.39545	0.00066662	1.08e-05	8.95e-06	7.41e-06	5.99e-06	1.14e-05	1.3e-05	1.4e-05	1.51e-05	7.93e-06	1.06e-05	7.68e-07	1.83e-06	3.81e-07	1.57e-06	2.11e-07	1.49e-06	1.01e-06	1.69e-07	1.87e-06	6.98e-07
gene982484	1.25e-05	4.45e-07	28.1766	4.81643	0.000666744	7.24e-06	9.67e-06	1.5e-05	2.02e-05	1.5e-05	1.93e-05	1.48e-05	5.66e-06	8.83e-06	9.53e-06	5.11e-07	6.89e-07	7.59e-08	2.78e-07	1.4e-07	1.05e-06	1.44e-07	1.12e-07	1.01e-06	4.45e-07
gene860286	1.67e-06	7.93e-08	21.0604	4.39646	0.000666785	2.55e-06	2.26e-06	1.26e-06	2.6e-06	1.1e-06	5.56e-07	2.27e-06	1.91e-06	9.17e-07	1.28e-06	2.13e-08	7.93e-08	4.23e-08	1.74e-07	1.17e-07	7.93e-08	8.01e-08	3.12e-08	1.2e-07	4.84e-08
gene681471	1.5e-06	2.38e-07	6.30097	2.65557	0.000666995	2.224e-06	1.8e-06	1.21e-06	1.91e-06	1.61e-06	2.91e-06	9.4e-07	8.83e-07	8.22e-07	6.88e-07	2.38e-07	2.5e-07	2.38e-07	1.6e-07	5.4e-07	1.7e-07	2.38e-07	5.77e-08	2.21e-07	2.68e-07
gene908193	1.14e-05	3.81e-08	298.328	8.22075	0.000667073	6.03e-06	1.51e-05	5.73e-06	9.42e-06	1.4556e-05	1.51e-05	2.15e-05	1.16e-05	4.26e-06	1.03e-05	3.01e-08	3.81e-08	7.44e-08	4.08e-08	2.06e-08	3.81e-08	2.82e-08	4.4e-08	2.82e-08	3.81e-08
gene1110056	2.15e-07	3.64e-08	5.91286	2.56386	0.000667506	2.15e-07	2.53e-07	4.89e-07	2.4e-07	2.15e-07	3.03e-07	1.01e-07	2.15e-07	5.55e-08	6.79e-08	3.64e-08	1.76e-08	2.19e-08	3.01e-08	3.03e-08	7.16e-08	4.16e-08	1.62e-08	6.23e-08	3.64e-08
gene1569445	5.08e-05	1.66e-07	305.621	8.2556	0.000667526	3.82e-05	5.82e-05	3.2e-05	9.08e-05	3.24e-05	9.35e-05	3.7519e-05	7.1e-05	2.41e-05	3.06e-05	9.98e-08	2.53e-07	9.89e-08	5.42e-08	2.74e-08	4.74e-07	1.13e-07	2.05e-07	1.12e-07	2.27e-07
gene1390327	2.05e-07	6.22e-08	3.29673	1.72104	0.000667803	2.73e-07	1.87e-07	2.05e-07	2.65e-07	3.02e-07	2.05e-07	1.11e-07	1.88e-07	2.05e-07	1.12e-07	6.22e-08	8.42e-08	6.22e-08	6.22e-08	3.64e-08	1.14e-07	4.98e-08	3.89e-08	4.98e-08	6.22e-08
gene681636	1.62e-06	8.89e-08	18.2297	4.18822	0.000667876	2.5e-06	1.76e-06	9.71e-07	1.42e-06	2.65e-06	2.69e-06	8.91e-07	1.34e-06	1e-06	9.67e-07	6.94e-08	9.18e-08	9.17e-08	3.14e-08	1.59e-08	8.89e-08	4.13e-07	1.7e-08	4.34e-08	2.63e-08
gene896752	6.4831e-05	1.11e-06	58.2662	5.86459	0.000667932	3.06e-05	5.77e-05	6.63e-05	7.8e-05	6.07e-05	9.19e-05	7.08e-05	7.34e-05	5.04e-05	6.86e-05	1.2e-06	6.12e-07	2.68e-07	1.42e-06	1.59e-07	6.66e-07	2.03e-06	2.94e-06	7.24e-07	1.11e-06
gene904307	6.38e-06	8.08e-07	7.89351	2.98067	0.000668017	6.54e-06	1.01e-05	2.97e-06	4.33e-06	7.77e-06	5.87e-06	8.38e-06	7.4e-06	5.81e-06	4.54e-06	2.35e-07	2.61e-07	1.53e-06	5.1e-07	5.79e-07	8.6e-07	2.65e-07	1.44e-06	1.32e-06	1.07e-06
gene910844	1.84e-05	2.85e-07	64.5783	6.01298	0.000668733	3.04e-05	1.19e-05	1.84e-05	1.96e-05	1.38e-05	2.5253e-05	2e-05	1.34e-05	1.89e-05	1.25e-05	9.76e-08	4.65e-07	9.67e-08	1.9e-07	3.82e-07	3.61e-07	2.88e-07	6.95e-07	1.83e-07	9.5e-08
gene982390	2.49e-05	4.83e-07	51.48	5.68594	0.000668948	3.96e-05	2.25e-05	2.66e-05	5.06e-05	1.8e-05	2.63e-05	2.22e-05	1.32e-05	1.36e-05	1.62e-05	6.47e-07	1.92e-07	4e-08	1.65e-07	1.66e-07	3.92e-07	2.28e-07	3.85e-07	2.27e-07	2.39e-06
gene682617	1.08e-06	1.42e-07	7.55817	2.91804	0.000670954	1.62e-06	8.74e-07	1.03e-06	1.49e-06	8.48e-07	2.19e-06	8.32e-07	8.79e-07	7.75e-07	2.11e-07	1.42e-07	1.75e-07	1.42e-07	1.28e-07	4.32e-08	6.79e-08	4.74e-07	1.85e-07	2.95e-08	3.58e-08
gene1223673	6.12e-07	9.6e-08	6.37339	2.67206	0.000671094	6.53e-07	8.04e-07	5.29e-07	3.8e-07	8.68e-07	4.81e-07	6.38e-07	8.09e-07	7.93e-07	1.62e-07	9.6e-08	9.6e-08	9.6e-08	6.57e-08	6.63e-08	1.56e-07	9.08e-08	1.06e-07	9.07e-08	9.6e-08
gene1111598	2.95e-07	5.84e-08	5.049	2.336	0.000671239	2.95e-07	3.53e-07	4.74e-07	3.34e-07	3.81e-08	4.12e-07	4.2e-07	2.95e-07	3.48e-08	2.95e-07	1.66e-08	2.63e-08	3.28e-08	5.84e-08	4.54e-08	3.57e-08	5.84e-08	9.7e-08	1.55e-07	5.84e-08
gene1342395	2.86e-06	5.67e-07	5.04929	2.33608	0.000671902	2.66e-06	3.24e-06	2.24e-06	3.11e-06	5.33e-06	2.14e-06	3.11e-06	2.17e-06	2.63e-06	1.99e-06	2.65e-07	6.6e-07	7.49e-08	3.08e-07	3.63e-07	9.78e-07	4.26e-07	2.77e-07	1.63e-06	6.87e-07
gene678325	2.17e-05	1.17e-07	185.098	7.53215	0.000672261	3.18e-05	1.88e-05	1.22e-05	2.35e-05	2.86e-05	1.21e-05	2.33e-05	2.99e-05	1.69e-05	2.04e-05	7.79e-08	2.27e-07	1.8e-07	1.77e-08	5.34e-08	1.4e-07	1.46e-07	1.17e-07	9.75e-08	1.17e-07
gene3851000	1.44e-06	7.57e-08	18.9705	4.24568	0.000672599	1.44e-06	1.36e-06	3.05e-06	1.44e-06	1.44e-06	6.11e-07	2.16e-06	1.37e-06	6.72e-07	8.22e-07	8.43e-08	1.87e-07	1.67e-08	2.29e-08	4.62e-08	1.09e-07	3.17e-08	2.47e-08	1.58e-07	7.57e-08
gene1342829	3.41e-06	1.14e-07	29.9608	4.905	0.000673519	2.64e-06	3.85e-06	2.63e-06	5.22e-06	5.78e-06	2.24e-06	2.73e-06	3.61e-06	3.13e-06	2.32e-06	7.52e-08	3.18e-07	4.97e-08	3.41e-08	1.14e-07	3.24e-07	4.71e-08	7.35e-08	4.7e-08	5.69e-08
gene910648	8.95e-06	3.96e-07	22.5982	4.49813	0.000674136	7.22e-06	8.255e-06	5.16e-06	1.3e-05	1.08e-05	1.43e-05	1.12e-05	5.327e-06	6.35e-06	7.82e-06	2.48e-07	8.73e-07	1.09e-07	2.62e-07	6.79e-07	1.19e-07	3.88e-07	8.07e-07	2.58e-07	2.19e-07
gene1318697	1.49e-07	5.14e-08	2.89111	1.53162	0.000674512	1.64e-07	1.34e-07	7.95e-08	1.49e-07	1.49e-07	1.49e-07	2.4e-07	2.03e-07	9.93e-08	1.21e-07	5.14e-08	5.14e-08	9.7e-08	1.02e-08	4.13e-08	3.25e-08	5.66e-08	5.14e-08	7.07e-08	5.14e-08
gene660508	1.23e-05	1.37e-07	89.844	6.48935	0.000674772	1.09e-05	1.47e-05	1.62e-05	9.1e-06	2.16e-05	5.32e-06	1.3372e-05	1.24e-05	7.72e-06	1.17e-05	4.56e-08	9.64e-08	9.03e-08	1.65e-07	6.25e-08	1.31e-07	3.14e-07	1.56e-07	1.71e-07	1.37e-07
gene981207	4.05e-06	1.04e-07	39.0308	5.28654	0.000674843	3.38e-06	2.75e-06	4.11e-06	5.26e-06	3.06e-06	8.38e-06	6.43e-06	2.83e-06	2.39e-06	1.89e-06	4.34e-08	8.27e-08	4.3e-08	1.18e-08	2.62e-07	7.49e-08	1.63e-07	2.04e-07	4.89e-08	1.04e-07
gene1367782	2.87e-06	1.02e-07	28.261	4.82074	0.000675257	1.89e-06	3.31e-06	4e-06	3.09e-06	4.64e-06	2.24e-06	2.2e-06	2.51e-06	1.7e-06	3.16e-06	5.71e-08	9.06e-08	3.77e-08	7.76e-08	5.22e-08	1.23e-07	3.22e-07	8.37e-08	7.14e-08	1.02e-07
gene1297082	1.35e-05	3.24e-08	418.377	8.70866	0.000675396	1.16e-05	2.16e-05	1.01e-05	1.47e-05	8.17e-06	1.4e-05	1.16e-05	2.21e-05	6.93e-06	1.47e-05	5.55e-08	5.87e-08	3.24e-08	1.26e-08	1.27e-08	2e-08	3.24e-08	3.24e-08	3.47e-08	3.24e-08
gene1466631	8.48e-05	6.99e-08	1213.87	10.2454	0.000675689	3.5e-05	7.43e-05	8.54e-05	6.65e-05	0.000121277	0.000112248	0.000118858	9.152e-05	5.15e-05	9.19e-05	6.99e-08	1.95e-08	1.22e-08	1.33e-07	3.36e-08	2.65e-08	9.22e-08	5.39e-08	2.3e-07	2.79e-08
gene904309	1.01e-05	1.23e-07	82.4351	6.36519	0.00067604	1.11e-05	1.34e-05	6.29e-06	6.26e-06	1.56e-05	6.18e-06	1.17e-05	1.43e-05	9.85e-06	6.51e-06	1.23e-07	3.9e-08	1.23e-07	3.01e-07	1.23e-07	5.31e-08	9.25e-08	1.23e-07	1.38e-07	1.12e-07
gene1098801	4.89e-07	3.23e-06	0.15161	2.72156	0.000676062	1.26e-07	3.24e-07	4.89e-07	4.89e-07	6.99e-08	4.89e-07	3.08e-07	5.86e-07	1.15e-06	8.59e-07	4.64e-06	5.5e-06	2.52e-06	2.7e-06	2.03e-06	3.64e-06	3.13e-06	3.47e-06	3.43e-06	1.2e-06
gene1435467	2.05e-07	7.1e-06	0.0288261	5.11648	0.000676139	2.48e-08	5.09e-08	2.21e-07	2.41e-08	2.05e-07	2.29e-08	1.52e-07	1.54e-07	9.79e-07	2.15e-07	6.93e-06	7.35e-06	5.96e-06	4.36e-06	8.56e-06	6.47e-06	7.53e-06	6.68e-06	9.79e-06	7.415e-06
gene1567874	4.7761e-05	4.4e-08	1086.66	10.0857	0.00067616	2.93e-05	5.26e-05	3.61e-05	7.69e-05	3.14e-05	7.37e-05	3.69e-05	6.76e-05	2.93e-05	4.38e-05	4.4e-08	5.52e-08	1.15e-08	6.31e-08	1.59e-08	4.4e-08	2.18e-08	1.36e-07	2.18e-08	2.63e-08
gene1420617	3.83e-05	6.04e-07	63.3938	5.98627	0.000677045	2.81e-05	3.42e-05	3.55e-05	3.31e-05	3.41e-05	6.3e-05	4.82e-05	4.01e-05	1.95e-05	4.7e-05	8.54e-07	7.26e-07	1.21e-07	8.29e-08	2.175e-06	3.29e-07	2.29e-07	3.13e-07	6.04e-07	6.04e-07
gene3853637	5.66e-06	4.28e-07	13.2356	3.72635	0.000677334	9.49e-06	3.78e-06	8.3e-06	5.96e-06	7.94e-06	4.16e-06	6.26e-06	2.94e-06	2.34e-06	5.49e-06	1.43e-07	4.99e-07	2.83e-07	8.93e-07	1.57e-07	1.85e-07	4.83e-07	1.09e-06	4.82e-07	6.49e-08
gene1078901	1.25e-06	7.98e-08	15.6277	3.96603	0.000677817	1.37e-06	1.19e-06	6.77e-07	1.33e-06	1.85e-06	5.96e-07	1.61e-06	1.81e-06	1.06e-06	9.67e-07	7.98e-08	1.74e-07	1.55e-08	7.98e-08	2.14e-08	3.37e-08	2.94e-08	7.98e-08	2.05e-07	7.98e-08
gene900275	7.24e-05	2.52e-07	287.517	8.1675	0.000678628	4.97e-05	6.06e-05	6.42e-05	7.15e-05	0.000106066	0.000115563	7.9771e-05	5.02e-05	6.56e-05	6.08e-05	2.7e-08	4.06e-07	1.87e-07	9.16e-08	2.4e-07	3.2e-07	4.56e-07	4.74e-07	1.01e-07	2.14e-07
gene1636034	7.45e-06	8.98e-07	8.29846	3.05284	0.0006794	5.84e-06	5e-06	8.47e-06	8.4e-06	9.37e-06	6.29e-06	1.1e-05	6.65e-06	7.75e-06	5.72e-06	6.17e-07	1.54e-06	4.5e-07	1.63e-06	2.67e-07	1.4e-06	7.32e-07	1.9e-07	1.7e-06	4.42e-07
gene1296922	6.41e-05	1.13e-07	569.198	9.15279	0.000680169	5.8655e-05	7.43e-05	6.5e-05	5.79e-05	4.87e-05	0.000103573	5.61e-05	5.7e-05	6.11e-05	5.87e-05	3.11e-08	1.13e-07	9.24e-08	4.22e-08	4.26e-08	2.68e-07	1.75e-07	1.37e-07	1.13e-07	1.13e-07
gene145155	3.28e-07	3.95e-06	0.083156	3.58804	0.000680335	2.18e-07	5.04e-07	2.21e-07	3.7e-07	6.04e-08	3.28e-07	1.33e-07	3.38e-07	7.72e-07	3.37e-07	3.98e-06	3.83e-06	3.67e-06	2.24e-06	3.87e-06	3.6e-06	4.04e-06	3.95e-06	5.62e-06	4.67e-06
gene1018553	2.01e-06	1.41e-07	14.3034	3.83829	0.000681235	9.69e-07	2.98e-06	2.06e-06	2.08e-06	4.06e-06	2.35e-06	1.74e-06	1.63e-06	1.03e-06	1.2e-06	1.41e-07	1.41e-07	3.44e-07	1.41e-07	1.41e-07	2.42e-08	8.42e-08	3.45e-07	2.1e-08	2.54e-08
gene1313435	1.84e-06	1.73e-07	10.6329	3.41046	0.000681245	1.49e-06	9.56e-07	2.72e-06	1.99e-06	3.3e-06	1.89e-06	1.14e-06	2.31e-06	1.51e-06	1.15e-06	8.46e-08	1.34e-07	1.73e-07	1.44e-07	2.9e-08	3.19e-07	7.95e-08	3.1e-08	5.95e-07	1.44e-07
gene759312	5.28e-05	1.26e-06	41.8367	5.3867	0.000681382	5.44e-05	9.38e-05	6.2e-05	5.59e-05	4.04e-05	7.26e-05	4.07e-05	2.5048e-05	4.61e-05	3.72e-05	9.7e-08	6.15e-07	1.26e-06	1.26e-06	1.33e-07	6.27e-07	1.28e-06	1.26e-06	3.64e-07	5.72e-06
gene1295707	1.67e-05	5.07e-07	32.9014	5.04008	0.000682634	2.8e-05	1.49e-05	1.32e-05	1.87e-05	1.05e-05	2.09e-05	1.18e-05	2.1968e-05	7.75e-06	1.91e-05	4.76e-07	7.1e-07	5.55e-08	6.47e-07	2.3e-07	6.64e-07	4.21e-07	1.03e-06	5.25e-07	3.18e-07
gene1738388	4.34e-05	2.45e-06	17.738	4.14877	0.000683689	3.78e-05	4.17e-05	4.24e-05	4.12e-05	4.08e-05	7.18e-05	3.89e-05	4.02e-05	3.0146e-05	4.92e-05	2.16e-06	1.41e-06	1.13e-06	8.65e-07	8.55e-06	2.45e-06	2.45e-06	5.6e-07	2.45e-06	2.45e-06
gene898100	1.0106e-05	5.08e-07	19.8865	4.31372	0.000683741	5.78e-06	1.06e-05	1.0986e-05	1.75e-05	9.25e-06	1.42e-05	8.55e-06	8.17e-06	5.71e-06	1.03e-05	5.08e-07	5.08e-07	2.54e-08	5.08e-07	3.51e-07	6.63e-07	2.26e-06	1.5e-07	4.8e-08	5.82e-08
gene1102238	6.92e-07	1.26e-07	5.49497	2.45811	0.000684209	6.81e-07	8.73e-07	6.34e-07	5.61e-07	1.17e-06	3.13e-07	8.73e-07	8.43e-07	3.44e-07	6.31e-07	1.99e-07	7.88e-08	1.26e-07	3.37e-08	1.26e-07	3.21e-07	9.33e-08	1.09e-07	4.66e-08	1.26e-07
gene962589	1.37e-06	1.14e-07	11.9727	3.58168	0.000685924	8.36e-07	1.86e-06	2.93e-06	2.43e-06	1.37e-06	1.15e-06	1.36e-06	8.63e-07	7.05e-07	1.72e-07	7.13e-08	9.43e-08	9.42e-08	3.23e-07	1.63e-08	2.56e-08	2.23e-08	3.49e-08	2.45e-07	2.16e-07
gene1567997	5.29e-05	8.06e-07	65.685	6.03749	0.000687214	7.4793e-05	6.65e-05	4.82e-05	5.22e-05	2.83e-05	8.6347e-05	3.17e-05	5.44e-05	3.95e-05	4.73e-05	4.23e-07	1.03e-06	6.14e-07	6.89e-07	1.39e-06	9.12e-07	9e-07	1.12e-06	7.93e-07	1.92e-07
gene2082723	4.07e-07	2.61e-08	15.584	3.962	0.000687278	4.34e-07	6.68e-07	4.07e-07	1.58e-07	3.6e-07	3.49e-07	5.3e-07	5.04e-07	3.29e-07	3.35e-07	5.28e-08	2.61e-08	2.62e-08	2.61e-08	2.61e-08	2.85e-08	2.61e-08	9.67e-09	2.48e-08	1.5e-08
gene1568148	5.36e-05	5.59e-07	95.8923	6.58334	0.000687323	3.66e-05	4.97e-05	5.18e-05	8.98e-05	4.55e-05	9.82e-05	2.5e-05	7.3236e-05	3.3e-05	3.3e-05	6.74e-07	4.79e-07	8.44e-07	7.23e-07	3.16e-07	6.12e-07	4.67e-07	4.94e-07	8.99e-07	8.06e-08
gene911077	3.18e-05	1.28e-07	247.621	7.95199	0.000687375	1.39e-05	2.81e-05	2.73e-05	4.36e-05	2.52e-05	4.44e-05	3.8e-05	4.19e-05	2.48e-05	3.04e-05	4.37e-08	1.04e-07	2.16e-08	5.93e-08	5.09e-07	4.71e-08	1.28e-07	1.6e-07	8.19e-08	1.28e-07
gene895011	7.62e-05	1.44e-06	52.9647	5.72696	0.000687663	4e-05	6.65e-05	9.32e-05	9.33e-05	6.08e-05	0.000119217	6.53e-05	9.86e-05	3.31e-05	9.22e-05	1.55e-06	5.42e-07	3.59e-07	1.45e-06	1.65e-07	1.56e-06	2.87e-06	3.89e-06	5.66e-07	1.44e-06
gene914682	7.03e-06	1.68e-07	41.9353	5.39009	0.000688432	1.08e-05	3.75e-06	6.91e-06	5.91e-06	1.1539e-05	6.73e-06	5.95e-06	6.98e-06	5.48e-06	6.2e-06	4.82e-08	3.06e-07	1.43e-07	6.55e-08	3.96e-07	2.08e-07	9.05e-08	1.41e-07	1.68e-07	1.09e-07
gene1110860	4.08e-07	6.73e-08	6.07016	2.60173	0.000688541	4.08e-07	2.59e-07	8.16e-07	5.71e-07	4.08e-07	5.41e-07	7.18e-07	1.73e-07	8.5e-08	1.04e-07	5.05e-08	4.01e-08	2.5e-08	1.03e-07	5.19e-08	5.45e-08	7.12e-08	6.73e-08	9.47e-08	1.15e-07
gene81318	3.01e-07	4.9e-08	6.15157	2.62095	0.000689593	3.01e-07	3.59e-07	3.01e-07	5.09e-07	1.93e-07	3.01e-07	2.85e-07	2.4e-07	2.36e-07	2.88e-07	5.62e-08	4.46e-08	4.9e-08	3.82e-08	3.85e-08	4.9e-08	5.28e-08	4.9e-08	4.9e-08	6.38e-08
gene1466640	6.8555e-05	2.73e-07	251.503	7.97443	0.000689845	3.24e-05	6.24e-05	6.36e-05	7.5e-05	8.69e-05	8.36e-05	7.49e-05	8.08e-05	4.43e-05	8.16e-05	2.5e-07	5.87e-07	1.19e-07	5.28e-07	1.52e-07	1.2e-07	3.48e-08	4.07e-08	7.46e-07	1.47e-07
gene909174	2.61e-05	6.56e-08	397.75	8.63572	0.000690934	3.25e-05	2.03e-05	2.56e-05	2.84e-05	1.99e-05	3.65e-05	1.8e-05	3.29e-05	1.5005e-05	3.2e-05	6.86e-08	6.56e-08	1.02e-07	2.33e-08	4.7e-08	6.56e-08	1.29e-07	2.51e-08	6.43e-08	6.56e-08
gene1296617	1.96e-05	3.51e-07	55.7955	5.80208	0.000690958	3.93e-05	1.76e-05	9.71e-06	2.49e-05	1.53e-05	2.55e-05	1.28e-05	3.22e-05	7.82e-06	1.1e-05	2.81e-07	4.05e-07	2.53e-08	2.78e-07	1.05e-07	5.51e-07	2.88e-07	8.98e-07	3.35e-07	3.48e-07
gene1178629	6e-08	8.14e-07	0.0737033	3.76213	0.000691041	4.64e-08	6e-08	6e-08	6e-08	5.13e-08	4.27e-08	5.66e-08	4.78e-08	6e-08	1.15e-07	7.79e-07	1.09e-06	6.28e-07	6.5e-07	9.76e-07	1.08e-06	8.36e-07	9.78e-07	8.35e-07	2.78e-07
gene100187	2.35e-06	8.22e-06	0.286382	1.80399	0.000691354	2.75e-06	2.82e-07	4.67e-06	6.66e-07	3.04e-07	2.91e-06	2.01e-06	1.84e-06	7.08e-06	1.02e-06	7.63e-06	8.35e-06	8.33e-06	4.74e-06	8.36e-06	7.52e-06	1.032e-05	7.88e-06	1.18e-05	7.23e-06
gene1079622	1.16e-06	5.87e-08	19.7256	4.302	0.000692408	1.16e-06	1.05e-06	9.36e-07	1.5e-06	1.85e-06	7.1e-07	1.88e-06	7.95e-07	1.3e-06	3.97e-07	1.33e-07	3.01e-08	5.64e-08	5.87e-08	5.21e-08	5.87e-08	3.57e-08	8.35e-08	3.56e-08	4.31e-08
gene1567672	0.000156328	1.18e-06	132.684	7.05185	0.000692415	6.61e-05	0.000188999	0.00017609	0.000217274	0.000104845	0.000231382	0.000123853	0.000214882	5.69e-05	0.000183	3.53e-07	2.89e-06	1.02e-06	5.53e-07	8.56e-07	1.41e-06	9.18e-07	6.76e-07	1.32e-06	1.79e-06
gene1420518	1.46e-05	1.53e-07	95.0966	6.57132	0.000692726	7.77e-06	1.36e-05	1.45e-05	1.03e-05	1.57e-05	2.57e-05	2.15e-05	1.37e-05	9.08e-06	1.39e-05	6.38e-08	3.79e-07	7.9e-08	8.66e-08	2.19e-07	3.09e-07	8.98e-08	2.1e-07	5.98e-08	3.62e-08
gene1245539	1.02e-06	5.7e-08	17.8242	4.15577	0.000693368	1.07e-06	1.18e-06	6.47e-07	1.98e-06	1.08e-06	2.04e-06	1.3e-06	3.66e-07	2.69e-07	2.2e-07	1.83e-08	5.7e-08	1.82e-08	2.49e-08	5.7e-08	3.96e-08	3.45e-08	5.7e-08	2.06e-07	5.7e-08
gene874925	2.51e-07	4.21e-06	0.059706	4.06598	0.000693483	2.47e-07	1.69e-07	6.67e-08	7.99e-08	3.19e-07	3.41e-07	3.52e-07	2.12e-07	6.25e-07	1.02e-07	4.63e-06	5.36e-06	3.13e-06	3.9e-06	3.52e-06	5.19e-06	5.13e-06	4.81e-06	4.08e-06	2.35e-06
gene762832	2.95e-05	3.1e-07	95.1847	6.57266	0.000693924	3.7637e-05	3.3e-05	2.17e-05	2.38e-05	3.15e-05	2.45e-05	3.8077e-05	2.79e-05	3.13e-05	2.56e-05	3.1e-07	1.33e-07	3.1e-07	3.1e-07	1.04e-06	1.81e-07	1.58e-07	1.23e-07	1.57e-07	3.81e-07
gene1455431	4.09e-07	1.16e-05	0.035124	4.8314	0.000694254	2.56e-07	1.31e-07	1.04e-07	4.09e-07	2.83e-07	1.18e-07	6.25e-07	2.64e-07	1.42e-06	4.75e-07	9.99e-06	1.16e-05	8.91e-06	7.88e-06	1.2e-05	1.25e-05	1.2333e-05	1.2e-05	1.91e-05	1.01e-05
gene682625	1.76e-06	1.97e-07	8.96114	3.16368	0.000694606	2.38e-06	1.3e-06	1.8e-06	2.46e-06	7.02e-07	3.07e-06	2.52e-06	1.31e-06	1.12e-06	9.81e-07	5.58e-08	3.54e-07	2.76e-08	1.9e-07	1.53e-07	1.2e-07	5.76e-07	1.23e-07	5.23e-08	3.17e-07
gene1041371	2.14e-05	1.63e-06	13.1303	3.71483	0.000694845	1.55e-05	2.36e-05	1.97e-05	2.4361e-05	1.59e-05	3.3e-05	2.53e-05	1.76e-05	1.62e-05	2.3e-05	1.74e-06	7.89e-07	7.39e-07	2.03e-06	8.53e-07	1.61e-06	3.04e-06	8.2e-07	4.55e-06	1.41e-07
gene1566167	8.29e-08	7.31e-07	0.113393	3.14059	0.000697136	2.26e-08	6.97e-08	3.67e-08	4.39e-08	1.25e-07	2.08e-08	8.3e-08	7.01e-08	1.6e-07	1.96e-07	4.23e-07	7.31e-07	7.31e-07	1.15e-06	5.8e-07	6.84e-07	9.94e-07	1.09e-06	1.98e-07	7.31e-07
gene611430	6.51e-07	3.04e-06	0.214147	2.22333	0.000698022	3.68e-07	7.76e-07	5.13e-07	3.37e-07	6.56e-07	7.52e-08	1.25e-06	7.17e-07	7.85e-07	1.04e-06	3.98e-06	4.37e-06	2.96e-06	3.19e-06	2.52e-06	3.08e-06	2.25e-06	4.56e-06	1.34e-06	2.15e-06
gene1111061	1.97e-07	7.95e-08	2.47733	1.30878	0.000698133	1.97e-07	1.53e-07	1.61e-07	2.41e-07	1.97e-07	2.74e-07	3.03e-07	1.97e-07	5.02e-08	1.97e-07	7.42e-08	7.95e-08	5.51e-08	2.52e-08	1.27e-07	7.95e-08	6.97e-08	1.63e-07	7.95e-08	4.21e-08
gene1735001	2.59e-06	1.6e-07	16.136	4.01221	0.000698328	2.98e-06	1.72e-06	4.98e-06	4.16e-06	2.59e-06	2.4e-06	3.64e-06	9.61e-07	1.51e-06	9.22e-07	5.16e-08	8.18e-08	1.79e-07	3.5e-08	3.53e-08	5.56e-07	1.6e-07	2.27e-07	1.6e-07	1.17e-07
gene898508	8.76e-06	7.86e-07	11.1505	3.47904	0.000699187	9.39e-06	5.27e-06	1.4111e-05	1.35e-05	8.1e-06	1.37e-05	8.55e-06	4.19e-06	5.51e-06	5.27e-06	7.86e-07	4.89e-08	1.22e-07	7.86e-07	2.12e-07	1.73e-06	3.36e-06	5.43e-07	5.79e-08	2.1e-07
gene1429741	2.04e-05	2.5e-07	81.4949	6.34864	0.000699198	2.02e-05	2.04e-05	2.26e-05	1.5e-05	1.59e-05	2.11e-05	2.5011e-05	2.34e-05	2.13e-05	1.88e-05	3.44e-07	6.01e-07	9.61e-08	2.4e-07	4.96e-07	1.33e-07	4.97e-08	2.33e-07	2.5e-07	6e-08
gene989484	2.94e-06	4.03e-07	7.28715	2.86535	0.000699215	4.31e-06	2.11e-06	2.12e-06	3e-06	3.63e-06	1.55e-06	4.57e-06	3.96e-06	1.33e-06	2.78e-06	2.35e-07	4.03e-07	1.14e-06	7.59e-07	4.43e-07	4.03e-07	1.1e-07	1.29e-07	2.76e-07	1.34e-07
gene1770779	8.4e-06	3.95e-07	21.291	4.41217	0.000699328	9.67e-07	9.51e-06	1.3e-05	9.16e-06	6.29e-06	1.2143e-05	1.24e-05	1.04e-05	3.91e-06	6.26e-06	2.75e-07	3.95e-07	1.28e-07	3.07e-07	3.99e-07	5.92e-07	3.04e-07	7.58e-07	3.94e-07	3.95e-07
gene1635927	7.37e-06	1.53e-06	4.82613	2.27087	0.000699486	6.35e-06	8e-06	8.84e-06	5.72e-06	8.95e-06	7.64e-06	8.31e-06	5.98e-06	7.07e-06	6.84e-06	8.08e-07	2.47e-06	9.24e-07	1.69e-06	2.56e-07	3.02e-06	2.34e-06	4.1e-07	2.449e-06	9.18e-07
gene1109973	3.3e-07	7.8e-08	4.22861	2.08018	0.000700706	3.3e-07	3.89e-07	6.15e-07	3.68e-07	6e-08	4.99e-07	5.3e-07	3.3e-07	1.1e-07	6.71e-08	3.95e-08	6.27e-08	3.92e-08	5.37e-08	1.08e-07	8.53e-08	3.71e-08	1.16e-07	1.48e-07	8.98e-08
gene680797	9.37e-07	1.46e-07	6.39873	2.67779	0.000700707	1.08e-06	9.25e-07	9.34e-07	1.12e-06	7.98e-07	2.06e-06	5.72e-07	1e-06	4.74e-07	4.01e-07	1.06e-07	1.01e-07	8.43e-08	2.6e-07	1.46e-07	3.67e-07	1.2e-07	3.12e-08	1.99e-07	4.83e-08
gene672472	3.28e-06	5.25e-08	62.3738	5.96287	0.000700784	2.67e-06	3.48e-06	7.06e-06	3.6e-06	2.41e-06	4.09e-06	2.17e-06	3.08e-06	2.21e-06	2e-06	2.89e-08	4.58e-08	5.25e-08	7.85e-08	5.25e-08	5.25e-08	5.25e-08	4.23e-08	5.42e-08	6.56e-08
gene1350717	4.72e-07	7.19e-06	0.0655908	3.93036	0.00070097	8.88e-08	9.11e-08	2.16e-07	4.31e-07	5.9e-07	4.72e-07	1.08e-07	6.41e-07	5.39e-07	1.54e-06	6.57e-06	7.33e-06	5.52e-06	4.11e-06	8.58e-06	8.55e-06	7.44e-06	6.19e-06	1.04e-05	7.17e-06
gene680444	1.62e-06	2.84e-07	5.70292	2.5117	0.000701059	2.38e-06	2.22e-06	1.11e-06	1.92e-06	1.41e-06	2.84e-06	9.69e-07	1.27e-06	1.02e-06	1.04e-06	6.5e-08	1.03e-07	9.66e-08	3.31e-07	5.35e-07	2.1e-07	6.11e-07	2.86e-07	3.05e-07	2.95e-07
gene679862	1.46e-06	1.4e-07	10.4711	3.38834	0.000701695	2.1e-06	1.42e-06	1.02e-06	1.68e-06	1.12e-06	2.6e-06	1.15e-06	1.3e-06	1.43e-06	8.26e-07	9.02e-08	1.4e-07	5.96e-08	2.04e-07	1.24e-07	6.48e-08	3.95e-07	1.4e-07	1.13e-07	6.82e-08
gene1267034	5.99e-06	6.8e-08	88.008	6.45956	0.000702392	7.77e-06	5.52e-06	4.05e-06	5.87e-06	1.02e-05	3.57e-06	6.66e-06	5.86e-06	5.06e-06	5.27e-06	5.82e-08	4.62e-08	5.76e-08	6.8e-08	3.99e-08	6.8e-08	6.8e-08	4.26e-08	1.64e-07	6.8e-08
gene99791	1.37e-06	3.23e-07	4.22663	2.07951	0.000702722	1.88e-06	1.39e-06	2.1e-06	1.37e-06	8.46e-07	6.5e-07	1.87e-06	1.64e-06	1.19e-06	7.27e-07	2.87e-07	3.23e-07	4.75e-08	1.3e-07	9.2e-07	1.03e-07	3.23e-07	1.4e-07	6.29e-07	3.26e-07
gene1454658	3.99e-07	1.02e-05	0.039127	4.67569	0.000703779	1.36e-07	2.1e-07	2.76e-07	3.99e-07	5.28e-07	6.28e-08	5e-07	4.22e-07	1.03e-06	4.22e-07	9.45e-06	9.88e-06	8.77e-06	7.41e-06	1e-05	1.07e-05	1.29e-05	1.02e-05	1.42e-05	8.56e-06
gene896515	6.56e-06	1.34e-06	4.91662	2.29767	0.000703971	5.16e-06	6.62e-06	4.12e-06	6.48e-06	9.34e-06	9.94e-06	8.02e-06	5.75e-06	4.5e-06	5.71e-06	1.64e-06	6.57e-07	4.58e-07	1.69e-06	3.97e-07	1.52e-06	2.52e-06	3.58e-06	8.67e-07	3.13e-08
gene1568610	0.000167744	1.62e-07	1033.28	10.013	0.000705583	0.000161788	0.000177562	0.0001512	0.000172566	0.000145122	0.00021538	0.000181137	0.000140452	0.000150234	0.000182	2.34e-08	2.04e-07	1.16e-08	1.11e-07	4.81e-08	3.53e-07	8.78e-08	8.56e-08	4.6e-07	2.39e-07
gene932738	4.14e-07	3.75e-06	0.110518	3.17764	0.000706249	4.14e-07	4.14e-07	2.43e-07	5.81e-08	4.14e-07	3.86e-07	4.14e-07	3.09e-07	9.7e-07	5.19e-07	2.87e-06	3.4e-06	4.03e-06	4.45e-06	2.94e-06	5.57e-06	5.19e-06	2.98e-06	4.3e-06	1.73e-06
gene850471	1.15e-06	5.55e-06	0.206656	2.2747	0.000706546	5.73e-07	4.02e-07	6.11e-07	5.85e-07	4.34e-07	2.5e-07	2.5e-06	2.55e-06	1.92e-06	1.64e-06	3.69e-06	8.01e-06	3.69e-06	6.91e-06	7.63e-06	5.8e-06	6.16e-06	7.08e-06	3.87e-06	2.68e-06
gene1772190	0.000241709	6.9e-07	350.105	8.45164	0.000706673	0.000407223	0.000331596	0.000278725	0.000250734	7.29e-05	0.000347099	0.00019696	0.000185139	0.000119707	0.000227	5.62e-07	6.9e-07	9.28e-07	5.09e-07	5.13e-07	6.06e-07	1.41e-06	8.23e-07	1.76e-07	6.9e-07
gene3814239	1.19e-05	8.95e-08	132.493	7.04977	0.000706743	1.19e-05	1.51e-05	8.99e-06	1.01e-05	1.21e-05	1.0345e-05	1.57e-05	1.12e-05	1.2458e-05	1.06e-05	5.97e-08	9.47e-08	8.95e-08	8.11e-08	4.09e-08	1.29e-07	1.12e-07	1.31e-07	8.95e-08	6.77e-08
gene1007741	4e-07	3.62e-06	0.110389	3.17934	0.000706747	2.54e-07	3.79e-07	2.24e-07	8.96e-08	5.88e-07	5.1e-07	4.23e-07	2.14e-07	7.47e-07	5.71e-07	2.92e-06	3.02e-06	3.03e-06	2.95e-06	3.52e-06	3.8e-06	5.07e-06	3.26e-06	4.19e-06	4.49e-06
gene1520287	3.31e-05	9.28e-08	356.354	8.47717	0.00070813	6.4151e-05	2.1298e-05	2.74e-05	3.88e-05	3.49e-05	3.33e-05	2.95e-05	2.8158e-05	3.04e-05	2.3e-05	9.28e-08	3.04e-08	5.7e-08	3.39e-07	9.28e-08	1.24e-07	3.6e-08	2.81e-08	3.59e-08	9.28e-08
gene760000	7.59e-06	1.27e-07	59.676	5.89908	0.000708209	2.37e-06	1.35e-05	1.05e-05	1.42e-05	6.85e-06	1.11e-05	7.31e-06	4.68e-06	2.4e-06	3.01e-06	4.85e-08	1.54e-07	9.61e-08	6.59e-08	1.27e-07	1.05e-07	1.27e-07	1.27e-07	9.09e-08	3.3e-07
gene949978	5.72e-07	4.39e-08	13.0296	3.70373	0.000708518	1.07e-06	1.9e-07	7.01e-07	5.1e-07	9.92e-07	5.97e-07	6.42e-07	4.46e-07	2.66e-07	3.06e-07	2.56e-08	4.39e-08	1.27e-08	5.21e-08	1.75e-08	5.51e-08	7.21e-08	4.39e-08	7.19e-08	4.39e-08
gene1477651	2.65e-07	1.16e-07	2.27472	1.18569	0.00070854	2.65e-07	3.86e-07	2.65e-07	9.13e-08	2.65e-07	4.33e-07	3.45e-07	3.88e-07	9.51e-08	1.16e-07	6.89e-08	2.73e-08	1.19e-07	1.4e-07	1.65e-07	1.11e-07	1.16e-07	1.16e-07	6.46e-08	2.35e-07
gene904170	1.39e-06	1.01e-07	13.7611	3.78253	0.000708857	2.2e-06	1.39e-06	1.02e-06	1.83e-06	6.94e-07	1.15e-06	1.39e-06	2.27e-06	1.59e-06	3.88e-07	1.01e-07	1.01e-07	1.01e-07	1.01e-07	7.55e-08	1.19e-07	1.03e-07	8.07e-08	1.03e-07	1.25e-07
gene104572	6.65e-07	8.84e-08	7.5173	2.91021	0.00071041	6.33e-07	1.14e-06	7.68e-07	9.21e-07	1.75e-07	6.65e-07	6.65e-07	8.16e-07	4.8e-07	3.91e-07	8.84e-08	2.35e-08	8.84e-08	4.02e-08	3.25e-07	6.39e-08	1.11e-07	2.17e-08	8.84e-08	3.36e-08
gene1141424	6.94e-05	2.01e-06	34.5678	5.11135	0.000710761	5.51e-05	7.03e-05	7.27e-05	5.99e-05	5.89e-05	0.000100116	7.9e-05	6.69e-05	4.82e-05	8.28e-05	1.63e-06	1.44e-06	4.49e-06	1.45e-06	1.19e-06	2.07e-06	2.86e-06	4.71e-06	1.36e-07	8.24e-08
gene682415	1.62e-06	2.39e-07	6.78924	2.76325	0.000711355	2.57e-06	1.41e-06	1.53e-06	2.43e-06	1.52e-06	2.78e-06	8.37e-07	1.24e-06	1.18e-06	7.21e-07	1.56e-07	2.75e-07	1.37e-07	1.88e-07	2.14e-07	2.99e-07	6.51e-07	1.27e-07	2.6e-07	7.87e-08
gene682458	1.25e-06	1.6e-07	7.78454	2.96061	0.000711417	1.92e-06	1.27e-06	1.02e-06	1.92e-06	1.11e-06	2.47e-06	7.71e-07	8.96e-07	6.92e-07	4.23e-07	2.63e-08	1.6e-07	2.6e-08	1.6e-07	3.6e-07	5.67e-08	3.95e-07	1.6e-07	9.86e-08	1.6e-07
gene1777270	7.38e-06	3.66e-07	20.1651	4.33379	0.00071207	3.36e-06	6.95e-06	7.01e-06	8.33e-06	7.24e-06	1.17e-05	9.01e-06	7.2e-06	7.79e-06	5.18e-06	1.95e-07	2.58e-08	1.61e-07	1.99e-07	4.68e-07	4.91e-07	4.28e-07	9.29e-07	3.96e-07	3.66e-07
gene903866	1.1e-06	1.89e-07	5.82759	2.5429	0.000712455	1.67e-06	1.1e-06	1.71e-06	1.12e-06	2.88e-07	1.09e-06	1.09e-06	1.76e-06	6.76e-07	5.05e-07	1.89e-07	2.02e-07	1.89e-07	8.65e-08	1.89e-07	2.74e-07	3.59e-07	9.33e-08	1.19e-07	1.89e-07
gene1100585	1e-06	3.58e-08	27.9463	4.80458	0.000713724	1.46e-06	1.41e-06	8.51e-07	9.31e-07	1.52e-06	2.94e-07	1.12e-06	9.43e-07	4.16e-07	1.07e-06	3.58e-08	7.54e-08	3.58e-08	3.59e-08	2.9e-08	5.69e-08	3.97e-08	7.74e-09	2.97e-08	1.2e-08
gene680737	1.06e-06	2.51e-08	42.0598	5.39437	0.000713741	2.32e-06	1.12e-06	1.2e-06	1e-06	1.07e-06	1.72e-06	7.08e-07	5.32e-07	6.52e-07	2.39e-07	1.69e-08	8.95e-09	1.68e-08	3.07e-08	7.74e-09	2.43e-08	4.24e-08	2.48e-08	5.29e-08	2.56e-08
gene679916	2.49e-07	5.33e-08	4.67332	2.22445	0.000714059	3.95e-07	2.38e-07	1.88e-07	2.7e-07	2.31e-07	5.13e-07	1.99e-07	2.4e-07	1.88e-07	2.87e-08	6.99e-08	1.85e-08	6.93e-08	4.75e-08	1.6e-08	2.51e-08	1.31e-07	8.54e-08	4.37e-08	2.65e-08
gene669527	1.25e-06	7.81e-08	16.0441	4.00397	0.000714618	1.25e-06	9.28e-07	2.05e-06	1.58e-06	1.25e-06	2e-06	1.1e-06	5.6e-07	5.49e-07	1.25e-06	1.24e-08	1.96e-08	2.45e-08	7.55e-08	3.39e-08	7.81e-08	3.83e-07	4.52e-08	8.11e-08	2.8e-08
gene1111303	5.46e-07	1.21e-07	4.51738	2.17549	0.000714859	1.76e-07	6.33e-07	8.21e-07	5.56e-07	5.46e-07	6.9e-07	1.13e-06	5.46e-07	8.91e-08	2.73e-07	1.21e-07	1.25e-07	3.12e-08	4.28e-08	2.59e-07	1.7e-07	8.88e-08	6.93e-08	2.66e-07	3.58e-08
gene1453607	2.42e-07	8.59e-08	2.81631	1.4938	0.000715529	2.59e-07	3.98e-07	1.05e-07	2.42e-07	2.42e-07	2.42e-07	2.42e-07	3.34e-07	1.96e-07	1.6e-07	4e-08	1.27e-07	5.95e-08	1.09e-07	5.49e-08	4.32e-08	3.76e-08	1.17e-07	2.25e-07	4.54e-08
gene1247344	2.56e-06	2.93e-07	8.74356	3.12822	0.000716199	3.12e-06	3.65e-06	1.97e-06	2.17e-06	2.86e-06	3.31e-06	2.25e-06	1.81e-06	2.82e-06	1.68e-06	5.68e-07	7.94e-08	9.92e-07	1.59e-07	4.58e-08	2.93e-07	2.93e-07	1.71e-07	2.93e-07	3.79e-08
gene115967	5.79e-07	1.07e-07	5.41951	2.43816	0.000716427	5.23e-07	8.04e-07	4.23e-07	1.01e-06	5.79e-07	5.79e-07	5.79e-07	4.05e-07	3.96e-07	4.85e-07	4.63e-08	1.84e-07	6.88e-08	1.07e-07	2.54e-07	4.99e-08	1.07e-07	1.02e-07	4.34e-08	1.07e-07
gene987150	5.87e-07	6.21e-06	0.0944788	3.40386	0.000716517	2.24e-07	9.19e-07	6.05e-08	5.87e-07	8.27e-07	6.87e-08	5.47e-07	5.39e-07	1.36e-06	7.39e-07	6.06e-06	6.31e-06	5.39e-06	3.33e-06	7.39e-06	5.37e-06	6.35e-06	5.86e-06	9.64e-06	6.44e-06
gene1297440	1.66e-05	5.93e-07	27.9277	4.80363	0.000716702	1.0009e-05	1.74e-05	1.25e-05	2.08e-05	1.16e-05	2.95e-05	1.39e-05	2.49e-05	1.07e-05	1.42e-05	4.89e-07	4.65e-07	1.61e-07	6.2e-07	4.02e-07	1.05e-06	3.06e-07	1.05e-06	1.16e-06	2.22e-07
gene948523	6.21e-07	1.12e-07	5.54031	2.46997	0.000717384	3.81e-07	6.52e-07	7.21e-07	8.64e-07	1.41e-06	4.68e-07	6.21e-07	6.56e-07	1.29e-07	3.15e-07	3.88e-08	1.23e-07	1.12e-07	1.12e-07	1.06e-07	1.12e-07	7.29e-08	1.14e-07	2.18e-07	1.12e-07
gene1568474	2.54e-05	6.38e-07	39.8192	5.31539	0.000717579	1.8e-05	3.31e-05	1.98e-05	3.81e-05	1.42e-05	5.09e-05	2.14e-05	2.84e-05	7.62e-06	2.26e-05	1.1e-07	1.49e-07	7.45e-07	5.11e-07	4.51e-07	1.93e-06	2.65e-07	1.51e-06	3.23e-07	3.91e-07
gene1545594	4.12e-07	5.36e-08	7.68198	2.94148	0.00071796	4.12e-07	2.1e-07	3.31e-07	4.12e-07	4.12e-07	7.53e-07	5e-07	4.22e-07	4.12e-07	2.53e-07	2.17e-08	8.59e-08	5.37e-09	3.68e-08	2.97e-08	5.84e-08	3.05e-08	4.76e-08	1.83e-07	3.69e-08
gene1569805	6.29e-06	2.35e-08	267.49	8.06334	0.000717998	3.94e-06	1.16e-05	3.77e-06	1.04e-05	4.76e-06	1.24e-05	7e-06	4.99e-06	2.9e-06	1.11e-06	1.37e-08	2.17e-08	1.36e-08	1.86e-08	2.35e-08	5.9e-08	3.86e-08	1e-08	1.28e-08	2.35e-08
gene2784460	2.73e-07	7.25e-08	3.7662	1.91311	0.000718457	4.73e-07	1.21e-07	2.73e-07	2.3e-07	2.62e-07	3.27e-07	2.89e-07	4.88e-07	1.2e-07	1.46e-07	7.25e-08	3.69e-08	4.6e-08	7.25e-08	4.78e-08	2.51e-08	6.55e-08	1.53e-07	1.53e-07	5.28e-08
gene683027	3.87e-06	1.14e-07	33.9768	5.08648	0.000719059	3.92e-06	4.09e-06	2.78e-06	6.58e-06	3.79e-06	3.93e-06	3.16e-06	3.39e-06	4.14e-06	2.9e-06	1.59e-07	1.14e-07	2.63e-08	7.21e-08	1.14e-07	1.14e-07	4.98e-08	7.78e-08	4.98e-08	3.61e-07
gene1519542	6.3e-05	8.48e-06	7.43168	2.89369	0.000719087	3.05e-05	5.17e-05	6.88e-05	0.000110166	8.53e-05	5.98e-05	4.66e-05	0.000101812	2.51e-05	5.06e-05	8.32e-06	3.35e-06	7.05e-06	9.33e-06	3.21e-05	3.73e-06	4.04e-06	5.33e-07	1.48e-05	1.62e-06
gene1296934	9.24e-05	6e-07	154.05	7.26725	0.000719176	4.2e-05	0.000103476	0.000115004	0.000156622	5.01e-05	0.000119378	8.44e-05	0.000106794	6.66e-05	7.93e-05	1.8e-07	1.72e-07	3.57e-08	3.92e-07	1.48e-07	2.18e-06	1.96e-06	2.64e-07	3.38e-07	3.27e-07
gene858489	7.22e-08	1.79e-08	4.03247	2.01166	0.000719345	4.94e-08	1.01e-07	7.22e-08	7.22e-08	7.22e-08	7.22e-08	1.21e-07	5.1e-08	4.99e-08	6.11e-08	1.79e-08	3.27e-08	1.79e-08	1.79e-08	9.41e-09	2.96e-08	1.29e-08	1.01e-08	1.29e-08	1.79e-08
gene681248	1.55e-06	5.1e-08	30.4349	4.92766	0.000720013	2.29e-06	2.15e-06	1.06e-06	1.52e-06	1.66e-06	3.13e-06	8.78e-07	1.08e-06	7.93e-07	9.7e-07	1.4e-08	4.43e-08	1.38e-08	1.9e-08	5.1e-08	6.03e-08	2.1e-07	2.05e-08	2.62e-08	5.1e-08
gene1079144	1.53e-06	3.13e-08	48.8216	5.60945	0.000720991	1.45e-06	1.27e-06	1.76e-06	1.3e-06	2.52e-06	5.71e-07	1.89e-06	2.03e-06	9.41e-07	1.53e-06	3.13e-08	3.13e-08	1.74e-08	2.39e-08	4.81e-08	3.79e-08	3.3e-08	2.57e-08	3.29e-08	3.13e-08
gene1041854	1.14e-05	3.97e-07	28.7344	4.84471	0.000721156	2.18e-05	1.12e-05	1.1774e-05	1.1306e-05	6.66e-06	1.42e-05	9.52e-06	1e-05	5.14e-06	1.25e-05	7.93e-07	9.68e-08	3.02e-08	5.39e-07	6.69e-07	1.97e-07	6.3e-07	4.47e-08	5.72e-07	3.97e-07
gene3824913	4.39e-06	1.2e-07	36.605	5.19397	0.000721497	3.94e-06	4.78e-06	2.61e-06	3.83e-06	5.95e-06	4.95e-06	5.25e-06	4.25e-06	3.44e-06	4.88e-06	4.98e-08	2.37e-07	1.2e-07	6.77e-08	3.07e-07	5.37e-08	9.36e-08	1.2e-07	9.34e-08	5.66e-08
gene868208	2.51e-07	3.29e-08	7.6353	2.93269	0.000721629	1.8e-07	4.62e-07	2.92e-07	1.75e-07	2.99e-07	2.51e-07	2.2e-07	2.51e-07	2.73e-07	1.11e-07	3.29e-08	1.97e-08	6.14e-08	1.68e-08	1.7e-08	3.29e-08	3.29e-08	5.45e-08	3.29e-08	2.81e-08
gene1585995	2.03e-05	1.28e-07	158.056	7.30429	0.00072178	1.19e-05	1.92e-05	1.75e-05	2.13e-05	1.75e-05	3.35e-05	2.15e-05	2.65e-05	8.65e-06	2.55e-05	1.13e-07	1.07e-07	2.01e-07	3.06e-08	1.28e-07	4.85e-08	4.23e-08	1.32e-07	3.8e-07	1.02e-07
gene1018537	4.19e-05	1.73e-06	24.1798	4.59573	0.000722248	1.36e-05	4.39e-05	3.52e-05	6.13e-05	3.16e-05	4.55e-05	6.23e-05	6.46e-05	2.87e-05	3.24e-05	2.06e-07	7.18e-07	5.36e-06	1.12e-07	1.69e-07	8.87e-07	5.02e-07	7.93e-06	1.12e-06	3.27e-07
gene1308395	3.67e-07	1.01e-07	3.63603	1.86236	0.000723058	4.84e-07	4.73e-07	2.8e-07	5.36e-07	4.84e-07	5.09e-07	3.09e-07	1.66e-07	2.33e-07	1.99e-07	1.56e-08	4.94e-08	4.63e-08	1.06e-07	4.27e-08	3.69e-07	8.78e-08	9.13e-08	1.01e-07	1.01e-07
gene1679020	3.12e-05	1.04e-07	298.861	8.22333	0.000723293	4.09e-05	3.49e-05	2.21e-05	3.69e-05	4.51e-05	2.31e-05	3e-05	2.16e-05	2.63e-05	3.14e-05	1.04e-07	1.04e-07	2.81e-08	1.16e-07	1.17e-07	2.45e-07	1.07e-07	4.16e-08	5.32e-08	1.29e-07
gene959487	3.56e-07	1.55e-07	2.29551	1.19882	0.00072354	4.33e-07	4.44e-07	3.5e-07	2.1e-07	4.79e-07	3.56e-07	3.56e-07	4.46e-07	2.19e-07	2.68e-07	2.54e-07	6.71e-08	6.29e-08	5.75e-08	1.16e-07	1.55e-07	3.58e-07	1.55e-07	2.78e-07	4.8e-08
gene1466992	0.000104472	2.38e-07	438.529	8.77653	0.000723547	6.27e-05	0.000113137	9.93e-05	0.000113227	0.00012582	0.000151832	8.86e-05	9.43e-05	7.78e-05	0.000118	1.06e-07	3.37e-08	1.26e-07	1.44e-07	2.91e-08	1.14e-06	1.99e-07	3.11e-08	3.98e-08	5.3e-07
gene2662452	2.71e-07	7.11e-08	3.81128	1.93028	0.000724681	2.89e-07	2.37e-07	2.34e-07	2.71e-07	1.92e-07	2.71e-07	3.53e-07	4.17e-07	2.33e-07	2.14e-07	6.9e-08	5.48e-08	7.11e-08	7.11e-08	4.73e-08	7.44e-08	1.95e-07	2.53e-08	3.24e-08	7.11e-08
gene681323	5.29e-06	2.95e-08	179.366	7.48676	0.000724735	3.52e-06	6.46e-06	4.24e-06	1.07e-05	5.52e-06	5.35e-06	5.2e-06	3.97e-06	3.31e-06	4.66e-06	2.95e-08	2.42e-08	1.51e-08	2.08e-08	2.95e-08	6.59e-08	2.95e-08	2.24e-08	2.87e-08	2.95e-08
gene895369	2.55e-05	1.39e-06	18.3234	4.19562	0.00072477	1.65e-05	2.41e-05	1.78e-05	3.13e-05	2.14e-05	3.1e-05	4.73e-05	2.54e-05	2.06e-05	1.97e-05	1.34e-06	7.49e-07	3.8e-07	1.84e-06	4.25e-07	1.59e-06	2.86e-06	3.89e-06	7.75e-07	6.7e-08
gene681216	7.75e-07	6.39e-08	12.137	3.60134	0.000725725	1.65e-06	1.08e-06	5.25e-07	1.39e-06	8.08e-07	1.02e-06	4.29e-07	5.3e-07	8.2e-08	2.34e-07	2.82e-08	1.12e-07	5.58e-08	3.83e-08	9.66e-08	9.12e-08	5.29e-08	2.07e-08	7.93e-08	6.39e-08
gene1435384	1.36e-06	1.27e-05	0.107661	3.21544	0.000725855	1.36e-06	5.73e-07	3.49e-06	7.74e-08	4.41e-07	9.54e-07	7.79e-07	1.56e-06	3.23e-06	1.18e-06	1.18e-05	1.22e-05	1.11e-05	7.26e-06	1.44e-05	1.21e-05	1.46e-05	1.25e-05	1.87e-05	1.21e-05
gene897741	4.66e-05	2.35e-06	19.8073	4.30796	0.000726696	2.2e-05	3.46e-05	7.2855e-05	6.51e-05	5.39e-05	5.94e-05	6.62e-05	2.54e-05	2.7547e-05	3.85e-05	2.35e-06	1.33e-07	3.31e-07	2.35e-06	5.73e-07	4.86e-06	1.18e-05	6.12e-07	1.57e-07	2.85e-07
gene415441	1.38e-06	1.07e-07	12.8432	3.68293	0.000726854	2.6e-06	1.38e-06	1.44e-06	3.44e-07	1.44e-06	1.38e-06	2.31e-06	1.38e-06	1.08e-06	4.39e-07	5.86e-08	1.07e-07	1.07e-07	3.98e-08	1.07e-07	6.32e-08	1.65e-07	4.29e-08	2.75e-07	1.07e-07
gene895603	3.05e-05	3.69e-07	82.7843	6.37129	0.000727179	3.36e-05	2.82e-05	2.7e-05	4.46e-05	1.34e-05	4.703e-05	2.87e-05	2.98e-05	2.95e-05	2.35e-05	4.16e-07	2.2e-07	6.19e-08	6.32e-07	6.66e-08	2.39e-07	7.17e-07	7.83e-07	1.82e-07	3.69e-07
gene1109870	5.98e-07	2.15e-07	2.78316	1.47672	0.000727761	5.98e-07	9.19e-07	9.07e-07	5.8e-07	5.98e-07	1.24e-06	7.3e-07	1.54e-07	7.55e-08	1.85e-07	1.17e-07	9.3e-08	1.16e-07	1.59e-07	8.03e-08	3.79e-07	1.1e-07	2.15e-07	2.15e-07	6.65e-07
gene900398	0.000126854	4.99e-08	2543.97	11.3129	0.00072812	0.000119456	0.000132466	0.000160204	0.000114472	5.9e-05	0.000165564	0.000102325	0.000210042	5.1958e-05	0.000153	7.6e-08	2.41e-08	4.52e-08	2.06e-08	4.99e-08	6.55e-08	2.85e-08	2.23e-08	2.85e-08	1.38e-07
gene1079874	5.72e-07	6.29e-08	9.09353	3.18484	0.000728442	6.83e-07	7.5e-07	6.71e-07	5.68e-07	3.24e-07	3.59e-07	5.36e-07	1.01e-06	6.41e-07	1.81e-07	6.29e-08	6.29e-08	6.8e-08	1.87e-08	7.53e-08	8.89e-08	6.29e-08	1.01e-07	2.58e-08	6.29e-08
gene908784	1.92e-05	2.77e-07	69.3287	6.11538	0.000728498	1.58e-05	1.54e-05	2.28e-05	3.06e-05	2.18e-05	3.11e-05	1.59e-05	8.54e-06	1.83e-05	1.15e-05	2.34e-07	7.43e-08	1.39e-07	3.18e-07	1.93e-07	1.01e-07	5.28e-07	6.17e-07	3.51e-07	2.13e-07
gene1520667	3.32e-05	3.08e-08	1081.16	10.0784	0.000728774	4.13e-05	2.03e-05	2.1588e-05	3.24e-05	4.99e-05	3.35e-05	3.43e-05	3.8687e-05	3.69e-05	2.36e-05	3.14e-08	3.08e-08	1.55e-08	2.13e-08	3.08e-08	3.08e-08	2.95e-08	2.3e-08	5.89e-08	3.56e-08
gene1569407	3.42e-05	2.36e-07	145.017	7.18008	0.000729033	2.0256e-05	4.57e-05	2.217e-05	5.78e-05	1.9022e-05	6.97e-05	3.42e-05	4.47e-05	1.33e-05	1.48e-05	2.87e-08	4.56e-08	3.32e-07	1.17e-07	3.15e-07	4.75e-07	5.4e-07	1.4e-07	1.26e-07	2.36e-07
gene682445	1.13e-06	4.42e-07	2.56582	1.35942	0.000729394	1.31e-06	1.34e-06	1.06e-06	1.52e-06	5.79e-07	1.92e-06	1.13e-06	1.08e-06	2.64e-07	1.13e-06	1.13e-07	1.79e-07	4.42e-07	4.59e-07	4.42e-07	6.47e-07	6.35e-07	3.85e-07	3.52e-07	7.67e-07
gene1465951	4.3664e-05	6.09e-08	717.05	9.48593	0.000729531	3.15e-05	2.68e-05	5.32e-05	4.2e-05	7.785e-05	6.9999e-05	3.71e-05	3.31e-05	2.38e-05	4.12e-05	1.5e-08	7.13e-08	6.09e-08	2.03e-08	2.05e-08	2.26e-07	6.09e-08	4.39e-08	5.62e-08	3.4e-08
gene1086888	2.32e-05	1.02e-07	227.145	7.82747	0.000729567	2.35e-06	1.48e-05	3.56e-05	3.34e-05	2.68e-05	2.66e-05	3.02e-05	3.36e-05	1.36e-05	1.49e-05	1.28e-07	1.08e-07	4.23e-08	3.48e-08	1.52e-07	1.1e-07	1.76e-07	5e-08	1.6e-07	5.82e-08
gene681428	9.7e-07	1.16e-07	8.3354	3.05925	0.000730409	1.18e-06	1.27e-06	7.41e-07	1.46e-06	1.01e-06	2.11e-06	5.59e-07	6.74e-07	4.63e-07	2.42e-07	8.8e-08	1.67e-07	1.16e-07	8.37e-08	3.62e-08	2.09e-07	4.96e-08	1.16e-07	1.81e-07	1.16e-07
gene763805	1.67e-06	4.96e-07	3.3691	1.75236	0.000730641	1.33e-06	1.14e-06	1.67e-06	1.95e-06	1.88e-06	2.54e-06	1.1e-06	2.08e-06	1.45e-06	1.57e-06	7.65e-07	3.24e-07	3.37e-08	4.62e-07	3.03e-07	1.47e-07	4.47e-07	9.97e-08	1.88e-06	4.96e-07
gene897737	5.31e-05	1.51e-06	35.1096	5.13379	0.000730691	9.39e-05	3.74e-05	8.12e-05	8.0786e-05	4.14e-05	7.19e-05	4.1e-05	2.27e-05	2.6505e-05	3.41e-05	1.51e-06	6.33e-08	1.98e-07	1.51e-06	4.38e-07	2.84e-06	7.35e-06	5.85e-07	7.49e-08	5.44e-07
gene1569408	9.75e-05	2.04e-07	478.308	8.9018	0.000731022	4.27e-05	8.9617e-05	7.71e-05	0.000155979	8.18e-05	0.000162898	8.01e-05	0.000148175	7.87e-05	5.79e-05	1.73e-07	2.13e-07	7.61e-08	1.57e-07	1.32e-07	7.87e-07	1.44e-07	1.97e-07	7.21e-08	8.72e-08
gene653321	2.76e-06	2.7e-07	10.2458	3.35697	0.00073104	3.39e-06	3.37e-06	1.51e-06	1.61e-06	2.6e-06	4.35e-06	4.41e-06	2.44e-06	2.42e-06	1.53e-06	1.74e-07	2.7e-07	7.19e-08	1.38e-07	7.96e-08	6.26e-08	1.12e-06	4.47e-07	2.7e-07	6.59e-08
gene1771022	1.47e-05	2.78e-07	52.8892	5.7249	0.000731741	1.03e-05	9.86e-06	2.39e-05	1.91e-05	1.3e-05	1.96e-05	1.38e-05	1.24e-05	9.01e-06	1.62e-05	2.46e-07	6.49e-08	2.84e-07	5.56e-08	1.12e-07	6.18e-07	3.08e-07	5.4e-07	4.61e-07	9.29e-08
gene929870	1.12e-06	1.95e-07	5.73656	2.52019	0.00073195	5.97e-07	1.38e-06	1.09e-06	1.59e-06	1.49e-06	1.92e-06	5.47e-07	1.23e-06	7.55e-07	5.54e-07	1.51e-08	3.11e-07	8.97e-08	1.95e-07	6.2e-07	1.95e-07	2.83e-08	1.95e-07	1.95e-07	1.03e-07
gene1322163	5.89e-07	1.68e-07	3.51309	1.81274	0.000732199	9.04e-07	1.09e-06	5.09e-07	6.86e-07	6.96e-07	3.26e-07	6.72e-07	4.46e-07	7.95e-08	4.86e-07	3.99e-08	2.22e-07	5.93e-08	1.9e-07	1.37e-07	2.58e-07	1.13e-07	3.51e-07	2.62e-07	4.53e-08
gene953163	5.49e-05	9.44e-07	58.0928	5.86029	0.000732459	9.53e-05	4.4e-05	2.78e-05	5.96e-05	8.65e-05	4.6711e-05	4.48e-05	5.87e-05	4.72e-05	3.8e-05	1.59e-06	1.19e-06	9.4e-07	1.52e-07	5.74e-07	2.41e-07	7.34e-07	1.88e-06	1.57e-06	5.7e-07
gene100990	2.72e-06	3.84e-05	0.0710324	3.81538	0.000732846	2.224e-06	8.78e-07	4.57e-06	2.49e-06	5.68e-07	2.68e-06	2.09e-06	3.18e-06	7.09e-06	1.48e-06	3.15e-05	4.63e-05	2.92e-05	3.38e-05	4.33e-05	3.91e-05	3.34e-05	3.57e-05	7.14e-05	1.98e-05
gene948445	5.27e-07	4.1e-08	12.8379	3.68234	0.000733177	9.1e-07	3.44e-07	7.37e-07	5.11e-07	1.11e-06	6.17e-07	2.92e-07	3.95e-07	2.91e-07	5.92e-08	3.37e-08	2.67e-08	3.34e-08	2.29e-08	1.54e-08	6.05e-08	8.44e-08	8.23e-09	8.42e-08	4.1e-08
gene1236432	4.98e-07	1.53e-07	3.25277	1.70167	0.000734044	4.52e-07	7.72e-07	2.44e-07	4.98e-07	6.67e-07	4.98e-07	5.52e-07	4.66e-07	4.57e-07	3.72e-07	3.31e-08	1.31e-07	3.28e-08	2.47e-07	2.27e-07	1.07e-07	1.24e-07	9.7e-08	3.42e-07	1.88e-07
gene888421	1.04e-06	1.26e-07	8.22571	3.04014	0.000734072	1.04e-06	1.19e-06	5.86e-07	6.32e-07	1.6e-06	8.66e-07	2.03e-06	1.34e-06	4.39e-07	6.27e-07	5.76e-08	1.52e-07	7.61e-08	1.26e-07	1.26e-07	1.66e-07	2.17e-07	8.45e-08	3.6e-08	2.18e-07
gene1235267	7.61e-07	1.01e-07	7.54984	2.91645	0.000734374	7.55e-07	6.09e-07	9.17e-07	5.75e-07	1.19e-06	5.46e-07	7.24e-07	9.46e-07	5.45e-07	8e-07	2.64e-08	2.94e-07	9.17e-08	1.8e-08	5.44e-08	2.85e-08	1.24e-07	7.75e-08	1.74e-07	1.2e-07
gene1039249	7.96e-07	3.01e-08	26.4114	4.72309	0.000734455	1.03e-06	1.76e-06	7.62e-07	6.64e-07	1.23e-06	2.36e-07	7.31e-07	1.06e-06	1.73e-07	3.17e-07	3.01e-08	3.01e-08	3.01e-08	1.21e-08	1.22e-08	1.92e-08	3.35e-08	1.31e-08	1e-07	2.03e-08
gene1805757	4.71e-07	1.92e-06	0.245267	2.02758	0.000734742	4.71e-07	4.32e-07	3.41e-07	2.86e-07	3.73e-07	1.55e-07	2.06e-07	4.71e-07	1.4e-06	5.73e-07	1.09e-06	2.34e-06	1.04e-06	1.19e-06	1.76e-06	2.05e-06	2.3e-06	1.37e-06	3.03e-06	3.05e-06
gene1431973	2.29e-06	6.49e-06	0.352647	1.5037	0.000734887	5.91e-07	2.29e-06	1.99e-07	3.82e-07	4.42e-06	1.81e-07	1.38e-06	4.07e-07	1.13e-05	1.77e-06	5.24e-06	5.43e-06	5.32e-06	3.91e-06	7.74e-06	6.2e-06	8.42e-06	6.52e-06	9.18e-06	6.92e-06
gene1045031	4.95e-07	6.33e-08	7.81319	2.96591	0.00073587	6.43e-07	6.45e-07	3.2e-07	4.82e-07	5.83e-07	2.42e-07	5.36e-07	6.64e-07	3.99e-07	4.34e-07	5.87e-08	7.76e-08	1.94e-08	2.66e-08	1.61e-07	2.11e-08	1.47e-07	6.33e-08	3.67e-08	2.22e-08
gene1079768	1.41e-06	1.55e-07	9.09568	3.18518	0.000736567	1.67e-06	1.82e-06	1.35e-06	1.72e-06	1.39e-06	1.15e-06	6.38e-07	1.73e-06	1.16e-06	1.42e-06	1.52e-07	2.41e-07	1.88e-08	5.16e-08	7.81e-08	2.46e-07	1.43e-07	1.67e-07	3.2e-07	1.29e-07
gene1178322	7.61e-07	2.15e-07	3.54012	1.8238	0.000736572	7.61e-07	7.61e-07	7.62e-07	1.64e-06	6.25e-07	8.66e-07	7.61e-07	7.77e-07	1.9e-07	4.66e-07	1.99e-07	1.26e-07	1.18e-07	2.15e-07	2.72e-07	3.43e-07	2.15e-07	4.08e-07	7.45e-08	1.8e-07
gene679851	1.22e-06	8.8e-08	13.8815	3.79509	0.000736933	2.3e-06	1.15e-06	7.87e-07	1.49e-06	1.08e-06	2.4e-06	6.25e-07	1.42e-06	5.17e-07	4.43e-07	5.24e-08	1.66e-07	2.59e-08	8.8e-08	8.8e-08	5.65e-08	8.8e-08	3.84e-08	9.82e-08	1.78e-07
gene899560	3.15e-05	2.88e-07	109.485	6.77459	0.00073732	5.75e-05	3.85e-05	3.09e-05	4.3401e-05	1.64e-05	5.04e-05	3.2214e-05	1.08e-05	2.18e-05	1.35e-05	2.88e-07	3.74e-07	5.19e-08	2.88e-07	7.18e-08	4.52e-07	1.08e-06	1.15e-07	9.82e-08	5.95e-08
gene1111306	4.03e-07	1.33e-07	3.03748	1.60288	0.000737463	1.06e-07	6.54e-07	6.03e-07	4.13e-07	4.03e-07	6.85e-07	5.19e-07	4.03e-07	1.08e-07	1.32e-07	1.44e-07	3.81e-08	1.33e-07	1.63e-07	9.88e-08	1.55e-07	1.35e-07	1.33e-07	2.7e-07	5.46e-08
gene1569554	2.79e-05	4.55e-08	613.275	9.26039	0.000737783	1.75e-05	3.76e-05	2.0905e-05	4.36e-05	1.67e-05	5.57e-05	3.82e-05	1.96e-05	1.15e-05	1.75e-05	2.86e-08	9.08e-08	2.84e-08	5.83e-08	3.93e-08	3.09e-08	4.55e-08	4.2e-08	4.55e-08	4.55e-08
gene1464797	5.53e-05	3.8e-06	14.5777	3.86569	0.000738133	4.36e-05	6.0906e-05	6.9e-05	2.51e-05	7.95e-05	7.63e-05	5.31e-05	5.33e-05	3.0014e-05	6.26e-05	1.08e-05	1.5e-06	1.33e-05	2.06e-06	8.44e-07	2.04e-06	1.07e-06	2.53e-06	2.66e-06	1.13e-06
gene1519533	3.91e-05	5.35e-07	73.1323	6.19244	0.000738735	3.27e-05	3.73e-05	3.96e-05	3.5071e-05	3.47e-05	5.63e-05	3.88e-05	4.13e-05	2.77e-05	4.74e-05	3.44e-07	3.82e-07	7.15e-07	1.35e-06	5.35e-07	7.41e-08	5.17e-07	2.52e-07	1.1e-06	7.8e-08
gene2486490	6.15e-07	2.83e-06	0.217021	2.20409	0.000738743	3.36e-07	1.38e-07	5.44e-08	6.52e-08	7.44e-08	6.15e-07	1.4e-06	6.93e-08	2.79e-06	6.15e-07	2.57e-06	2.63e-06	1.56e-06	1.75e-06	1.52e-06	2.48e-06	4.06e-06	3.17e-06	3.76e-06	4.82e-06
gene1296774	2.06e-05	1.02e-06	20.1675	4.33396	0.000738854	1.4e-05	1.48e-05	2.18e-05	4.1e-05	2.2e-05	2.81e-05	1.77e-05	1.69e-05	1.38e-05	1.58e-05	7.22e-07	1.2e-06	2.03e-07	1.45e-06	5.94e-07	1.27e-06	3.62e-07	2.49e-06	1.67e-06	2.46e-07
gene895758	3.88e-05	5.05e-07	76.8663	6.26428	0.000738916	3.63e-05	3.55e-05	4.2148e-05	6.48e-05	2.6e-05	4.89e-05	3.62e-05	2.9742e-05	2.3862e-05	4.45e-05	4.06e-07	3.47e-07	1.86e-07	5.94e-07	4.28e-08	4.04e-07	7.62e-07	1.51e-06	2.93e-07	5.05e-07
gene1520236	9.4e-06	7.78e-08	120.791	6.91637	0.000739228	9.62e-06	6.76e-06	6.16e-06	1.09e-05	1.09e-05	1.35e-05	1.28e-05	6.29e-06	9.75e-06	7.27e-06	3.2e-08	1.69e-08	7.4e-08	1.02e-07	4.39e-08	6.91e-08	2.21e-07	1.56e-08	1.8e-07	2.42e-08
gene895911	8.73e-05	1.01e-06	86.519	6.43494	0.000739253	8.12e-05	8.4369e-05	8.69e-05	8.18e-05	5.6819e-05	0.000122613	0.000103907	8.75e-05	7.01e-05	9.78e-05	1.08e-06	5.98e-07	2.33e-07	1.34e-06	2.58e-07	5.08e-07	1.95e-06	2.76e-06	3.53e-07	1.01e-06
gene1431988	4.41e-06	5.29e-07	8.32733	3.05785	0.00073942	6.27e-06	2.97e-06	3.26e-06	2.34e-06	6.77e-06	4.29e-06	5.89e-06	5.64e-06	4.23e-06	2.39e-06	7.53e-07	1.16e-06	1.58e-07	3.72e-07	5.01e-07	6.4e-07	4.29e-07	5.68e-07	5.56e-07	1.55e-07
gene895288	1.34e-05	4.36e-07	30.6444	4.93755	0.000739538	1.47e-05	1.53e-05	1.72e-05	2.48e-05	9.31e-06	2.265e-05	4.62e-06	1.0743e-05	4.37e-06	9.83e-06	5.26e-07	5.09e-07	8.68e-08	1.59e-07	4e-08	1.89e-07	4.94e-07	1.75e-06	1.64e-07	4.36e-07
gene680445	1.25e-06	5.83e-08	21.5155	4.4273	0.000740361	2.07e-06	1.23e-06	9.73e-07	1.57e-06	1.16e-06	2.46e-06	9.17e-07	6.98e-07	9.12e-07	5.58e-07	6.14e-08	2.43e-08	4.56e-08	5.83e-08	4.21e-08	3.31e-08	1.73e-07	5.83e-08	2.88e-08	5.83e-08
gene103271	4.11e-07	1.54e-07	2.66491	1.41409	0.000740753	5e-07	4.11e-07	2.7e-07	4.85e-07	7.37e-07	4.11e-07	4.11e-07	3.44e-07	3.37e-07	2.06e-07	2.86e-07	1.54e-07	1.58e-07	8.65e-08	1.54e-07	1.54e-07	1.79e-07	4.66e-08	1.79e-07	1.44e-07
gene981700	3.39e-05	1.75e-07	193.871	7.59896	0.000740839	2.72e-05	2.85e-05	3.8e-05	4.8e-05	2.66e-05	4.2472e-05	3.42e-05	2.92e-05	2.74e-05	3.75e-05	3.53e-08	2.8e-07	1.75e-07	4.79e-08	2.9e-07	7.6e-08	1.99e-07	2.07e-07	2.65e-07	1.75e-07
gene1087356	3.2e-05	6.74e-08	475.248	8.89254	0.000740956	2.03e-05	3.31e-05	3.1e-05	4.49e-05	2.68e-05	4.0574e-05	3.52e-05	2.98e-05	1.77e-05	4.08e-05	2.9e-08	9.21e-08	3.83e-08	7.89e-08	1.19e-07	1.04e-07	1.82e-08	9.92e-08	7.26e-08	2.2e-08
gene762449	1.37e-05	6.92e-07	19.7752	4.30562	0.000741168	9.93e-06	8.37e-06	1.64e-05	1.46e-05	2e-05	1.3e-05	1.6215e-05	1.31e-05	9.4e-06	1.58e-05	1.14e-06	8.16e-07	1.93e-07	2.65e-07	9.73e-08	3.06e-07	9.67e-07	6.5e-07	1.8e-06	6.92e-07
gene1111578	4.86e-07	7.03e-08	6.91171	2.78904	0.000741928	4.86e-07	6.16e-07	7.07e-07	5.82e-07	4.86e-07	6.53e-07	7.33e-07	5.63e-08	5.52e-08	4.86e-07	4.07e-08	1.13e-07	7.03e-08	7.03e-08	1.12e-07	7.03e-08	5.73e-08	7.03e-08	7.63e-08	2.31e-08
gene1739658	7e-05	2.85e-07	245.542	7.93983	0.000742125	4.76e-05	4.86e-05	5.31e-05	7.09e-05	7.95e-05	0.000125276	7.11e-05	8.43e-05	5.98e-05	6.04e-05	2.89e-07	2.85e-07	4.78e-08	1.31e-07	2.64e-07	3.12e-07	5.43e-07	4.24e-07	2.71e-07	2.85e-07
gene1520294	2.57e-05	1.19e-07	216.306	7.75693	0.000742536	1.9e-05	2.54e-05	2.84e-05	1.61e-05	2.9e-05	3.72e-05	2.97e-05	2.3174e-05	2.18e-05	2.68e-05	6.14e-08	1.62e-07	2.03e-08	1.11e-07	2.81e-07	1.77e-07	1.19e-07	6e-08	7.68e-08	1.19e-07
gene681903	1.29e-06	6.6e-08	19.5676	4.2904	0.000743238	2.19e-06	1.17e-06	9.96e-07	1.59e-06	1.21e-06	2.77e-06	6.68e-07	1.22e-06	8.29e-07	2.82e-07	8.31e-08	2.64e-08	4.94e-08	6.6e-08	6.84e-08	6.6e-08	6.6e-08	6.6e-08	9.35e-08	7.55e-08
gene1140314	3.49e-05	1.57e-06	22.2453	4.47543	0.000743703	4.25e-05	3.75e-05	3.7431e-05	2.34e-05	2.95e-05	4.08e-05	4.67e-05	2.5558e-05	3.4648e-05	3.14e-05	2.14e-06	1.45e-06	9.76e-07	5.88e-07	7.54e-06	5.7e-07	1.57e-06	6.34e-07	1.8e-07	5.46e-08
gene1519531	0.000120724	5.61e-07	215.12	7.74899	0.000743732	0.000162909	0.000126787	0.000111213	0.000114044	9.16e-05	0.00015247	0.000108582	0.000105835	9.58e-05	0.000138	3.1e-07	4.47e-07	6.98e-07	1.38e-06	5.61e-07	2.43e-07	6.35e-07	2.48e-07	8.99e-07	1.92e-07
gene893017	6.67e-06	1.1e-06	6.07725	2.60342	0.00074463	7.08e-06	7.06e-06	8.52e-06	4.52e-06	1.23e-05	3.54e-06	6.67e-06	8.14e-06	3.07e-06	5.76e-06	1.11e-06	3.02e-07	3.62e-07	1.04e-06	1.31e-07	1.27e-06	1.97e-06	3.28e-06	4.17e-07	1.1e-06
gene3825600	4.17e-07	6.6e-08	6.31317	2.65837	0.000745531	6.91e-07	1.77e-07	5.59e-07	5.03e-07	4.17e-07	4.17e-07	4.17e-07	3.56e-07	4.17e-07	2.14e-07	1.41e-08	6.6e-08	1.39e-08	6.6e-08	1.93e-07	6.6e-08	5.29e-08	6.6e-08	2.64e-08	9.58e-08
gene1468708	6.44e-05	9.18e-07	70.1821	6.13303	0.000745882	4.2e-05	8.03e-05	4.63e-05	5.74e-05	6.32e-05	0.000100269	0.00011698	4.25e-05	4.11e-05	5.44e-05	1.88e-06	1.06e-06	4.1e-07	1.04e-06	6.54e-07	9.6e-07	5.98e-07	5.6e-07	1.01e-06	1.01e-06
gene1297708	1.31e-05	1.41e-07	92.6441	6.53363	0.000746164	7.15e-06	1.13e-05	2.31e-05	1.06e-05	6.21e-06	1.71e-05	1.86e-05	1.9137e-05	8.78e-06	8.73e-06	1.5e-07	5.95e-08	1.86e-08	1.27e-07	5.15e-08	1.62e-07	2.12e-07	1.93e-07	3.52e-07	8.52e-08
gene1430555	6.38e-06	4.73e-07	13.474	3.7521	0.000747162	5.58e-06	6.63e-06	5.91e-06	3.67e-06	6.52e-06	1.11e-05	1.08e-05	4.63e-06	3.19e-06	5.74e-06	1.04e-06	8.9e-07	9.58e-08	1.58e-07	1.03e-06	2.92e-07	4.73e-07	2.27e-07	4.73e-07	4.39e-08
gene895648	1.79e-05	1.23e-06	14.5202	3.85999	0.000747273	7.82e-06	3.03e-05	2.55e-05	1.72e-05	1.34e-05	1.84e-05	2.16e-05	1.72e-05	8.77e-06	1.86e-05	1.32e-06	8.89e-07	2.61e-07	1.43e-06	2.26e-07	1.07e-06	2.17e-06	3.29e-06	4.33e-07	1.23e-06
gene1520066	2.82e-06	1.98e-07	14.281	3.83602	0.000748009	7.7e-07	2.65e-06	4.9e-06	1.98e-06	4.32e-06	3.65e-06	5.58e-06	2.84e-06	7.23e-07	8.17e-07	1.98e-07	8.61e-08	5.38e-08	7.38e-08	1.98e-07	1.98e-07	1.98e-07	3.18e-07	4.07e-07	2.47e-07
gene961288	5.69e-07	4.72e-06	0.120342	3.05479	0.000748237	3.15e-07	2.15e-07	2.55e-07	1.17e-06	4.64e-07	4.83e-08	3.2e-07	1.3e-06	3.71e-07	1.23e-06	3.64e-06	4.88e-06	3.71e-06	5.58e-06	4.02e-06	4.55e-06	4.62e-06	4.66e-06	7.53e-06	4.06e-06
gene1471819	6.4e-05	4.65e-06	13.7659	3.78303	0.00074858	7.89e-05	7.1e-05	8.72e-05	4.34e-05	8.94e-05	7.97e-05	3.6456e-05	4.29e-05	5e-05	6.08e-05	7.63e-06	3.71e-06	4.58e-06	4.85e-06	2.9e-06	5.15e-06	5.27e-06	2.74e-06	3.83e-06	5.81e-06
gene763025	5.56e-07	4.02e-08	13.8333	3.79007	0.000749345	6.23e-07	3.6e-07	3.47e-07	3.78e-07	1.12e-06	6.82e-07	6.66e-07	6.83e-07	3.15e-07	3.86e-07	3.62e-08	2.87e-08	8.98e-09	1.23e-08	7.45e-08	1.37e-07	1.7e-08	1.33e-08	3.4e-08	4.02e-08
gene961910	2.45e-07	5.03e-08	4.87395	2.28509	0.000749672	3.89e-07	3.19e-07	3.78e-07	2.26e-07	2.45e-07	2.45e-07	2.45e-07	8.02e-08	7.86e-08	2.45e-07	5.03e-08	3.08e-08	3.84e-08	2.63e-08	5.32e-08	4.18e-08	1.09e-07	2.84e-08	3.64e-08	8.81e-08
gene1169866	1.24e-06	9.39e-06	0.13237	2.91735	0.000749794	2.88e-07	6.66e-07	5.25e-07	3.5e-07	1.04e-06	5.97e-07	1.32e-06	1.71e-06	1.75e-06	4.19e-06	1.42e-05	1.61e-05	1.03e-05	8.01e-06	1.74e-05	5.11e-06	9.84e-06	9.82e-06	2.33e-06	8.31e-07
gene1260975	3.18e-07	9.48e-07	0.335017	1.57769	0.000749963	2.23e-07	1.53e-07	1.81e-07	4.33e-07	3.18e-07	2.05e-07	1.82e-07	1.53e-07	1.053e-06	2.76e-07	8.29e-07	1.39e-06	4.69e-07	6.43e-07	7.47e-07	1.33e-06	1.29e-06	1.04e-06	1.15e-06	5.91e-07
gene1109971	2.17e-07	3.65e-08	5.94072	2.57064	0.000750374	2.17e-07	3.68e-07	3.49e-07	1.39e-07	2.17e-07	2.65e-07	1.75e-07	1.48e-07	7.26e-08	2.17e-07	2.01e-08	1.6e-08	3.65e-08	2.73e-08	4.14e-08	4.34e-08	7.56e-08	4.42e-08	3.77e-08	2.28e-08
gene1295881	2.76e-05	1.11e-06	24.8071	4.63268	0.00075044	1.43e-05	2.27e-05	1.73e-05	3.07e-05	3.47e-05	3.21e-05	4.06e-05	3.55e-05	2.25e-05	2.58e-05	7.32e-07	9.2e-07	1.51e-07	9.12e-07	7.11e-07	2.3e-06	5.73e-07	3.04e-06	1.66e-06	1.39e-07
gene883873	1.3887e-05	1.55e-06	8.96462	3.16424	0.000750461	1.82e-05	1.22e-05	1.11e-05	1.21e-05	1.7823e-05	9.85e-06	1.67e-05	1.52e-05	1.05e-05	1.52e-05	1.44e-06	1.14e-06	7.41e-07	1.87e-06	5.13e-07	1.55e-06	2.86e-06	3.97e-06	1e-06	3.94e-07
gene1520321	4.9e-06	3.97e-08	123.45	6.94778	0.000750558	5.3e-06	3.86e-06	5.14e-06	1.1e-05	6.78e-06	7.49e-06	3.63e-06	2.26e-06	1.86e-06	1.68e-06	3.77e-08	3.99e-08	1.25e-08	6.83e-08	1.72e-08	3.97e-08	4.72e-08	5.53e-08	3.97e-08	3.97e-08
gene904082	1.43e-06	1.28e-07	11.1311	3.47653	0.000750877	2.44e-06	1.6e-06	1.46e-06	1.23e-06	1.03e-06	1.84e-06	5.95e-07	2.21e-06	4.44e-07	1.45e-06	1.26e-07	6.66e-08	2.77e-08	3.8e-08	5.76e-08	4.22e-07	2.37e-07	1.28e-07	5.25e-08	1.28e-07
gene682214	1.38e-06	2.43e-07	5.66303	2.50157	0.00075089	2.92e-06	1.45e-06	9.78e-07	1.37e-06	1.78e-06	2.32e-06	8.6e-07	1.14e-06	7.12e-07	2.49e-07	1.6e-07	2.43e-07	2.43e-07	2.43e-07	1.09e-07	1.72e-07	4.5e-07	1.17e-07	1.5e-07	5.44e-07
gene1568058	3.08e-05	1.33e-07	231.323	7.85377	0.000752018	2.26e-05	2.7e-05	3.14e-05	4.53e-05	2.49e-05	6.92e-05	2.88e-05	2.48e-05	1.25e-05	2.18e-05	9.2e-08	2.19e-07	1.33e-07	6.25e-08	1.89e-07	1.49e-07	1.33e-07	1.35e-07	8.63e-08	1.33e-07
gene1434930	2.26e-07	4.42e-06	0.0511137	4.29015	0.000752076	2.37e-07	1.82e-07	1.44e-07	2.87e-07	1.31e-07	2.26e-07	1.45e-07	1.22e-07	4.19e-07	3.66e-07	4.34e-06	4.83e-06	4.13e-06	3.2e-06	4.71e-06	4.23e-06	5.58e-06	3.31e-06	5.34e-06	4.51e-06
gene678767	4.68e-06	2.38e-07	19.6525	4.29664	0.000752199	8.24e-06	4.05e-06	1.74e-06	3.83e-06	7.54e-06	4.12e-06	5.25e-06	5.73e-06	3.44e-06	2.88e-06	5.5e-08	8.73e-08	2.38e-07	7.48e-08	7.55e-08	2.38e-07	1.03e-06	2.38e-07	1.03e-07	2.38e-07
gene1433467	1.06e-06	9.77e-06	0.108396	3.20562	0.000752278	2.82e-07	3.86e-07	1.52e-06	1.46e-06	4.17e-07	1.06e-06	9.19e-07	1.46e-06	1.33e-06	1.75e-06	9.37e-06	8.47e-06	9.23e-06	6.16e-06	1.0253e-05	9.59e-06	1.21e-05	9.17e-06	1.43e-05	9.03e-06
gene1039374	9.77e-07	8.23e-08	11.8616	3.56823	0.000752556	8.45e-07	1.94e-06	6.84e-07	1.31e-06	1.5e-06	4.35e-07	1.16e-06	9.06e-07	2.39e-07	7.52e-07	4.25e-08	5.4e-08	2.53e-08	6.93e-08	3.5e-08	1.47e-07	1.92e-07	1.25e-07	9.57e-08	3.86e-08
gene735055	1.68e-07	4.69e-08	3.57335	1.83728	0.000753704	5.49e-08	3.38e-07	1.68e-07	2.13e-07	2.43e-07	1.68e-07	2.01e-07	1.68e-07	5.55e-08	6.79e-08	4.69e-08	4.69e-08	1.59e-08	2.18e-08	4.69e-08	6.93e-08	6.04e-08	2.35e-08	9.04e-08	4.69e-08
gene1141655	3.34e-05	4e-08	834.967	9.70558	0.000753906	4.55e-05	3.71e-05	3.03e-05	3.74e-05	2.51e-05	5.08e-05	1.729e-05	3e-05	2.85e-05	3.16e-05	3.54e-08	4e-08	4e-08	4e-08	4.85e-08	5.08e-08	4.43e-08	5.18e-08	2.21e-08	2.68e-08
gene895362	0.000116061	1.39e-06	83.3047	6.38033	0.000754618	6.03e-05	0.000107516	0.000102636	0.000199589	0.000132333	0.000172228	7.6385e-05	0.000122974	0.000102422	8.42e-05	1.69e-06	1.13e-06	3.9e-07	1.8e-06	3.24e-07	1.47e-06	2.37e-06	3.72e-06	8.87e-07	1.49e-07
gene762960	8.16e-06	2.03e-07	40.2345	5.33036	0.00075476	8.03e-06	7.53e-06	1.41e-05	5.32e-06	6.78e-06	7.23e-06	8.59e-06	9.57e-06	5.32e-06	9.08e-06	1.75e-07	3.47e-07	6.51e-08	5.95e-08	2.7e-07	2.36e-07	2.06e-07	9.63e-08	3.7e-07	2.03e-07
gene1634912	3.326e-06	2.48e-07	13.4255	3.7469	0.000755312	5.63e-06	2.22e-06	3.12e-06	4.56e-06	5.04e-06	3.41e-06	2.73e-06	1.75e-06	1.56e-06	3.24e-06	1.45e-07	2.31e-07	2.48e-07	3.95e-07	2.48e-07	1.57e-07	1.37e-07	5.33e-07	1.36e-07	2.48e-07
gene908964	1.66e-05	2.02e-07	81.8942	6.35569	0.000755552	1.27e-05	1.4e-05	2.42e-05	1.56e-05	2.23e-05	2.5e-05	2.03e-05	5.3e-06	1.31e-05	1.32e-05	2.66e-07	2.11e-07	1.58e-07	2.17e-07	3.64e-08	2.58e-07	1.75e-07	6.23e-07	4.98e-08	3.02e-08
gene681537	1.37e-06	1.92e-07	7.13852	2.83563	0.000756392	1.81e-06	1.73e-06	1.16e-06	1.76e-06	1.4e-06	2.8e-06	7.73e-07	8.71e-07	8.53e-07	5.22e-07	1.69e-07	1.53e-07	2.87e-07	2.3e-07	6.63e-08	1.04e-07	4.99e-07	7.08e-08	2.27e-07	1.1e-07
gene681660	1.45e-06	2.46e-07	5.91276	2.56383	0.000756435	2.32e-06	1.26e-06	9.39e-07	2e-06	1.07e-06	2.73e-06	1.26e-06	1.4e-06	1.17e-06	3.99e-07	1.01e-07	5.85e-07	1.33e-07	1.82e-07	6.89e-08	3.25e-07	4.41e-07	2.7e-07	1.26e-07	2.28e-07
gene681336	1.41e-06	1.37e-07	10.2959	3.36399	0.000756614	2.15e-06	1.25e-06	1.03e-06	1.61e-06	1.65e-06	2.64e-06	7.41e-07	1.2e-06	1.45e-06	4.1e-07	3.65e-08	1.16e-07	5.43e-08	4.96e-08	2.5e-08	3.54e-07	1.37e-07	1.87e-07	2.74e-07	1.37e-07
gene960098	4.11e-07	2.11e-05	0.0194579	5.6835	0.000757406	3.15e-07	2.83e-07	2.23e-07	7.26e-07	2.18e-07	4.11e-07	4.81e-08	5.28e-07	4.78e-07	8.77e-07	2.56e-05	2.39e-05	1.48e-05	2.21e-05	1.9e-05	2.3309e-05	1.9779e-05	2.25e-05	2.36e-05	1.65e-05
gene1520678	6.73e-05	4.9e-08	1373.04	10.4232	0.000758589	5.82e-05	5.6883e-05	8.3e-05	6.7e-05	6.71e-05	0.000122339	5.34e-05	4.81e-05	4.96e-05	6.7e-05	1.46e-08	2.32e-08	5.78e-08	4.9e-08	2e-08	6.3e-08	5.48e-08	4.9e-08	1.1e-07	4.9e-08
gene1376139	5.43e-07	5.71e-06	0.0950935	3.39451	0.000759131	2.03e-07	1.15e-06	5.43e-07	3.45e-07	2.25e-07	1.4e-07	1.86e-07	7.35e-07	7.71e-07	1.13e-06	4.44e-06	4.62e-06	4.92e-06	4.17e-06	6.57e-06	5.43e-06	7.38e-06	5.01e-06	8.78e-06	5.76e-06
gene1466081	7.09e-05	5.12e-06	13.852	3.79203	0.000759387	3.14e-05	4.52e-05	7.18e-05	0.000114803	7.34e-05	0.000128286	8.16e-05	7.16e-05	3.92e-05	5.14e-05	1.24e-05	5.12e-06	1.7e-05	8.16e-07	5.12e-06	5.12e-06	3.16e-07	1.06e-07	4.51e-08	5.12e-06
gene688563	9.74e-07	1.1e-07	8.89386	3.15281	0.000759622	7.25e-07	1.03e-06	1.31e-06	5.08e-07	1.56e-06	5.56e-07	1.23e-06	1.33e-06	6.93e-07	7.98e-07	3.64e-08	1.1e-07	3.6e-08	1.48e-07	1.1e-07	1.96e-07	3.42e-08	1.1e-07	1.1e-07	2.06e-07
gene701810	3.67e-05	2.73e-06	13.428	3.74718	0.0007605	4.25e-05	3.85e-05	3.27e-05	2.37e-05	6.73e-05	4.38e-05	3.72e-05	2.15e-05	3.2e-05	2.8e-05	2.38e-06	7.95e-07	1.24e-07	4.94e-06	3.44e-06	1.08e-06	3.06e-06	1.47e-06	4.94e-06	5.12e-06
gene1258887	1.09e-05	3.47e-07	31.4039	4.97287	0.000761153	8.14e-06	1.05e-05	1.06e-05	6.93e-06	1.88e-05	9.95e-06	1.38e-05	1.11e-05	1.06e-05	8.5e-06	7.98e-07	1.31e-07	1.09e-06	1.5e-07	7.55e-08	3.47e-07	3.47e-07	8.07e-08	1.03e-07	3.47e-07
gene1585887	2.12e-05	5.31e-07	39.9476	5.32004	0.000761699	1.21e-05	2.87e-05	1.76e-05	2.25e-05	1.72e-05	2.86e-05	2.9453e-05	1.97e-05	9.62e-06	2.67e-05	2.48e-07	5.31e-07	4.92e-08	2.7e-06	5.31e-07	4.82e-07	2.8e-07	2.18e-07	4.66e-08	2.26e-07
gene100633	2.35e-06	8.36e-06	0.281485	1.82887	0.000762613	2.21e-06	8.83e-07	4.18e-06	8.35e-07	1.36e-07	2.49e-06	2.7e-06	2.41e-06	6.47e-06	1.22e-06	8.64e-06	8.58e-06	6.766e-06	4.69e-06	1e-05	7.59e-06	9.42e-06	7.56e-06	1.24e-05	8e-06
gene1205905	1.08e-06	8.95e-08	12.1159	3.59883	0.000763153	1.09e-06	1e-06	1.37e-06	1e-06	1.08e-06	6.51e-07	1.79e-06	8.98e-07	1.15e-06	8.07e-07	2.04e-08	3.23e-08	8.95e-08	8.3e-08	2.79e-08	8.95e-08	3.83e-08	1.19e-07	3.06e-07	8.95e-08
gene99872	2.46e-06	8.42e-06	0.291626	1.77781	0.00076429	2.57e-06	1.39e-07	3.18e-06	7.88e-07	2.46e-06	3.12e-06	1.98e-06	2.37e-06	6.43e-06	1.51e-06	9.3e-06	8.1e-06	7.51e-06	4.21e-06	9.59e-06	7.32e-06	7.21e-06	9.13e-06	1.28e-05	9.05e-06
gene1573249	1.83e-06	6.58e-08	27.7502	4.79443	0.000764357	1.64e-06	1.713e-06	1.79e-06	1.87e-06	3.195e-06	1.75e-06	1.28e-06	1.78e-06	1.17e-06	2.07e-06	1.42e-08	9.02e-08	6.58e-08	6.58e-08	1.36e-07	9.2e-08	8.01e-08	2.08e-08	2.67e-08	6.58e-08
gene893036	6.76e-06	1.28e-06	5.27018	2.39785	0.0007651	5.84e-06	5.294e-06	4.98e-06	8.39e-06	1.1087e-05	6.22e-06	6.21e-06	8.77e-06	5.29e-06	5.54e-06	1.17e-06	6.37e-07	2.9e-07	1.44e-06	3.51e-07	1.61e-06	2.57e-06	3.59e-06	1.13e-06	4.15e-08
gene745086	2.53e-06	9.16e-08	27.5977	4.78648	0.000765137	4.42e-06	1.81e-06	2.57e-06	1.36e-06	3.8e-06	2.01e-06	3.36e-06	2.15e-06	2.26e-06	1.54e-06	2.69e-08	2.13e-08	9.16e-08	1.83e-08	9.16e-08	4.06e-07	2.53e-08	7.88e-08	1.26e-07	3.05e-08
gene905179	1.06e-06	8.62e-08	12.2662	3.61661	0.000765188	1.81e-06	9.06e-07	1.68e-06	1.11e-06	3.91e-07	1.26e-06	6.47e-07	1.46e-06	5.36e-07	7.65e-07	7.65e-08	6.07e-08	5.68e-08	1.82e-07	1.31e-07	4.12e-08	3.59e-08	8.41e-08	1.08e-07	8.62e-08
gene1376706	2.26e-06	6.9e-06	0.327807	1.60908	0.0007655	9.73e-07	2.26e-06	2.63e-07	3.15e-07	2.15e-06	1.79e-06	3.17e-06	4.69e-06	4.59e-06	2.41e-06	6.86e-06	6.44e-06	6.65e-06	4.64e-06	7.04e-06	5.31e-06	7.72e-06	6.51e-06	1.0573e-05	7.27e-06
gene947216	1.47e-06	5.2e-08	28.2686	4.82113	0.000766264	1.51e-06	1.07e-06	2.85e-06	1.09e-06	1.24e-06	1.61e-06	2.36e-06	9.43e-07	1.03e-06	1e-06	1.81e-08	5.2e-08	5.2e-08	5.2e-08	2.48e-08	3.9e-08	3.4e-08	2.65e-08	1.7e-07	5.2e-08
gene1520166	4.59e-06	9.29e-07	4.93598	2.30334	0.000766358	4.43e-06	2.98e-06	4.7e-06	7.95e-06	6.38e-06	7.69e-06	5.75e-06	1.9e-06	2.66e-06	1.45e-06	8.11e-07	1.29e-06	7.34e-07	1.15e-06	7.74e-07	1.29e-06	7.95e-07	5.17e-07	1.45e-06	4.8e-07
gene946889	1.73e-06	3.15e-08	55.0839	5.78356	0.000767408	1.74e-06	1.53e-06	1.68e-06	3.23e-06	1.01e-06	3.46e-06	8.84e-07	2.34e-06	7.32e-07	7.16e-07	3.15e-08	1.32e-08	8.23e-09	1.13e-08	1.14e-08	3.58e-08	1.56e-08	3.15e-08	1.25e-07	3.15e-08
gene1770182	5.5e-06	4.32e-07	12.7154	3.6685	0.000767446	1.09e-06	5.88e-06	7.72e-06	6.85e-06	7.11e-06	6.94e-06	9.47e-06	3.48e-06	3.46e-06	2.99e-06	4.45e-07	1.32e-07	2.48e-07	1.13e-07	5.34e-07	6.59e-07	3.13e-07	9.78e-07	4.69e-07	4.32e-07
gene10127	1.79e-06	5.28e-07	3.39608	1.76387	0.000767496	9.78e-07	2.14e-06	2e-06	2.27e-06	1.67e-06	2.93e-06	1.7e-06	1.62e-06	1.36e-06	1.25e-06	3.51e-07	8.04e-07	5.02e-07	1.59e-06	1.07e-07	8.4e-08	1.46e-07	8.57e-08	9.5e-07	6.64e-07
gene941618	3.7e-06	2.09e-07	17.7092	4.14643	0.00076758	2.14e-06	4.2e-06	1.98e-06	4.21e-06	4.8e-06	2.81e-06	5.9e-06	5.04e-06	2.53e-06	3.4e-06	8.33e-08	2.09e-07	6.19e-08	2.26e-07	8.57e-08	4.94e-07	4.7e-07	2.09e-07	1.56e-07	9.46e-08
gene1231774	3.69e-06	7.32e-08	50.4185	5.65588	0.000768014	2.82e-06	2.65e-06	7.94e-06	4.42e-06	2.7e-06	4.15e-06	4.13e-06	3.24e-06	2.7e-06	2.15e-06	1.59e-08	5.06e-08	3.16e-08	2.17e-08	1.53e-07	1.03e-07	1.5e-07	1.4e-07	2.99e-08	3.62e-08
gene680872	1.46e-06	1.77e-07	8.23125	3.04111	0.000768104	2.31e-06	1.27e-06	1.34e-06	2.12e-06	1.32e-06	2.93e-06	8.57e-07	1.02e-06	9.18e-07	5.11e-07	8.26e-08	1.05e-07	1.64e-07	2.47e-07	6.8e-08	2.49e-07	2.17e-07	1.69e-07	4.34e-07	3.75e-08
gene1580965	9.85e-06	9.98e-08	98.7069	6.62508	0.000769098	3.19e-06	1.62e-05	1.43e-05	1.47e-05	6.77e-06	1.06e-05	6.12e-06	1.49e-05	3.91e-06	7.72e-06	6.05e-08	2.88e-07	5.99e-08	5.48e-08	1.11e-07	1.3e-07	3.79e-08	1.18e-07	3.78e-08	9.98e-08
gene1293801	3.01e-06	1.29e-07	23.4289	4.55022	0.000769275	2.06e-06	3.17e-06	6.89e-06	4.25e-06	3.01e-06	3.32e-06	4.09e-06	1.33e-06	1.04e-06	9.57e-07	3.48e-08	1.66e-07	3.45e-08	1.29e-07	4.77e-08	1.29e-07	1.29e-07	4.08e-07	1.31e-07	7.9e-08
gene1737142	1.43e-05	4.6e-08	311.893	8.28491	0.000769535	2.61e-06	1.52e-05	1.74e-05	2.07e-05	1.34e-05	2.17e-05	2.1e-05	1.08e-05	7.66e-06	1.3e-05	1.35e-08	8.59e-08	6.7e-08	1.84e-08	5.57e-08	4.6e-08	4.6e-08	1.98e-08	4.6e-08	6.14e-08
gene903394	1.07e-07	1.33e-08	8.03751	3.00675	0.000770104	1.07e-07	1.07e-07	2.01e-07	1.07e-07	6.85e-08	1.71e-07	1.07e-07	6.39e-08	6.26e-08	7.66e-08	5.12e-09	1.33e-08	5.08e-09	1.33e-08	2.11e-08	2.21e-08	1.33e-08	1.5e-08	1.33e-08	1.16e-08
gene681188	1.26e-06	4.93e-07	2.55553	1.35362	0.000770397	1.91e-06	1.19e-06	1.1e-06	1.65e-06	1.36e-06	2.2e-06	5.83e-07	1.2e-06	1.24e-06	1.69e-07	1.35e-07	3.21e-07	2.28e-07	2.94e-07	1.67e-07	1.08e-06	4.57e-07	2.77e-07	1.55e-06	4.29e-07
gene1041006	5.03e-06	5.59e-08	89.9834	6.49159	0.000770767	5.08e-06	5.89e-06	4.45e-06	3.47e-06	7.65e-06	8.43e-06	8.24e-06	1.2e-06	4.04e-06	1.85e-06	1.21e-08	5.59e-08	3.61e-08	1.65e-08	4.99e-08	7.85e-08	5.59e-08	1.42e-07	5.59e-08	5.59e-08
gene1239866	2.17e-06	4.94e-08	43.9035	5.45626	0.00077133	1.21e-06	4.23e-06	1.99e-06	1.35e-06	2.57e-06	2.05e-06	3.06e-06	2.15e-06	1.5e-06	1.61e-06	4.94e-08	9.69e-08	4.94e-08	2.77e-08	2.79e-08	4.94e-08	3.83e-08	5.97e-08	4.94e-08	4.62e-08
gene974038	2.29e-06	2.57e-08	89.117	6.47763	0.000771538	3.67e-06	1.71e-06	5.41e-07	2.29e-06	4.07e-06	3.69e-06	2.45e-06	2.07e-06	3.38e-07	2.07e-06	2.32e-08	1.84e-08	2.57e-08	3.16e-08	2.57e-08	2.51e-08	2.18e-08	3.41e-08	2.57e-08	2.57e-08
gene1198954	4.33e-07	1.31e-06	0.331264	1.59395	0.000771618	4.33e-07	1.67e-07	3.29e-08	4.33e-07	2.25e-07	4.33e-07	9.93e-08	1.22e-06	4.33e-07	8.55e-07	1.52e-06	1.41e-06	1.18e-06	1.34e-06	1.49e-06	1.21e-06	1.12e-06	2.03e-06	1.24e-06	5.24e-07
gene658329	8.87e-06	4.81e-07	18.4486	4.20544	0.000771641	8.66e-06	1.32e-05	7.98e-06	9.85e-06	1.22e-05	4.12e-06	5.11e-06	1.48e-05	5.74e-06	7.02e-06	4.54e-07	4.5e-08	1.12e-07	6.94e-07	1.36e-06	2.45e-07	1.65e-06	1.25e-07	5.32e-08	6.44e-08
gene1568466	6.517e-05	6.74e-08	967.393	9.91796	0.000771961	5.89e-05	8.13e-05	5.57e-05	8.895e-05	2.31e-05	0.00010256	4.54e-05	9.34e-05	4.55e-05	5.69e-05	4.45e-08	2.35e-08	1.03e-07	4.03e-08	6.74e-08	3.2e-08	2.79e-08	2.17e-08	1.11e-07	2.02e-07
gene798911	1.0074e-05	1.55e-07	65.0561	6.02361	0.000772172	9.59e-06	7.4e-06	6.37e-06	5.55e-06	1.7764e-05	1.27e-05	1.33e-05	1.22e-05	6.49e-06	9.36e-06	7.52e-08	2.78e-07	4.97e-08	3.41e-08	6.87e-08	2.7e-07	3.3e-07	1.47e-07	1.41e-07	1.55e-07
gene674720	8.17e-06	5.25e-07	15.5714	3.96083	0.000772248	8.97e-06	8.2e-06	4.18e-06	1.2e-05	1.28e-05	3.59e-06	1.13e-05	8.35e-06	6.7e-06	5.55e-06	2.49e-07	1.04e-06	6.16e-08	5.91e-07	5.25e-07	1.21e-06	1.17e-07	4.1e-07	7e-07	3.53e-07
gene988207	3.07e-07	6.79e-06	0.0452546	4.46579	0.000772283	3.06e-07	3.07e-07	1.24e-07	1.48e-07	1.69e-07	7.04e-08	3.74e-07	7.89e-08	9.28e-07	5.68e-07	6.83e-06	7.36e-06	6.18e-06	3.49e-06	8.2e-06	6.15e-06	5.77e-06	7.62e-06	9.87e-06	6.47e-06
gene1519918	8.72e-05	6.82e-06	12.7838	3.67625	0.000773448	3.91e-05	8.32e-05	0.000100931	6.0466e-05	0.000129309	0.000152998	0.000113423	6.78e-05	5.91e-05	6.56e-05	4.72e-06	7.36e-06	6.19e-06	1.25e-05	1.28e-05	3.05e-06	3.29e-06	4.97e-07	1.167e-05	6.1e-06
gene1141790	1.81e-05	2.11e-06	8.57116	3.09949	0.00077383	1.01e-05	1.9e-05	1.89e-05	2.82e-05	1.78e-05	1.58e-05	1.36e-05	2.99e-05	1.03e-05	1.7e-05	1.34e-06	1.87e-06	4.29e-06	2.09e-06	1.09e-06	2.78e-06	2.58e-06	4.22e-06	5.66e-07	2.49e-07
gene1390426	2.61e-07	1.11e-07	2.34617	1.23031	0.000774297	4.46e-07	2.29e-07	2.61e-07	1.73e-07	2.96e-07	2.61e-07	2.61e-07	3.68e-07	2.61e-07	5.52e-08	6.7e-08	5.32e-08	3.32e-08	2.28e-07	1.11e-07	1.11e-07	1.11e-07	9.82e-08	1.89e-07	1.11e-07
gene1420749	1.62e-05	4.63e-08	348.88	8.44659	0.000774844	4.3e-06	1.63e-05	1.55e-05	1.83e-05	1.54e-05	2.77e-05	1.73e-05	2.24e-05	6.2e-06	1.83e-05	2.79e-08	5.89e-08	3.68e-08	5.05e-08	3.82e-08	4.01e-08	3.49e-08	6.81e-08	8.71e-08	2.11e-08
gene1551368	2.93e-07	9.08e-08	3.22832	1.69078	0.000775074	2.82e-07	6.36e-07	2.93e-07	2.93e-07	2.93e-07	2.93e-07	3.44e-07	1.74e-07	1.14e-07	2.09e-07	9.08e-08	1.7e-08	2.12e-08	1.6e-07	9.08e-08	9.22e-08	2.01e-08	4.7e-08	3.21e-07	4.85e-08
gene1567875	3.77e-05	1.56e-07	242.432	7.92144	0.000776187	2.44e-05	4.93e-05	5.38e-05	5.22e-05	9.21e-06	6.4912e-05	2.78e-05	4.98e-05	1.38e-05	3.18e-05	1.3e-07	1.65e-07	1.42e-07	1.24e-07	1.79e-07	3.09e-07	1.71e-07	1.53e-07	1.22e-07	5.92e-08
gene25327	3.37e-07	1.02e-07	3.30074	1.72279	0.000776263	3.37e-07	4.71e-07	3.72e-07	4.45e-07	1.69e-07	3.37e-07	3.74e-07	3.37e-07	3.37e-07	1.89e-07	9.28e-08	3.68e-08	1.02e-07	1.02e-07	1.59e-07	1e-07	4.36e-08	2.38e-07	4.35e-08	1.02e-07
gene1420379	1.59e-05	8.9e-08	179.026	7.48402	0.000776518	1.1e-05	1.45e-05	1.5264e-05	1.7e-05	1.39e-05	2.45e-05	1.5832e-05	1.77e-05	1.0037e-05	1.96e-05	3.1e-08	1.23e-07	1.54e-08	8.43e-08	6.38e-08	3.01e-07	8.74e-08	9.09e-08	5.82e-08	3.52e-08
gene1737550	7.86e-06	1.81e-06	4.33618	2.11643	0.000778269	8.78e-06	1.03e-05	6.83e-06	1.0623e-05	9.22e-06	3.99e-06	1.0029e-05	7.77e-06	1.85e-06	9.17e-06	6.79e-07	2.15e-06	1.08e-06	1.29e-06	6.33e-06	5.85e-07	1.81e-06	5.97e-07	1.78e-06	1.81e-06
gene174522	2.12e-07	1.27e-06	0.167135	2.58091	0.000778472	2.12e-07	1.86e-07	1.47e-07	8.78e-08	2e-07	2.12e-07	1.1e-07	9.34e-08	9.15e-08	7.83e-07	7.06e-07	1.17e-06	8.9e-07	1e-06	9.67e-07	1.59e-06	1.57e-06	1.17e-06	1.74e-06	1.89e-06
gene1338234	4.7e-07	1.11e-07	4.21941	2.07704	0.00077849	4.93e-07	6.07e-07	4.79e-07	5.74e-07	6.54e-07	9.07e-08	4.81e-07	6.1e-07	4.7e-07	2.44e-07	1.11e-07	4.49e-08	1.4e-07	3.84e-08	1.16e-07	1.22e-07	5.31e-08	1.11e-07	2.65e-07	1.11e-07
gene99834	1.45e-06	1.33e-05	0.109161	3.19547	0.000778898	8.85e-07	2.48e-07	2.34e-06	5.46e-07	1.45e-06	1.78e-06	1.67e-06	1.33e-06	3.74e-06	4.97e-07	1.29e-05	1.4e-05	1.17e-05	7.77e-06	1.54e-05	1.25e-05	1.38e-05	1.34e-05	2.02e-05	1.1e-05
gene1740034	1.83e-06	1.57e-07	11.6198	3.53852	0.000778909	2.73e-06	2.45e-06	1.5e-06	1.51e-06	2.16e-06	3.1e-06	9.53e-07	1.21e-06	1.68e-06	9.65e-07	1.4e-07	5.13e-08	6.41e-08	2.93e-08	2.96e-07	1.86e-07	2.43e-07	2.21e-07	1.82e-07	1.57e-07
gene582885	1.24e-06	3e-07	4.13684	2.04853	0.000779148	1.16e-06	1.24e-06	1.32e-06	1.24e-06	1.54e-06	6.42e-07	2.27e-06	1.24e-06	1.17e-06	5.75e-07	3.36e-07	5.01e-07	5.05e-08	9.7e-08	3e-07	5.72e-07	2.49e-07	2.69e-07	5.54e-07	6.94e-08
gene981168	1.95e-05	3.29e-07	59.1569	5.88647	0.000779993	1.88e-05	2.34e-05	1.91e-05	1.9158e-05	1.5e-05	2.6351e-05	1.54e-05	1.89e-05	1.87e-05	1.97e-05	4.59e-07	2.24e-07	1.23e-07	1.68e-07	1.07e-06	7.62e-08	2.32e-07	1.81e-07	4.31e-07	3.29e-07
gene1748668	5.03e-06	4.09e-07	12.2887	3.61926	0.000780978	2.47e-06	8.1e-06	4.11e-06	4.24e-06	6.39e-06	5.71e-06	9.45e-06	3.77e-06	2.71e-06	3.36e-06	4.32e-07	4.09e-07	1.65e-07	9.03e-08	4.56e-07	6.45e-07	3.75e-07	9.26e-07	1.87e-07	4.09e-07
gene705554	4.92e-07	8.76e-08	5.61364	2.48894	0.000781176	4.92e-07	4.92e-07	6.35e-07	3.8e-07	4.34e-07	7.22e-07	4.79e-07	4.05e-07	3.96e-07	4.85e-07	8.76e-08	3.13e-08	8.76e-08	2.68e-08	8.76e-08	1.28e-07	2.59e-07	8.67e-08	3.7e-08	4.48e-08
gene1431095	5.28e-06	3.3e-07	16.0017	4.00015	0.000781282	2e-06	4.85e-06	5.31e-06	7.11e-06	6.13e-06	5.06e-06	9.35e-06	4.71e-06	3.58e-06	4.69e-06	2.64e-07	3.36e-07	1.57e-07	2.87e-07	7.25e-08	5.7e-07	9.94e-08	8.53e-07	3.3e-07	3.3e-07
gene1246040	5.54e-07	3.48e-08	15.9182	3.99261	0.000781597	6.67e-07	3.42e-07	6.94e-07	7.4e-07	4.75e-07	1.23e-06	4.65e-07	3.93e-07	2.41e-07	2.95e-07	3.48e-08	5.17e-08	3.48e-08	3.48e-08	3.48e-08	3.51e-08	3.06e-08	2.39e-08	3.06e-08	3.7e-08
gene763327	1e-05	9.12e-08	110.024	6.78168	0.000782867	2.95e-06	8.61e-06	1.47e-05	1.12e-05	1.11e-05	9.53e-06	9.78e-06	1.6811e-05	5.83e-06	9.9e-06	5.97e-08	9.47e-08	5.91e-08	8.11e-08	4.09e-08	6.43e-08	9.12e-08	2.62e-07	9.12e-08	6.77e-08
gene1297751	4.89e-06	1.67e-06	2.93715	1.55442	0.000782973	3.02e-06	3.734e-06	5.68e-06	6.5e-06	5.11e-06	6.05e-06	5.69e-06	7.28e-06	2.69e-06	3.18e-06	1.04e-06	1.66e-06	4.14e-07	7.09e-07	1.15e-06	2.03e-06	1.77e-06	5.66e-06	1.76e-06	4.74e-07
gene980457	1.75e-05	1.15e-07	151.863	7.24663	0.000783472	3.05e-05	1.44e-05	2.04e-05	1.3766e-05	1.41e-05	3.04e-05	1.14e-05	1.42e-05	8.41e-06	1.72e-05	2.95e-08	2.34e-08	2.92e-08	4.01e-08	8.09e-08	1.27e-07	3.88e-07	1.51e-07	1.66e-07	1.15e-07
gene1296927	0.000120567	7.87e-07	153.151	7.25881	0.000783947	7.42e-05	0.000114965	0.000138845	0.000156883	9.92e-05	0.000180748	0.000112006	0.000103721	9.81e-05	0.000127	6.25e-07	5.51e-07	1.55e-07	9.67e-07	1.67e-07	1.2e-06	1.37e-06	1.37e-06	9.12e-07	5.52e-07
gene680168	1.39e-06	2.46e-07	5.63961	2.4956	0.000784184	2.39e-06	1.81e-06	7.16e-07	1.56e-06	1.5e-06	1.91e-06	8.25e-07	1.29e-06	9.46e-07	9e-07	4.68e-08	3.71e-07	2.46e-07	6.36e-08	1.93e-07	6.06e-07	3.52e-07	2.46e-07	8.78e-08	2.46e-07
gene1190676	5.68e-06	2.77e-07	20.5321	4.35981	0.000784524	5.53e-06	1.24e-05	1.76e-06	5.29e-06	6.79e-06	7.37e-06	5.67e-06	6.55e-06	1.98e-06	3.48e-06	1.65e-07	4.96e-07	2.12e-07	8.94e-08	1.58e-07	4.97e-07	3.09e-07	3.13e-07	1.54e-07	3.74e-07
gene1520336	2.72e-05	9.08e-08	299.332	8.2256	0.000784686	1.3614e-05	2.76e-05	2.82e-05	2.62e-05	2.36e-05	4.3122e-05	2.88e-05	3.04e-05	2.16e-05	2.85e-05	9.52e-08	1.17e-07	1.05e-08	1.15e-07	1.45e-08	1.14e-07	9.94e-08	1.86e-07	5.95e-08	9.61e-08
gene1430153	9.67e-06	9.64e-07	10.0379	3.32739	0.000784875	7.48e-06	9.28e-06	8.85e-06	5.77e-06	1.42e-05	1.2136e-05	1.2e-05	9.63e-06	7.19e-06	1.02e-05	1.65e-06	1.95e-06	3.13e-07	3.34e-07	1.83e-06	1.25e-06	6.27e-07	1e-06	3.62e-07	3.19e-07
gene1111794	6.5e-07	2.12e-07	3.06779	1.6172	0.000784932	6.5e-07	7.29e-07	1.49e-06	5.17e-07	6.5e-07	6.54e-07	7.95e-07	6.5e-07	2.99e-07	7.32e-08	2.04e-08	2.59e-07	2.02e-08	8.32e-08	6.72e-07	4.4e-08	2.12e-07	3.29e-07	2.68e-07	2.12e-07
gene895644	0.00016588	2.48e-07	667.982	9.38367	0.000786402	0.000222135	0.000165257	0.000127818	0.000190707	0.000109422	0.000246506	0.000195591	0.000100097	0.000140272	0.000161	2.35e-07	1.98e-07	3.1e-08	1.91e-07	4.29e-08	2.7e-07	5.58e-07	5.04e-07	2.05e-07	2.48e-07
gene949346	2.55e-07	5.72e-08	4.4639	2.1583	0.000786625	4.97e-07	8.06e-08	3.81e-07	2.03e-07	2.61e-07	3.37e-07	3.84e-07	2.16e-07	1.59e-07	3.24e-08	2.97e-08	5.72e-08	1.47e-08	8.06e-08	2.03e-08	3.2e-08	8.36e-08	5.72e-08	1.39e-07	5.72e-08
gene1563567	3.9e-06	5.45e-08	71.5257	6.16039	0.000787051	5.44e-06	3.17e-06	4.28e-06	5.53e-06	1.97e-06	5.43e-06	2.05e-06	4.55e-06	3.31e-06	3.25e-06	4.15e-08	1.1e-08	5.45e-08	9.4e-09	3.32e-08	5.45e-08	1.69e-07	5.45e-08	5.45e-08	6.29e-08
gene678729	1.49e-05	1.68e-07	88.9207	6.47445	0.000787098	1.29e-05	1.68e-05	9.72e-06	2.13e-05	1.77e-05	5.71e-06	1.8635e-05	2.14e-05	1.07e-05	1.45e-05	5.62e-08	2.23e-07	1.67e-07	1.53e-07	7.7e-08	1.21e-07	5.28e-07	8.23e-08	1.05e-07	1.68e-07
gene1297889	0.000132673	9.05e-07	146.587	7.19561	0.000787263	4.5e-05	0.00013037	0.000140002	0.000216177	9.5e-05	0.000195388	0.000115749	0.000188832	7.43e-05	0.000126	5.82e-07	9.65e-07	1.18e-07	9.88e-07	5.98e-07	1.6e-06	4.97e-07	2.33e-06	1.14e-06	2.4e-07
gene799084	1.3e-06	2.64e-08	49.3393	5.62467	0.000787661	1.87e-06	2.35e-06	8.05e-07	1.97e-06	2.2e-06	2.82e-07	9.81e-07	1.66e-06	2.32e-07	6.62e-07	4.8e-08	2.64e-08	9.51e-09	2.61e-08	1.32e-08	2.64e-08	1.8e-08	2.64e-08	2.64e-08	4.36e-08
gene1467136	5.62e-05	1.61e-07	349.027	8.4472	0.000787921	2.25e-05	5.51e-05	6.52e-05	4.45e-05	6.3406e-05	8.57e-05	5.51e-05	7.54e-05	2.77e-05	6.76e-05	1.52e-08	1.2e-07	1.61e-07	1.44e-07	1.61e-07	2.94e-07	2.56e-07	2.22e-08	5.69e-08	3.79e-07
gene1569678	2.11e-05	2.04e-07	103.302	6.69072	0.000787953	3.956e-05	9.68e-06	2.2e-05	1.68e-05	1.65e-05	2.36e-05	2.89e-05	2.26e-05	2.24e-05	9.18e-06	2.6e-08	2.06e-07	5.16e-08	2.48e-07	7.14e-08	5.61e-07	2.93e-07	3.81e-07	1.46e-07	5.91e-08
gene1003805	9.31e-07	9.46e-06	0.0983969	3.34524	0.000789172	7.92e-07	1.02e-06	6.42e-07	1.92e-07	8.77e-07	5.47e-07	9.68e-07	1.84e-06	1.2e-06	1.23e-06	9.23e-06	8.78e-06	7.98e-06	6.42e-06	1.06e-05	9.22e-06	1.0779e-05	9.56e-06	1.47e-05	7.31e-06
gene992074	5.16e-07	4.57e-06	0.112967	3.14603	0.000789191	1.24e-07	2.54e-07	5.01e-07	2.4e-07	1.37e-07	5.16e-07	6.05e-07	7.66e-07	1.25e-06	7.66e-07	4.23e-06	3.96e-06	3.94e-06	2.77e-06	3.93e-06	5.12e-06	7.01e-06	4.3e-06	6.71e-06	3.71e-06
gene680152	1.42e-06	9.75e-08	14.5257	3.86054	0.000789928	2.32e-06	9.79e-07	1.33e-06	2.25e-06	1.81e-06	2.89e-06	1.17e-06	5.63e-07	6.89e-07	1.69e-07	6.14e-08	2.27e-07	6.08e-08	2.78e-08	2.81e-08	2.21e-07	1.15e-07	9.75e-08	3.84e-08	9.75e-08
gene1567682	8.95e-06	1.5e-07	59.6046	5.89735	0.000790308	2.88e-06	8.85e-06	4.99e-06	1.4e-05	1.36e-05	1.52e-05	7.58e-06	1.2e-05	6.48e-06	3.81e-06	1.05e-07	5e-08	7.29e-08	1.86e-07	2.88e-08	4.99e-07	1.18e-07	1.85e-07	1.38e-07	1.19e-07
gene1213852	2.95e-06	6.59e-07	4.4716	2.16079	0.000790629	2.58e-06	4.46e-06	2.09e-06	2.61e-06	3.2e-06	1.62e-06	4.42e-06	3.73e-06	2.2e-06	2.56e-06	1.81e-07	4.89e-07	9.17e-07	6.16e-07	4.48e-07	7.43e-07	2.04e-07	1.01e-06	1.74e-06	2.47e-07
gene1303028	1.72e-06	5.03e-08	34.0802	5.09086	0.000791329	1.88e-06	3.03e-06	1.09e-06	2.35e-06	2.38e-06	4.95e-07	1.97e-06	1.66e-06	1.63e-06	6.65e-07	1.29e-08	1.23e-07	1.28e-08	5.27e-08	7.09e-08	5.58e-08	5.03e-08	5.03e-08	2.42e-08	5.03e-08
gene100669	2.63e-06	6.33e-06	0.415699	1.26639	0.000791465	2.49e-06	1.31e-06	3.89e-06	1.18e-06	9.61e-07	2.19e-06	1.98e-06	2.69e-06	7.26e-06	2.36e-06	4.47e-06	5.93e-06	4.68e-06	6.26e-06	4.55e-06	6.31e-06	9.69e-06	6.52e-06	1.02e-05	4.67e-06
gene1295845	6.83e-05	4.74e-07	144.206	7.17199	0.000792042	0.000127747	5.02e-05	4.97e-05	0.000109357	6.27e-05	0.000104773	4.71e-05	4.6e-05	2.41e-05	6.12e-05	3.26e-07	5.17e-07	3.59e-08	6.39e-07	1.99e-07	6.24e-07	2.04e-07	9.02e-07	8.15e-07	4.74e-07
gene903826	1.02e-06	1.9e-07	5.34788	2.41897	0.000792445	1.81e-06	4.29e-07	1.13e-06	2.7e-07	1.23e-06	1.67e-06	1.36e-06	1.44e-06	1.41e-07	6.9e-07	4.56e-08	1.9e-07	2.26e-08	1.24e-07	1.9e-07	1.9e-07	1.29e-07	3.34e-08	7.7e-07	2.07e-07
gene1099199	7.79e-07	2.17e-06	0.358311	1.48071	0.00079248	6.6e-07	1.69e-07	4.01e-07	2.4e-07	9.14e-07	7.6e-08	1.01e-06	4.26e-07	1.75e-06	2.14e-06	1.7e-06	1.562e-06	3.9e-06	1.7e-06	1.23e-06	1.74e-06	3.03e-06	4.2e-06	5.04e-07	2.17e-06
gene1081320	5.8e-07	6.39e-08	9.08686	3.18378	0.000794148	3.03e-07	3.1e-07	9.8e-07	1.06e-06	6.03e-07	5.57e-07	5.91e-07	7.49e-07	4.28e-07	2.25e-07	2.96e-08	4.7e-08	8.8e-08	6.39e-08	2.03e-08	1.6e-07	5.56e-08	4.34e-08	6.39e-08	6.73e-08
gene1297428	1.79e-05	1.28e-06	14.0052	3.80789	0.00079421	3.96e-06	1.65e-05	2.1082e-05	2.62e-05	2.22e-05	3.23e-05	1.75e-05	1.65e-05	7.44e-06	1.49e-05	8.77e-07	1.69e-06	1.24e-07	1.28e-06	7.73e-07	1.76e-06	7.06e-07	3.76e-06	1.65e-06	1.42e-07
gene745734	1.16e-06	1.05e-07	10.9856	3.45754	0.000794221	2.5e-06	7.97e-07	1.48e-06	8.08e-07	1.72e-06	1.18e-06	8.81e-07	1.09e-06	6.17e-07	4.81e-07	4.42e-08	2.1e-07	2.92e-08	1e-07	6.06e-08	1.59e-07	2.77e-08	2.37e-07	8.29e-08	1e-07
gene1213357	2.59e-06	3.83e-07	6.78157	2.76162	0.000794767	2.27e-06	2.37e-06	2.38e-06	1.8e-06	3.95e-06	3.67e-06	2.48e-06	2.35e-06	2.69e-06	1.99e-06	4.46e-07	1.93e-07	8.83e-07	2.2e-07	2.78e-07	2.62e-07	7.61e-08	4.75e-07	5.32e-07	4.6e-07
gene764066	7.1e-06	1.72e-06	4.12876	2.04571	0.000795004	9.97e-06	8.69e-06	4.91e-06	9.5e-06	6.13e-06	9.05e-06	5.96e-06	4.03e-06	6.84e-06	5.91e-06	1.84e-06	1.55e-06	1.17e-07	2.82e-07	8.53e-07	2.3e-06	8.9e-07	1.35e-06	3.44e-06	4.57e-06
gene804349	1.31e-05	1.07e-07	122.287	6.93413	0.000795097	1.34e-05	1.17e-05	8.53e-06	1.48e-05	1.66e-05	5.98e-06	2.19e-05	1.59e-05	1.09e-05	1.14e-05	1.39e-07	1.07e-07	1.07e-07	1.41e-07	4.75e-08	1.49e-07	6.51e-08	1.02e-07	1.07e-07	1.07e-07
gene1698182	2.66e-05	5.99e-07	44.3837	5.47196	0.000795384	2.93e-05	2.86e-05	1.9348e-05	3.59e-05	3.46e-05	1.5368e-05	3.46e-05	1.94e-05	2.11e-05	2.78e-05	1.16e-07	1.85e-07	5.19e-07	4.74e-07	5.58e-07	7.53e-07	8.74e-07	9.38e-07	1.31e-06	2.64e-07
gene1081069	8.28e-07	2.44e-07	3.39345	1.76275	0.000795706	8.09e-07	8.3e-07	9.83e-07	7.85e-07	1.34e-06	8.28e-07	7.41e-07	6.26e-07	8.28e-07	5.01e-07	8.19e-08	3.25e-07	4.06e-08	1.67e-07	2.44e-07	2.44e-07	3.08e-07	6e-07	2.44e-07	1.86e-07
gene1250757	8.52e-07	9.34e-08	9.12508	3.18984	0.000796081	6.17e-07	6.33e-07	1.21e-06	1.03e-06	1.41e-06	3.65e-07	1.18e-06	8.64e-07	2.23e-07	9.81e-07	2.06e-08	6.53e-08	2.04e-08	5.59e-08	2.82e-08	8.87e-08	1.55e-07	1.21e-07	1.93e-07	1.87e-07
gene668498	5.87e-06	4.32e-07	13.5696	3.76231	0.000796372	7.67e-06	7.87e-06	2.62e-06	6.63e-06	9.82e-06	3.97e-06	4.1e-06	7.3e-06	2.91e-06	5.78e-06	9.56e-07	4.33e-07	8.79e-07	6.18e-08	1.56e-07	9.81e-08	1.71e-07	6.67e-07	4.69e-07	4.32e-07
gene898427	5.64e-05	4.91e-07	114.971	6.84513	0.000796636	7.84e-05	7.3e-05	4.96e-05	6.2e-05	2.94e-05	6.36e-05	3.87e-05	6.5e-05	5.18e-05	5.29e-05	3.07e-08	2.76e-07	7.09e-08	4.91e-07	1.54e-07	9.26e-07	2.53e-06	3.15e-07	1.92e-08	9.28e-08
gene949014	2.27e-07	4.97e-08	4.56381	2.19024	0.000796715	1.45e-07	7.43e-08	2.93e-07	3.51e-07	2.4e-07	2e-07	3.54e-07	3.73e-07	1.46e-07	8.95e-08	3.6e-08	2.85e-08	1.78e-08	2.44e-08	4.93e-08	3.88e-08	6.76e-08	4.97e-08	1.35e-07	4.97e-08
gene1570176	5.08e-05	1.28e-06	39.7867	5.31421	0.000797664	4.96e-05	5.18e-05	4.7601e-05	8.04e-05	2.3e-05	9.02e-05	2.6e-05	7.69e-05	1.99e-05	4.24e-05	5.68e-07	1.03e-06	6.59e-07	1.34e-06	3.02e-06	2.45e-06	7.55e-07	1.3e-06	1.3e-06	3.46e-07
gene1133071	3.26e-06	4.42e-07	7.36159	2.88002	0.000799013	2.32e-06	5.29e-06	1.8e-06	3.76e-06	4.29e-06	2.44e-06	4.33e-06	3.22e-06	2.44e-06	2.69e-06	3.66e-07	2.49e-07	5.17e-08	4.42e-07	1.57e-06	3.38e-07	4.42e-07	7.65e-08	4.42e-07	4.42e-07
gene1567521	2.78e-05	2.27e-07	122.738	6.93943	0.000799165	2.5435e-05	3.94e-05	2.47e-05	3.88e-05	1.3221e-05	5.63e-05	2.05e-05	2.56e-05	7.13e-06	2.72e-05	1.03e-07	4.1e-08	5.12e-08	1.76e-07	3.19e-07	8.92e-07	2.43e-07	2.27e-07	9.7e-08	1.17e-07
gene708569	1.4e-05	3.82e-08	366.589	8.51802	0.000800003	1.23e-05	1.93e-05	9.46e-06	1.04e-05	2.13e-05	7.91e-06	1.83e-05	1.75e-05	7.91e-06	1.57e-05	8.69e-09	5.52e-08	1.72e-08	3.54e-08	3.58e-08	1.87e-08	3.27e-08	1.02e-07	3.82e-08	3.82e-08
gene681658	1.11e-06	1.33e-07	8.31684	3.05603	0.000800638	2.14e-06	8.78e-07	1.039e-06	1.24e-06	1.42e-06	1.77e-06	5.22e-07	8.83e-07	6.49e-07	5.29e-07	2.79e-08	4.43e-08	1.33e-07	3.79e-08	1.33e-07	6.01e-08	5.76e-07	1.33e-07	5.23e-08	1.33e-07
gene681701	1.92e-06	1.55e-07	12.4362	3.63648	0.00080093	2.4e-06	2.64e-06	1.51e-06	2.02e-06	1.87e-06	3.35e-06	9.76e-07	1.42e-06	1.8e-06	1.26e-06	1.62e-07	1.43e-07	1.78e-08	1.22e-07	9.86e-08	1.94e-07	1.35e-07	2.9e-07	3.04e-07	8.17e-08
gene745448	4.96e-06	6.14e-08	80.831	6.33684	0.000801695	6.69e-06	6.01e-06	3.05e-06	3.65e-06	6.33e-06	2.31e-06	7.49e-06	5.75e-06	3.52e-06	4.83e-06	1.72e-08	1.09e-07	6.14e-08	6.14e-08	2.36e-08	6.14e-08	3.23e-08	2.52e-08	1.61e-07	6.14e-08
gene653217	3.59e-06	3.65e-07	9.84249	3.29902	0.000801907	4.47e-06	5e-06	2.92e-06	2.96e-06	2.42e-06	3.07e-06	6.29e-06	3.15e-06	2.31e-06	3.32e-06	1.79e-07	2.83e-07	6.63e-08	3.03e-07	6.12e-08	1.44e-07	1.43e-06	8.18e-07	1.67e-07	2.03e-07
gene1295814	3.21e-05	2.52e-07	127.228	6.99128	0.00080236	2.74e-05	2.3268e-05	2.97e-05	5.4451e-05	4.03e-05	3.98e-05	2.57e-05	2.32e-05	2.44e-05	3.24e-05	1.81e-07	2.15e-07	1.49e-08	1.84e-07	2.06e-07	3.9e-07	8.49e-08	7.94e-07	1.98e-07	2.52e-07
gene1634540	2.12e-05	2.67e-07	79.3152	6.30953	0.00080259	1.34e-05	1.59e-05	2.94e-05	1.82e-05	1.59e-05	2.71e-05	2.86e-05	2.57e-05	1.27e-05	2.52e-05	1.27e-07	4.77e-07	1.37e-07	3.61e-07	1.11e-07	4.24e-07	1.95e-07	1.69e-08	5.63e-07	2.62e-07
gene680285	1.15e-06	1.01e-07	11.3221	3.50107	0.000803664	2.09e-06	1.04e-06	7.74e-07	1.45e-06	1.12e-06	2.31e-06	7.3e-07	9.25e-07	4.23e-07	5.91e-07	4.95e-08	2.09e-07	1.63e-08	1.12e-07	2.26e-08	3.56e-08	1.55e-07	1.45e-07	1.55e-07	1.12e-07
gene1296267	1.27e-05	3.37e-07	37.8298	5.24145	0.000803781	7.35e-06	1.85e-05	1.47e-05	2.08e-05	1.48e-05	2.01e-05	9.17e-06	5.06e-06	7.96e-06	9.09e-06	3.08e-07	2.01e-07	3.37e-07	4.44e-07	2.98e-07	3.52e-07	2.04e-07	9.04e-07	2.38e-07	8.24e-08
gene1122690	1.03e-06	4.29e-08	24.032	4.58689	0.000805493	1e-06	8.22e-07	1.13e-06	1.03e-06	1.55e-06	3.69e-07	1.03e-06	1.86e-06	1.01e-06	4.95e-07	3.79e-08	4.29e-08	3.75e-08	5.15e-08	2.6e-08	4.08e-08	4.29e-08	2.78e-08	3.55e-08	8.6e-08
gene1738983	1.53e-05	6.66e-08	229.736	7.84384	0.000805535	7.26e-06	1.38e-05	1.45e-05	1.38e-05	1.57e-05	3.19e-05	1.36e-05	2.24e-05	8.79e-06	1.13e-05	3.38e-08	6.66e-08	1.67e-08	2.3e-08	2.32e-08	7.29e-08	6.35e-08	2.23e-07	6.66e-08	7.67e-08
gene739963	2.27e-05	1.86e-07	121.689	6.92705	0.000805666	2.94e-05	2.71e-05	1.43e-05	1.52e-05	4e-05	1.94e-05	1.95e-05	2.32e-05	2.11e-05	1.76e-05	1.86e-07	4.21e-08	1.86e-07	1.8e-07	3.64e-08	3.43e-07	1.99e-07	1.56e-07	3.48e-07	1.86e-07
gene1340327	1.66e-07	1.07e-06	0.155843	2.68183	0.000805891	2.43e-07	2.08e-08	6.57e-08	7.87e-08	4.49e-08	1.87e-07	2.48e-08	1.05e-07	1.66e-07	7.27e-07	1.01e-06	9.33e-07	1.08e-06	3.99e-07	6.33e-07	1.09e-06	1.58e-06	8.61e-07	9.45e-07	2.14e-06
gene946831	5.13e-06	5.18e-08	99.2163	6.63251	0.000806064	4.58e-06	2.54e-06	4.25e-06	4.24e-06	7.35e-06	5.88e-06	6.16e-06	6.98e-06	4.08e-06	5.3e-06	5.18e-08	3.62e-08	2.26e-08	5.18e-08	3.13e-08	4.92e-08	4.29e-08	5.18e-08	1.28e-07	5.18e-08
gene1740020	5.1e-05	2.75e-07	185.495	7.53524	0.000806511	3.62e-05	4.14e-05	4.51e-05	6e-05	3.73e-05	8.7e-05	5.87e-05	5.47e-05	3.08e-05	5.91e-05	7.91e-07	2.75e-07	1.37e-07	2.75e-07	4.07e-07	2.13e-07	7.43e-08	2.9e-08	2.75e-07	2.75e-07
gene1710202	0.00010066	3.69e-07	272.596	8.09062	0.000806939	0.000108883	0.000183203	0.000127716	6.44e-05	9.4553e-05	8.1175e-05	8.38e-05	9.09e-05	6.8e-05	0.000104	2.52e-07	1.33e-07	3.69e-07	2.28e-07	6.91e-07	3.69e-07	6.31e-07	4.92e-07	1.57e-07	3.69e-07
gene1080263	6.02e-07	1.97e-08	30.5762	4.93434	0.000807771	5.91e-07	5.48e-07	7.26e-07	8.14e-07	6.33e-07	4.74e-07	3.26e-07	8.26e-07	7.52e-07	3.3e-07	6.99e-09	2.22e-08	6.92e-09	9.49e-09	2.87e-08	1.51e-08	2.62e-08	1.02e-08	3.93e-08	3.17e-08
gene1421311	0.000111843	2.27e-07	492.256	8.94326	0.000807902	3.67e-05	0.000117517	0.000124416	0.000106626	8.58e-05	0.000170172	0.000172722	0.000119444	7.6e-05	0.000109	1.29e-07	8.59e-07	5.11e-08	1.75e-07	1.77e-07	2.78e-07	1.45e-07	3.78e-08	1.93e-07	2.27e-07
gene980661	1.53e-05	1.87e-07	82.0464	6.35837	0.000807932	1.25e-05	9e-06	1.32e-05	2.82e-05	1.41e-05	2.18e-05	1.27e-05	1.7e-05	1.03e-05	1.45e-05	9.53e-08	1.87e-07	1.42e-07	1.87e-07	4.57e-07	1.87e-07	1.79e-07	6.98e-08	1.79e-07	1.87e-07
gene1568959	4.768e-05	4.14e-08	1152.66	10.1708	0.000808311	2.02e-05	5.54e-05	4.04e-05	6.84e-05	3.89e-05	8.69e-05	4.16e-05	5.4235e-05	1.82e-05	5.27e-05	3.2e-08	4.14e-08	4.14e-08	1.45e-08	1.17e-07	2.3e-08	4.01e-08	1.56e-08	4e-08	4.85e-08
gene1477653	5.7e-07	1.27e-07	4.48207	2.16416	0.000808358	3.72e-07	9.92e-07	3.61e-07	5.7e-07	4.12e-07	6.85e-07	9.99e-07	6.91e-07	5.27e-07	9.2e-08	5.74e-08	1.82e-07	1.27e-07	7.79e-08	1.27e-07	1.86e-07	1.27e-07	4.2e-08	2.15e-07	1.3e-07
gene1568838	0.000101879	8.58e-08	1187.01	10.2131	0.00080839	8.36e-05	0.00010885	7.33e-05	0.000160469	4.42e-05	0.000141216	8.43e-05	0.000167316	6.69e-05	8.87e-05	8.58e-08	1.04e-07	1.62e-07	2.22e-08	2.24e-08	2.47e-07	6.15e-08	8.58e-08	3.07e-08	3.71e-08
gene841014	6e-06	9.43e-08	63.6723	5.99259	0.00080884	7.17e-06	6.22e-06	4.14e-06	8.87e-06	8.92e-06	4.92e-06	6.13e-06	3.08e-06	5.05e-06	5.53e-06	9.49e-08	5.64e-08	9.4e-08	8.05e-08	3.25e-08	1.28e-07	8.91e-08	1.22e-07	1.11e-07	1.35e-07
gene1464836	5.38e-05	4.23e-06	12.7078	3.66764	0.000809013	2.64e-05	5.4698e-05	4.64e-05	6.26e-05	8.62e-05	7.45e-05	7.51e-05	3.13e-05	2.98e-05	5.1e-05	1.2617e-05	8.9e-07	1.6052e-05	3.77e-06	8.9e-07	1.5e-06	1.44e-06	1.56e-06	2.82e-06	8.04e-07
gene977525	6.1e-07	5.69e-08	10.7226	3.42258	0.000810384	5.16e-07	6.52e-07	5.14e-07	8.47e-07	7.91e-07	1.1e-07	9.21e-07	1.02e-06	2.81e-07	4.42e-07	5.08e-08	8.06e-08	5.69e-08	2.3e-08	4.64e-08	5.69e-08	5.69e-08	5.69e-08	6.35e-08	7.69e-08
gene1430747	6.74e-06	4.38e-07	15.4062	3.94544	0.000810563	5.35e-06	6.41e-06	1.13e-05	7.13e-06	6.56e-06	1.1e-05	4.09e-06	4.85e-06	4.82e-06	5.82e-06	7.91e-07	1.07e-06	1.18e-07	2.15e-07	5.42e-07	2.56e-07	2.23e-07	2.9e-07	4.38e-07	4.38e-07
gene1570146	8.34e-05	3.44e-07	242.266	7.92045	0.000810758	7.6e-05	0.000108845	5.9983e-05	0.000120098	2.56e-05	0.000125138	7.06e-05	0.000117663	7.16e-05	5.85e-05	1.26e-07	7.2e-07	2.75e-07	7.2e-07	2.42e-07	4.89e-07	1.89e-07	1.11e-07	2.84e-07	2.86e-07
[truncated: 526 more rows]
