# Supplementary material for: Co-abundance analysis reveals hidden players associated with high methane yield phenotype in sheep rumen microbiome
Source: Sci Rep. 2020 Mar 19;10:4995. doi: 10.1038/s41598-020-61942-y (PMC7081230; doi:10.1038/s41598-020-61942-y)
Supplement: Supplementary file 2 — Dataset 7. [file 41598_2020_61942_MOESM2_ESM.xlsx]

## Sheet: HMY Markers
GeneID	mean_H	mean_L	Biomarker test
gene759924	0.000709972	1e-12	yes
gene980649	0.000590981	1e-12	yes
gene1574156	0.000419187	1e-12	yes
gene1575613	0.000381628	1e-12	yes
gene1453007	0.000375411	1e-12	yes
gene761626	0.000374839	1e-12	yes
gene1568546	0.000361899	1e-12	yes
gene1523879	0.000361198	1e-12	yes
gene1574916	0.000356007	1e-12	yes
gene759942	0.000347761	1e-12	yes
gene1521085	0.000302704	1e-12	yes
gene1085184	0.000284913	1e-12	yes
gene761612	0.00027618	1e-12	yes
gene1568813	0.000263757	1e-12	yes
gene1295993	0.000252207	1e-12	yes
gene982514	0.000248	1e-12	yes
gene1568324	0.000238334	1e-12	yes
gene1568575	0.000230062	1e-12	yes
gene1568574	0.000224212	1e-12	yes
gene899861	0.000220749	1e-12	yes
gene899015	0.000208361	1e-12	yes
gene1467511	0.000207999	1e-12	yes
gene1570241	0.000206087	1e-12	yes
gene896336	0.000202281	1e-12	yes
gene1569744	0.000194825	1e-12	yes
gene1097065	0.00019163	1e-12	yes
gene1097066	0.000187285	1e-12	yes
gene1681192	0.000186505	1e-12	yes
gene909134	0.000185252	1e-12	yes
gene1468112	0.000179792	1e-12	yes
gene1297865	0.000178659	1e-12	yes
gene980320	0.000178175	1e-12	yes
gene1567709	0.000176743	1e-12	yes
gene1466713	0.000174883	1e-12	yes
gene1569487	0.000173419	1e-12	yes
gene1466831	0.000170195	1e-12	yes
gene1467189	0.000169181	1e-12	yes
gene1567508	0.000168657	1e-12	yes
gene909644	0.00016858	1e-12	yes
gene1468111	0.000166461	1e-12	yes
gene1567708	0.000166387	1e-12	yes
gene1681195	0.000166146	1e-12	yes
gene1467824	0.000166033	1e-12	yes
gene1570374	0.000165551	1e-12	yes
gene1570065	0.000165031	1e-12	yes
gene1097087	0.000163429	1e-12	yes
gene1568801	0.000163217	1e-12	yes
gene761728	0.000162223	1e-12	yes
gene1467040	0.000157084	1e-12	yes
gene1097089	0.000156228	1e-12	yes
gene1532809	0.000156141	1e-12	yes
gene1568462	0.000155816	1e-12	yes
gene1568573	0.000155508	1e-12	yes
gene1467495	0.000153655	1e-12	yes
gene1342219	0.000152552	1e-12	yes
gene1567436	0.000150768	1e-12	yes
gene1720121	0.000150274	1e-12	yes
gene1533353	0.000148993	1e-12	yes
gene908445	0.000148681	1e-12	yes
gene908441	0.000148619	1e-12	yes
gene1570064	0.000142419	1e-12	yes
gene1570137	0.000139724	1e-12	yes
gene1676614	0.000139064	1e-12	yes
gene1520310	0.000137933	1e-12	yes
gene1468413	0.000136905	1e-12	yes
gene1568936	0.000134979	1e-12	yes
gene1165809	0.000134278	1e-12	yes
gene1569392	0.000133213	1e-12	yes
gene1421293	0.000132888	1e-12	yes
gene909162	0.000129953	1e-12	yes
gene1568833	0.000129593	1e-12	yes
gene1575250	0.000129427	1e-12	yes
gene1570067	0.000129294	1e-12	yes
gene1097085	0.000129172	1e-12	yes
gene1570281	0.000127094	1e-12	yes
gene1569267	0.000126282	1e-12	yes
gene909724	0.000126034	1e-12	yes
gene1567777	0.000125186	1e-12	yes
gene1569755	0.000125127	1e-12	yes
gene1530692	0.000121508	1e-12	yes
gene792833	0.000121479	1e-12	yes
gene1570269	0.000120797	1e-12	yes
gene1297890	0.000120705	1e-12	yes
gene1466938	0.000118424	1e-12	yes
gene1467500	0.000117364	1e-12	yes
gene1569783	0.000116089	1e-12	yes
gene910451	0.000115949	1e-12	yes
gene1569605	0.00011515	1e-12	yes
gene982844	0.000115102	1e-12	yes
gene898372	0.000114719	1e-12	yes
gene1570111	0.000114233	1e-12	yes
gene1466064	0.000112844	1e-12	yes
gene1574202	0.000112819	1e-12	yes
gene910449	0.000112527	1e-12	yes
gene1367942	0.000112226	1e-12	yes
gene1468213	0.00011184	1e-12	yes
gene1520218	0.000111184	1e-12	yes
gene909157	0.000110889	1e-12	yes
gene1568045	0.000109506	1e-12	yes
gene1570055	0.000108743	1e-12	yes
gene1085765	0.000108543	1e-12	yes
gene1710215	0.000105572	1e-12	yes
gene1568714	0.000104657	1e-12	yes
gene1568569	0.00010435	1e-12	yes
gene1466332	0.000102431	1e-12	yes
gene1466806	0.000101456	1e-12	yes
gene909420	0.000101434	1e-12	yes
gene909670	0.000101326	1e-12	yes
gene1533051	0.000100232	1e-12	yes
gene982536	9.97e-05	1e-12	yes
gene1295947	9.95e-05	1e-12	yes
gene1567778	9.93e-05	1e-12	yes
gene909160	9.92e-05	1e-12	yes
gene1567511	9.86e-05	1e-12	yes
gene1567817	9.85e-05	1e-12	yes
gene1297627	9.83e-05	1e-12	yes
gene1421283	9.73e-05	1e-12	yes
gene1087334	9.69e-05	1e-12	yes
gene1567741	9.6e-05	1e-12	yes
gene1469782	9.51e-05	1e-12	yes
gene1520551	9.48e-05	1e-12	yes
gene1569704	9.45e-05	1e-12	yes
gene1569991	9.45e-05	1e-12	yes
gene1569489	9.37e-05	1e-12	yes
gene1531311	9.27e-05	1e-12	yes
gene909772	9.27e-05	1e-12	yes
gene1568817	9.26e-05	1e-12	yes
gene1569404	9.22e-05	1e-12	yes
gene1019356	9.2e-05	1e-12	yes
gene1467181	9.19e-05	1e-12	yes
gene1296919	8.96e-05	1e-12	yes
gene1569029	8.95e-05	1e-12	yes
gene759291	8.92e-05	1e-12	yes
gene1297628	8.86e-05	1e-12	yes
gene981945	8.75e-05	1e-12	yes
gene1302269	8.75e-05	1e-12	yes
gene1421288	8.67e-05	1e-12	yes
gene982288	8.67e-05	1e-12	yes
gene1218033	8.6e-05	1e-12	yes
gene1809301	8.6e-05	1e-12	yes
gene1465631	8.58e-05	1e-12	yes
gene1570268	8.52e-05	1e-12	yes
gene1567593	8.51e-05	1e-12	yes
gene1575825	8.51e-05	1e-12	yes
gene1567763	8.5e-05	1e-12	yes
gene1567499	8.47e-05	1e-12	yes
gene1569547	8.44e-05	1e-12	yes
gene1302268	8.42e-05	1e-12	yes
gene1520024	8.35e-05	1e-12	yes
gene905433	8.34e-05	1e-12	yes
gene1087333	8.3e-05	1e-12	yes
gene1568693	8.25e-05	1e-12	yes
gene1532855	8.25e-05	1e-12	yes
gene1568590	8.23e-05	1e-12	yes
gene1421323	8.23e-05	1e-12	yes
gene1570061	8.21e-05	1e-12	yes
gene1738890	8.19e-05	1e-12	yes
gene1569633	8.17e-05	1e-12	yes
gene1569352	8.11e-05	1e-12	yes
gene762693	8.11e-05	1e-12	yes
gene1469616	8.1e-05	1e-12	yes
gene1466407	8.09e-05	1e-12	yes
gene1568694	8.03e-05	1e-12	yes
gene1568184	8.02e-05	1e-12	yes
gene1211281	8.01e-05	1e-12	yes
gene1567427	7.97e-05	1e-12	yes
gene909132	7.95e-05	1e-12	yes
gene980758	7.93e-05	1e-12	yes
gene910015	7.85e-05	1e-12	yes
gene1466481	7.83e-05	1e-12	yes
gene1568550	7.83e-05	1e-12	yes
gene1569514	7.81e-05	1e-12	yes
gene1288346	7.8e-05	1e-12	yes
gene1468583	7.77e-05	1e-12	yes
gene1466816	7.74e-05	1e-12	yes
gene1569369	7.71e-05	1e-12	yes
gene1567462	7.7e-05	1e-12	yes
gene980311	7.69e-05	1e-12	yes
gene1097064	7.68e-05	1e-12	yes
gene1569181	7.63e-05	1e-12	yes
gene980998	7.62e-05	1e-12	yes
gene1533047	7.6e-05	1e-12	yes
gene1470007	7.59e-05	1e-12	yes
gene1569422	7.57e-05	1e-12	yes
gene1097063	7.57e-05	1e-12	yes
gene1465993	7.43e-05	1e-12	yes
gene981885	7.41e-05	1e-12	yes
gene1568723	7.41e-05	1e-12	yes
gene1093988	7.4e-05	1e-12	yes
gene895679	7.38e-05	1e-12	yes
gene909308	7.35e-05	1e-12	yes
gene1570100	7.34e-05	1e-12	yes
gene1296923	7.32e-05	1e-12	yes
gene1570152	7.31e-05	1e-12	yes
gene1707839	7.31e-05	1e-12	yes
gene1093987	7.3e-05	1e-12	yes
gene1568652	7.27e-05	1e-12	yes
gene1568631	7.26e-05	1e-12	yes
gene1574204	7.25e-05	1e-12	yes
gene1465605	7.22e-05	1e-12	yes
gene1470006	7.19e-05	1e-12	yes
gene792352	7.12e-05	1e-12	yes
gene761204	7.09e-05	1e-12	yes
gene659943	7.04e-05	1e-12	yes
gene1568553	7.02e-05	1e-12	yes
gene909140	7e-05	1e-12	yes
gene1569524	7e-05	1e-12	yes
gene1737150	6.98e-05	1e-12	yes
gene1467972	6.97e-05	1e-12	yes
gene1568727	6.96e-05	1e-12	yes
gene1096783	6.92e-05	1e-12	yes
gene1570099	6.91e-05	1e-12	yes
gene982652	6.84e-05	1e-12	yes
gene761205	6.83e-05	1e-12	yes
gene1570360	6.78e-05	1e-12	yes
gene1568834	6.76e-05	1e-12	yes
gene1469870	6.76e-05	1e-12	yes
gene894991	6.75e-05	1e-12	yes
gene910968	6.74e-05	1e-12	yes
gene1468817	6.74e-05	1e-12	yes
gene1097062	6.72e-05	1e-12	yes
gene1569491	6.68e-05	1e-12	yes
gene1570266	6.63e-05	1e-12	yes
gene1575607	6.62e-05	1e-12	yes
gene980325	6.57e-05	1e-12	yes
gene1569346	6.53e-05	1e-12	yes
gene1466998	6.53e-05	1e-12	yes
gene1097076	6.53e-05	1e-12	yes
gene1680934	6.5e-05	1e-12	yes
gene1040294	6.47e-05	1e-12	yes
gene1420642	6.46e-05	1e-12	yes
gene759307	6.46e-05	1e-12	yes
gene1569362	6.44e-05	1e-12	yes
gene899825	6.38e-05	1e-12	yes
gene1568483	6.38e-05	1e-12	yes
gene980853	6.37e-05	1e-12	yes
gene1095925	6.37e-05	1e-12	yes
gene1420388	6.35e-05	1e-12	yes
gene1420246	6.35e-05	1e-12	yes
gene1096567	6.33e-05	1e-12	yes
gene1569367	6.31e-05	1e-12	yes
gene1421285	6.3e-05	1e-12	yes
gene1568174	6.29e-05	1e-12	yes
gene761617	6.28e-05	1e-12	yes
gene1569342	6.26e-05	1e-12	yes
gene1737532	6.25e-05	1e-12	yes
gene1568608	6.24e-05	1e-12	yes
gene909039	6.23e-05	1e-12	yes
gene1520806	6.23e-05	1e-12	yes
gene1569028	6.22e-05	1e-12	yes
gene1468407	6.22e-05	1e-12	yes
gene1569365	6.2e-05	1e-12	yes
gene1531450	6.19e-05	1e-12	yes
gene1421312	6.18e-05	1e-12	yes
gene1570014	6.18e-05	1e-12	yes
gene1570163	6.16e-05	1e-12	yes
gene909914	6.15e-05	1e-12	yes
gene1568681	6.15e-05	1e-12	yes
gene1572540	6.14e-05	1e-12	yes
gene1581013	6.08e-05	1e-12	yes
gene1520463	6.07e-05	1e-12	yes
gene1093971	6.04e-05	1e-12	yes
gene1466001	6.04e-05	1e-12	yes
gene1569494	6.04e-05	1e-12	yes
gene898183	6.02e-05	1e-12	yes
gene773010	5.99e-05	1e-12	yes
gene1296271	5.97e-05	1e-12	yes
gene1141654	5.97e-05	1e-12	yes
gene1465990	5.96e-05	1e-12	yes
gene1573604	5.92e-05	1e-12	yes
gene1569252	5.92e-05	1e-12	yes
gene1569370	5.89e-05	1e-12	yes
gene1464472	5.87e-05	1e-12	yes
gene1570271	5.87e-05	1e-12	yes
gene1576136	5.85e-05	1e-12	yes
gene910017	5.84e-05	1e-12	yes
gene1584932	5.82e-05	1e-12	yes
gene1520391	5.82e-05	1e-12	yes
gene1569303	5.82e-05	1e-12	yes
gene761642	5.82e-05	1e-12	yes
gene1468103	5.82e-05	1e-12	yes
gene1468387	5.82e-05	1e-12	yes
gene1465859	5.8e-05	1e-12	yes
gene1466630	5.8e-05	1e-12	yes
gene1570115	5.78e-05	1e-12	yes
gene1520803	5.76e-05	1e-12	yes
gene1520675	5.74e-05	1e-12	yes
gene1466409	5.74e-05	1e-12	yes
gene1568701	5.73e-05	1e-12	yes
gene1435361	5.73e-05	1e-12	yes
gene759285	5.73e-05	1e-12	yes
gene1531400	5.72e-05	1e-12	yes
gene1085247	5.71e-05	1e-12	yes
gene1570350	5.7e-05	1e-12	yes
gene674727	5.7e-05	1e-12	yes
gene1576002	5.69e-05	1e-12	yes
gene899912	5.67e-05	1e-12	yes
gene1568295	5.66e-05	1e-12	yes
gene911104	5.58e-05	1e-12	yes
gene1570368	5.53e-05	1e-12	yes
gene1570112	5.53e-05	1e-12	yes
gene1470004	5.53e-05	1e-12	yes
gene1570021	5.51e-05	1e-12	yes
gene1468269	5.5e-05	1e-12	yes
gene1465676	5.49e-05	1e-12	yes
gene909538	5.47e-05	1e-12	yes
gene1532922	5.43e-05	1e-12	yes
gene1568485	5.43e-05	1e-12	yes
gene1467549	5.43e-05	1e-12	yes
gene1468132	5.42e-05	1e-12	yes
gene1568152	5.41e-05	1e-12	yes
gene1569518	5.4e-05	1e-12	yes
gene1568690	5.39e-05	1e-12	yes
gene1099716	5.39e-05	1e-12	yes
gene908233	5.39e-05	1e-12	yes
gene1455023	5.38e-05	1e-12	yes
gene1575422	5.37e-05	1e-12	yes
gene899231	5.37e-05	1e-12	yes
gene1225114	5.35e-05	1e-12	yes
gene1464617	5.34e-05	1e-12	yes
gene1455933	5.34e-05	1e-12	yes
gene1420634	5.33e-05	1e-12	yes
gene1093962	5.33e-05	1e-12	yes
gene1569780	5.32e-05	1e-12	yes
gene1297863	5.32e-05	1e-12	yes
gene909773	5.31e-05	1e-12	yes
gene1569601	5.31e-05	1e-12	yes
gene1568427	5.31e-05	1e-12	yes
gene981946	5.3e-05	1e-12	yes
gene910446	5.3e-05	1e-12	yes
gene1569777	5.29e-05	1e-12	yes
gene759268	5.29e-05	1e-12	yes
gene1094000	5.28e-05	1e-12	yes
gene762803	5.28e-05	1e-12	yes
gene1568558	5.27e-05	1e-12	yes
gene100840	5.27e-05	1e-12	yes
gene1569177	5.26e-05	1e-12	yes
gene1432604	5.25e-05	1e-12	yes
gene1570098	5.24e-05	1e-12	yes
gene905436	5.24e-05	1e-12	yes
gene1570070	5.24e-05	1e-12	yes
gene1570101	5.22e-05	1e-12	yes
gene1570051	5.22e-05	1e-12	yes
gene2723165	5.22e-05	1e-12	yes
gene909136	5.21e-05	1e-12	yes
gene1737177	5.2e-05	1e-12	yes
gene1569538	5.18e-05	1e-12	yes
gene1093969	5.17e-05	1e-12	yes
gene1520447	5.17e-05	1e-12	yes
gene1466524	5.16e-05	1e-12	yes
gene909840	5.16e-05	1e-12	yes
gene1568770	5.15e-05	1e-12	yes
gene1297672	5.11e-05	1e-12	yes
gene1570063	5.1e-05	1e-12	yes
gene1567598	5.1e-05	1e-12	yes
gene1574198	5.08e-05	1e-12	yes
gene1739129	5.07e-05	1e-12	yes
gene1569363	5.06e-05	1e-12	yes
gene1569658	5.05e-05	1e-12	yes
gene1570279	5.04e-05	1e-12	yes
gene1420505	5.04e-05	1e-12	yes
gene1567640	5.03e-05	1e-12	yes
gene1568897	5.03e-05	1e-12	yes
gene1466546	5.03e-05	1e-12	yes
gene1466483	5.01e-05	1e-12	yes
gene908443	5.01e-05	1e-12	yes
gene1468201	5e-05	1e-12	yes
gene1520565	4.99e-05	1e-12	yes
gene1575882	4.97e-05	1e-12	yes
gene1468081	4.96e-05	1e-12	yes
gene1532726	4.96e-05	1e-12	yes
gene1576001	4.95e-05	1e-12	yes
gene759288	4.94e-05	1e-12	yes
gene1568994	4.94e-05	1e-12	yes
gene1087488	4.94e-05	1e-12	yes
gene1567848	4.94e-05	1e-12	yes
gene1040539	4.93e-05	1e-12	yes
gene1569776	4.93e-05	1e-12	yes
gene1570105	4.93e-05	1e-12	yes
gene1568632	4.92e-05	1e-12	yes
gene982432	4.9e-05	1e-12	yes
gene1570236	4.87e-05	1e-12	yes
gene1087339	4.87e-05	1e-12	yes
gene1297236	4.87e-05	1e-12	yes
gene1465861	4.87e-05	1e-12	yes
gene1568339	4.86e-05	1e-12	yes
gene1570071	4.86e-05	1e-12	yes
gene980643	4.85e-05	1e-12	yes
gene1569745	4.84e-05	1e-12	yes
gene1576133	4.84e-05	1e-12	yes
gene739957	4.83e-05	1e-12	yes
gene911056	4.81e-05	1e-12	yes
gene982028	4.81e-05	1e-12	yes
gene909381	4.8e-05	1e-12	yes
gene1567863	4.8e-05	1e-12	yes
gene1465992	4.8e-05	1e-12	yes
gene1739061	4.79e-05	1e-12	yes
gene1466568	4.78e-05	1e-12	yes
gene1042400	4.78e-05	1e-12	yes
gene1466593	4.74e-05	1e-12	yes
gene900079	4.72e-05	1e-12	yes
gene909848	4.72e-05	1e-12	yes
gene1465688	4.71e-05	1e-12	yes
gene980836	4.7e-05	1e-12	yes
gene1569495	4.68e-05	1e-12	yes
gene1466605	4.67e-05	1e-12	yes
gene1031007	4.67e-05	1e-12	yes
gene1467025	4.66e-05	1e-12	yes
gene1465703	4.65e-05	1e-12	yes
gene1574203	4.65e-05	1e-12	yes
gene1296511	4.65e-05	1e-12	yes
gene1093965	4.64e-05	1e-12	yes
gene1568995	4.62e-05	1e-12	yes
gene1572756	4.62e-05	1e-12	yes
gene1467013	4.61e-05	1e-12	yes
gene1570103	4.61e-05	1e-12	yes
gene1570352	4.6e-05	1e-12	yes
gene1574549	4.59e-05	1e-12	yes
gene982178	4.58e-05	1e-12	yes
gene1567750	4.58e-05	1e-12	yes
gene1572541	4.57e-05	1e-12	yes
gene1569355	4.56e-05	1e-12	yes
gene1569627	4.55e-05	1e-12	yes
gene909053	4.54e-05	1e-12	yes
gene1569397	4.51e-05	1e-12	yes
gene980315	4.51e-05	1e-12	yes
gene1468537	4.51e-05	1e-12	yes
gene1296339	4.5e-05	1e-12	yes
gene981785	4.48e-05	1e-12	yes
gene1569205	4.47e-05	1e-12	yes
gene911087	4.47e-05	1e-12	yes
gene1567646	4.47e-05	1e-12	yes
gene1465675	4.45e-05	1e-12	yes
gene1567515	4.45e-05	1e-12	yes
gene1568861	4.44e-05	1e-12	yes
gene1574505	4.43e-05	1e-12	yes
gene1466750	4.43e-05	1e-12	yes
gene1520545	4.41e-05	1e-12	yes
gene1569596	4.39e-05	1e-12	yes
gene1568153	4.38e-05	1e-12	yes
gene1575346	4.38e-05	1e-12	yes
gene909148	4.37e-05	1e-12	yes
gene1574260	4.37e-05	1e-12	yes
gene1420090	4.37e-05	1e-12	yes
gene1567939	4.37e-05	1e-12	yes
gene1570128	4.36e-05	1e-12	yes
gene1433803	4.35e-05	1e-12	yes
gene1520474	4.35e-05	1e-12	yes
gene898167	4.34e-05	1e-12	yes
gene945182	4.33e-05	1e-12	yes
gene1520804	4.32e-05	1e-12	yes
gene897922	4.32e-05	1e-12	yes
gene1520742	4.32e-05	1e-12	yes
gene1568097	4.31e-05	1e-12	yes
gene1532625	4.31e-05	1e-12	yes
gene910973	4.31e-05	1e-12	yes
gene986363	4.31e-05	1e-12	yes
gene1569756	4.3e-05	1e-12	yes
gene910709	4.3e-05	1e-12	yes
gene1093954	4.29e-05	1e-12	yes
gene1469630	4.26e-05	1e-12	yes
gene1465946	4.23e-05	1e-12	yes
gene909853	4.23e-05	1e-12	yes
gene1469582	4.23e-05	1e-12	yes
gene1739663	4.21e-05	1e-12	yes
gene980826	4.2e-05	1e-12	yes
gene1520953	4.2e-05	1e-12	yes
gene1575020	4.2e-05	1e-12	yes
gene1569040	4.2e-05	1e-12	yes
gene895374	4.19e-05	1e-12	yes
gene759791	4.18e-05	1e-12	yes
gene1464697	4.18e-05	1e-12	yes
gene1421316	4.18e-05	1e-12	yes
gene1570104	4.17e-05	1e-12	yes
gene908432	4.16e-05	1e-12	yes
gene1568048	4.15e-05	1e-12	yes
gene1466440	4.15e-05	1e-12	yes
gene1468200	4.14e-05	1e-12	yes
gene1570106	4.12e-05	1e-12	yes
gene759940	4.11e-05	1e-12	yes
gene1568155	4.11e-05	1e-12	yes
gene1707035	4.11e-05	1e-12	yes
gene1570134	4.11e-05	1e-12	yes

## Sheet: LMY Markers
GeneID	mean_H	mean_L	BIOMARKER FOR LOW
gene1278481	1e-12	0.000398715	YES
gene1279105	1e-12	0.000385465	YES
gene1238109	1e-12	0.000299738	YES
gene1238246	1e-12	0.000294565	YES
gene1181798	1e-12	0.000248669	YES
gene12741	1e-12	0.00023917	YES
gene1261368	1e-12	0.00021816	YES
gene124706	1e-12	0.000209837	YES
gene1303384	1e-12	0.00019525	YES
gene1206339	1e-12	0.000169273	YES
gene1282916	1e-12	0.000163417	YES
gene1032357	1e-12	0.000157424	YES
gene1233132	1e-12	0.000157107	YES
gene1294604	1e-12	0.000156262	YES
gene403589	1e-12	0.000124685	YES
gene1281162	1e-12	0.00011962	YES
gene1129144	1e-12	0.000114311	YES
gene1293474	1e-12	0.000112353	YES
gene1303614	1e-12	0.000108207	YES
gene1546234	1e-12	9.93e-05	YES
gene1233133	1e-12	9.72e-05	YES
gene1133738	1e-12	9.36e-05	YES
gene382720	1e-12	9.32e-05	YES
gene1158170	1e-12	9.15e-05	YES
gene1300738	1e-12	8.72e-05	YES
gene1629808	1e-12	8.42e-05	YES
gene1013829	1e-12	8.19e-05	YES
gene3824657	1e-12	8.11e-05	YES
gene1277585	1e-12	8.03e-05	YES
gene1272392	1e-12	7.99e-05	YES
gene1300740	1e-12	7.98e-05	YES
gene1157648	1e-12	7.9e-05	YES
gene1129632	1e-12	7.86e-05	YES
gene1268997	1e-12	7.8e-05	YES
gene1296832	1e-12	7.78e-05	YES
gene1297623	1e-12	7.78e-05	YES
gene1132554	1e-12	7.77e-05	YES
gene1130093	1e-12	7.75e-05	YES
gene1129270	1e-12	7.75e-05	YES
gene111466	1e-12	7.75e-05	YES
gene1133340	1e-12	7.74e-05	YES
gene1130884	1e-12	7.72e-05	YES
gene1537039	1e-12	7.71e-05	YES
gene1115884	1e-12	7.71e-05	YES
gene1171820	1e-12	7.7e-05	YES
gene1278256	1e-12	7.7e-05	YES
gene1177187	1e-12	7.69e-05	YES
gene1179292	1e-12	7.69e-05	YES
gene1278194	1e-12	7.69e-05	YES
gene115466	1e-12	7.68e-05	YES
gene1171949	1e-12	7.68e-05	YES
gene1258667	1e-12	7.68e-05	YES
gene1271952	1e-12	7.67e-05	YES
gene1132695	1e-12	7.67e-05	YES
gene1271924	1e-12	7.66e-05	YES
gene1260407	1e-12	7.65e-05	YES
gene1170825	1e-12	7.65e-05	YES
gene1277665	1e-12	7.65e-05	YES
gene1170198	1e-12	7.64e-05	YES
gene1121374	1e-12	7.64e-05	YES
gene1271921	1e-12	7.63e-05	YES
gene1272617	1e-12	7.63e-05	YES
gene1111781	1e-12	7.63e-05	YES
gene1296516	1e-12	7.62e-05	YES
gene1169932	1e-12	7.62e-05	YES
gene1297034	1e-12	7.62e-05	YES
gene1131674	1e-12	7.61e-05	YES
gene1124729	1e-12	7.61e-05	YES
gene1132212	1e-12	7.6e-05	YES
gene1167060	1e-12	7.6e-05	YES
gene1270263	1e-12	7.6e-05	YES
gene1112503	1e-12	7.6e-05	YES
gene1272246	1e-12	7.59e-05	YES
gene1271905	1e-12	7.59e-05	YES
gene1131971	1e-12	7.59e-05	YES
gene1129930	1e-12	7.59e-05	YES
gene1129591	1e-12	7.59e-05	YES
gene1296696	1e-12	7.59e-05	YES
gene1113884	1e-12	7.59e-05	YES
gene1259083	1e-12	7.57e-05	YES
gene1278252	1e-12	7.57e-05	YES
gene1178641	1e-12	7.57e-05	YES
gene1172152	1e-12	7.56e-05	YES
gene1157110	1e-12	7.56e-05	YES
gene1255892	1e-12	7.55e-05	YES
gene116321	1e-12	7.55e-05	YES
gene1119845	1e-12	7.55e-05	YES
gene1182774	1e-12	7.54e-05	YES
gene1178244	1e-12	7.54e-05	YES
gene1271943	1e-12	7.53e-05	YES
gene116211	1e-12	7.53e-05	YES
gene1272501	1e-12	7.53e-05	YES
gene1254309	1e-12	7.52e-05	YES
gene1259868	1e-12	7.52e-05	YES
gene1125666	1e-12	7.52e-05	YES
gene1178710	1e-12	7.51e-05	YES
gene1171411	1e-12	7.51e-05	YES
gene1153721	1e-12	7.5e-05	YES
gene1178937	1e-12	7.5e-05	YES
gene1122914	1e-12	7.5e-05	YES
gene1132193	1e-12	7.5e-05	YES
gene1133140	1e-12	7.5e-05	YES
gene1277899	1e-12	7.5e-05	YES
gene1271920	1e-12	7.5e-05	YES
gene1271904	1e-12	7.5e-05	YES
gene1157791	1e-12	7.49e-05	YES
gene1132444	1e-12	7.49e-05	YES
gene1169219	1e-12	7.48e-05	YES
gene1255093	1e-12	7.48e-05	YES
gene1141112	1e-12	7.48e-05	YES
gene1154746	1e-12	7.48e-05	YES
gene1157435	1e-12	7.48e-05	YES
gene1129745	1e-12	7.48e-05	YES
gene114845	1e-12	7.47e-05	YES
gene1149466	1e-12	7.47e-05	YES
gene1297295	1e-12	7.47e-05	YES
gene1156468	1e-12	7.47e-05	YES
gene1272963	1e-12	7.47e-05	YES
gene1258841	1e-12	7.47e-05	YES
gene1131844	1e-12	7.47e-05	YES
gene126558	1e-12	7.46e-05	YES
gene1258753	1e-12	7.46e-05	YES
gene1116019	1e-12	7.46e-05	YES
gene1196663	1e-12	7.45e-05	YES
gene1178293	1e-12	7.45e-05	YES
gene1132220	1e-12	7.45e-05	YES
gene1112166	1e-12	7.45e-05	YES
gene1277570	1e-12	7.45e-05	YES
gene1157928	1e-12	7.44e-05	YES
gene1156992	1e-12	7.44e-05	YES
gene1179181	1e-12	7.44e-05	YES
gene1272354	1e-12	7.44e-05	YES
gene1258723	1e-12	7.44e-05	YES
gene1197630	1e-12	7.43e-05	YES
gene1263743	1e-12	7.43e-05	YES
gene1259830	1e-12	7.43e-05	YES
gene1169228	1e-12	7.43e-05	YES
gene1277898	1e-12	7.43e-05	YES
gene1129730	1e-12	7.43e-05	YES
gene114925	1e-12	7.42e-05	YES
gene1268946	1e-12	7.42e-05	YES
gene1157095	1e-12	7.42e-05	YES
gene1178617	1e-12	7.42e-05	YES
gene1272021	1e-12	7.42e-05	YES
gene111820	1e-12	7.42e-05	YES
gene1260708	1e-12	7.41e-05	YES
gene1265949	1e-12	7.41e-05	YES
gene1198067	1e-12	7.41e-05	YES
gene1259202	1e-12	7.41e-05	YES
gene1316524	1e-12	7.41e-05	YES
gene1253994	1e-12	7.41e-05	YES
gene1178200	1e-12	7.41e-05	YES
gene116335	1e-12	7.41e-05	YES
gene116296	1e-12	7.41e-05	YES
gene1170923	1e-12	7.41e-05	YES
gene1316518	1e-12	7.41e-05	YES
gene1272133	1e-12	7.41e-05	YES
gene1259615	1e-12	7.4e-05	YES
gene1157846	1e-12	7.4e-05	YES
gene1293197	1e-12	7.4e-05	YES
gene1269019	1e-12	7.4e-05	YES
gene1171269	1e-12	7.4e-05	YES
gene1132400	1e-12	7.4e-05	YES
gene1272890	1e-12	7.4e-05	YES
gene1112445	1e-12	7.4e-05	YES
gene1271889	1e-12	7.39e-05	YES
gene1273074	1e-12	7.39e-05	YES
gene1263714	1e-12	7.38e-05	YES
gene1200525	1e-12	7.38e-05	YES
gene1196664	1e-12	7.38e-05	YES
gene1163209	1e-12	7.38e-05	YES
gene1102031	1e-12	7.38e-05	YES
gene1272051	1e-12	7.38e-05	YES
gene1130697	1e-12	7.38e-05	YES
gene1253476	1e-12	7.37e-05	YES
gene1253473	1e-12	7.37e-05	YES
gene1154434	1e-12	7.37e-05	YES
gene1268650	1e-12	7.37e-05	YES
gene1260444	1e-12	7.37e-05	YES
gene1197532	1e-12	7.37e-05	YES
gene1252937	1e-12	7.37e-05	YES
gene1272105	1e-12	7.37e-05	YES
gene1259976	1e-12	7.37e-05	YES
gene1272782	1e-12	7.37e-05	YES
gene1252718	1e-12	7.36e-05	YES
gene114743	1e-12	7.36e-05	YES
gene1157390	1e-12	7.36e-05	YES
gene1310550	1e-12	7.36e-05	YES
gene1126773	1e-12	7.36e-05	YES
gene1259600	1e-12	7.36e-05	YES
gene1258742	1e-12	7.36e-05	YES
gene1111992	1e-12	7.36e-05	YES
gene1112450	1e-12	7.36e-05	YES
gene1178912	1e-12	7.36e-05	YES
gene1141081	1e-12	7.35e-05	YES
gene1173575	1e-12	7.35e-05	YES
gene116191	1e-12	7.35e-05	YES
gene1168629	1e-12	7.35e-05	YES
gene1155631	1e-12	7.35e-05	YES
gene1277941	1e-12	7.35e-05	YES
gene1272497	1e-12	7.35e-05	YES
gene1201589	1e-12	7.34e-05	YES
gene1154436	1e-12	7.34e-05	YES
gene1259313	1e-12	7.34e-05	YES
gene1162241	1e-12	7.34e-05	YES
gene1293208	1e-12	7.34e-05	YES
gene1118621	1e-12	7.34e-05	YES
gene1316800	1e-12	7.34e-05	YES
gene115258	1e-12	7.34e-05	YES
gene1121273	1e-12	7.34e-05	YES
gene1231397	1e-12	7.33e-05	YES
gene1259072	1e-12	7.33e-05	YES
gene12520	1e-12	7.33e-05	YES
gene1124016	1e-12	7.33e-05	YES
gene1297768	1e-12	7.33e-05	YES
gene126003	1e-12	7.33e-05	YES
gene1132088	1e-12	7.32e-05	YES
gene1141208	1e-12	7.32e-05	YES
gene1272738	1e-12	7.32e-05	YES
gene1259857	1e-12	7.32e-05	YES
gene1259687	1e-12	7.32e-05	YES
gene1129727	1e-12	7.32e-05	YES
gene1231520	1e-12	7.32e-05	YES
gene1272034	1e-12	7.32e-05	YES
gene1170618	1e-12	7.32e-05	YES
gene1168268	1e-12	7.32e-05	YES
gene1114115	1e-12	7.32e-05	YES
gene1266605	1e-12	7.31e-05	YES
gene116257	1e-12	7.31e-05	YES
gene1141098	1e-12	7.31e-05	YES
gene1157369	1e-12	7.31e-05	YES
gene1166946	1e-12	7.31e-05	YES
gene1163309	1e-12	7.31e-05	YES
gene1130391	1e-12	7.31e-05	YES
gene1232321	1e-12	7.3e-05	YES
gene114652	1e-12	7.3e-05	YES
gene1263835	1e-12	7.3e-05	YES
gene1259128	1e-12	7.3e-05	YES
gene1258780	1e-12	7.3e-05	YES
gene1259521	1e-12	7.3e-05	YES
gene1149464	1e-12	7.3e-05	YES
gene1178501	1e-12	7.3e-05	YES
gene1198383	1e-12	7.29e-05	YES
gene1154794	1e-12	7.29e-05	YES
gene1272494	1e-12	7.29e-05	YES
gene1259314	1e-12	7.29e-05	YES
gene1165350	1e-12	7.29e-05	YES
gene12626	1e-12	7.29e-05	YES
gene1259300	1e-12	7.29e-05	YES
gene1112399	1e-12	7.29e-05	YES
gene1251651	1e-12	7.28e-05	YES
gene1231239	1e-12	7.28e-05	YES
gene114587	1e-12	7.28e-05	YES
gene11467	1e-12	7.28e-05	YES
gene1170816	1e-12	7.28e-05	YES
gene1132463	1e-12	7.28e-05	YES
gene1197377	1e-12	7.27e-05	YES
gene1231751	1e-12	7.27e-05	YES
gene1250732	1e-12	7.27e-05	YES
gene1157583	1e-12	7.27e-05	YES
gene1193127	1e-12	7.27e-05	YES
gene1154448	1e-12	7.27e-05	YES
gene1259723	1e-12	7.27e-05	YES
gene1259624	1e-12	7.27e-05	YES
gene1142014	1e-12	7.27e-05	YES
gene1259139	1e-12	7.27e-05	YES
gene1111952	1e-12	7.27e-05	YES
gene1272459	1e-12	7.26e-05	YES
gene1158086	1e-12	7.26e-05	YES
gene1171416	1e-12	7.26e-05	YES
gene1278264	1e-12	7.26e-05	YES
gene1268834	1e-12	7.26e-05	YES
gene1118295	1e-12	7.26e-05	YES
gene1202000	1e-12	7.25e-05	YES
gene1251437	1e-12	7.25e-05	YES
gene1232447	1e-12	7.25e-05	YES
gene1259834	1e-12	7.25e-05	YES
gene1259676	1e-12	7.25e-05	YES
gene1196855	1e-12	7.25e-05	YES
gene1141755	1e-12	7.25e-05	YES
gene114497	1e-12	7.25e-05	YES
gene1259904	1e-12	7.25e-05	YES
gene1273075	1e-12	7.25e-05	YES
gene1112473	1e-12	7.25e-05	YES
gene1131594	1e-12	7.25e-05	YES
gene1130999	1e-12	7.25e-05	YES
gene1155627	1e-12	7.24e-05	YES
gene1196127	1e-12	7.24e-05	YES
gene1253730	1e-12	7.24e-05	YES
gene1157989	1e-12	7.24e-05	YES
gene1168483	1e-12	7.24e-05	YES
gene1198162	1e-12	7.24e-05	YES
gene1133562	1e-12	7.24e-05	YES
gene114236	1e-12	7.24e-05	YES
gene1132508	1e-12	7.24e-05	YES
gene1170329	1e-12	7.24e-05	YES
gene1154707	1e-12	7.23e-05	YES
gene12526	1e-12	7.23e-05	YES
gene1259655	1e-12	7.23e-05	YES
gene1232003	1e-12	7.23e-05	YES
gene1231417	1e-12	7.23e-05	YES
gene1202913	1e-12	7.23e-05	YES
gene1168976	1e-12	7.23e-05	YES
gene12689	1e-12	7.23e-05	YES
gene125156	1e-12	7.22e-05	YES
gene1263753	1e-12	7.22e-05	YES
gene1112298	1e-12	7.22e-05	YES
gene1260892	1e-12	7.21e-05	YES
gene1260614	1e-12	7.21e-05	YES
gene1231231	1e-12	7.21e-05	YES
gene1200181	1e-12	7.21e-05	YES
gene1258811	1e-12	7.21e-05	YES
gene12680	1e-12	7.21e-05	YES
gene1265030	1e-12	7.21e-05	YES
gene1129957	1e-12	7.21e-05	YES
gene382728	1e-12	7.21e-05	YES
gene1193135	1e-12	7.2e-05	YES
gene1231790	1e-12	7.2e-05	YES
gene111957	1e-12	7.2e-05	YES
gene868996	1e-12	7.19e-05	YES
gene1201522	1e-12	7.19e-05	YES
gene114557	1e-12	7.19e-05	YES
gene1168095	1e-12	7.19e-05	YES
gene1171987	1e-12	7.19e-05	YES
gene1272886	1e-12	7.19e-05	YES
gene1178606	1e-12	7.19e-05	YES
gene1268618	1e-12	7.19e-05	YES
gene1268747	1e-12	7.19e-05	YES
gene1268811	1e-12	7.19e-05	YES
gene1233592	1e-12	7.18e-05	YES
gene1277343	1e-12	7.18e-05	YES
gene1268669	1e-12	7.18e-05	YES
gene1157136	1e-12	7.18e-05	YES
gene1193731	1e-12	7.18e-05	YES
gene1259280	1e-12	7.18e-05	YES
gene1277137	1e-12	7.17e-05	YES
gene12673	1e-12	7.17e-05	YES
gene1260499	1e-12	7.17e-05	YES
gene1250767	1e-12	7.17e-05	YES
gene1149558	1e-12	7.17e-05	YES
gene1260767	1e-12	7.17e-05	YES
gene1168562	1e-12	7.17e-05	YES
gene1178217	1e-12	7.17e-05	YES
gene1227665	1e-12	7.16e-05	YES
gene1260730	1e-12	7.16e-05	YES
gene1193137	1e-12	7.16e-05	YES
gene1260180	1e-12	7.16e-05	YES
gene1272598	1e-12	7.16e-05	YES
gene1231236	1e-12	7.16e-05	YES
gene1295518	1e-12	7.16e-05	YES
gene12677	1e-12	7.16e-05	YES
gene1157378	1e-12	7.16e-05	YES
gene1272303	1e-12	7.16e-05	YES
gene1170831	1e-12	7.16e-05	YES
gene1166668	1e-12	7.16e-05	YES
gene126109	1e-12	7.15e-05	YES
gene1153075	1e-12	7.15e-05	YES
gene1154783	1e-12	7.15e-05	YES
gene1292773	1e-12	7.15e-05	YES
gene1276729	1e-12	7.14e-05	YES
gene1201824	1e-12	7.14e-05	YES
gene1196995	1e-12	7.14e-05	YES
gene1116671	1e-12	7.14e-05	YES
gene1197060	1e-12	7.14e-05	YES
gene1259875	1e-12	7.14e-05	YES
gene114590	1e-12	7.14e-05	YES
gene1272247	1e-12	7.14e-05	YES
gene1198136	1e-12	7.13e-05	YES
gene1260262	1e-12	7.13e-05	YES
gene1293780	1e-12	7.13e-05	YES
gene1231918	1e-12	7.13e-05	YES
gene1265692	1e-12	7.13e-05	YES
gene1232442	1e-12	7.13e-05	YES
gene1171452	1e-12	7.13e-05	YES
gene1272918	1e-12	7.13e-05	YES
gene1272039	1e-12	7.13e-05	YES
gene1233508	1e-12	7.12e-05	YES
gene1265479	1e-12	7.12e-05	YES
gene115352	1e-12	7.12e-05	YES
gene1195689	1e-12	7.12e-05	YES
gene1259713	1e-12	7.12e-05	YES
gene1260230	1e-12	7.12e-05	YES
gene1260489	1e-12	7.11e-05	YES
gene1233354	1e-12	7.11e-05	YES
gene1178502	1e-12	7.11e-05	YES
gene1316515	1e-12	7.11e-05	YES
gene1259630	1e-12	7.11e-05	YES
gene1263749	1e-12	7.11e-05	YES
gene1129645	1e-12	7.11e-05	YES
gene1112513	1e-12	7.11e-05	YES
gene1170990	1e-12	7.11e-05	YES
gene12724	1e-12	7.11e-05	YES
gene1112510	1e-12	7.11e-05	YES
gene1296584	1e-12	7.1e-05	YES
gene12684	1e-12	7.1e-05	YES
gene1191304	1e-12	7.1e-05	YES
gene1264057	1e-12	7.1e-05	YES
gene1231863	1e-12	7.1e-05	YES
gene1263099	1e-12	7.1e-05	YES
gene1259669	1e-12	7.1e-05	YES
gene1122370	1e-12	7.1e-05	YES
gene1232127	1e-12	7.09e-05	YES
gene1231172	1e-12	7.09e-05	YES
gene1189159	1e-12	7.09e-05	YES
gene1260376	1e-12	7.09e-05	YES
gene1231254	1e-12	7.09e-05	YES
gene1273091	1e-12	7.09e-05	YES
gene1260691	1e-12	7.08e-05	YES
gene1197859	1e-12	7.08e-05	YES
gene1255655	1e-12	7.08e-05	YES
gene1231238	1e-12	7.08e-05	YES
gene1154769	1e-12	7.08e-05	YES
gene1272043	1e-12	7.08e-05	YES
gene1233331	1e-12	7.07e-05	YES
gene1233846	1e-12	7.07e-05	YES
gene115419	1e-12	7.07e-05	YES
gene1157368	1e-12	7.07e-05	YES
gene1259315	1e-12	7.07e-05	YES
gene1293230	1e-12	7.06e-05	YES
gene1304430	1e-12	7.06e-05	YES
gene1316671	1e-12	7.06e-05	YES
gene1233417	1e-12	7.06e-05	YES
gene1192896	1e-12	7.06e-05	YES
gene1233420	1e-12	7.06e-05	YES
gene115374	1e-12	7.06e-05	YES
gene1154453	1e-12	7.06e-05	YES
gene1167305	1e-12	7.06e-05	YES
gene1271967	1e-12	7.06e-05	YES
gene1181812	1e-12	7.05e-05	YES
gene1154703	1e-12	7.05e-05	YES
gene1277895	1e-12	7.05e-05	YES
gene1258879	1e-12	7.05e-05	YES
gene1262662	1e-12	7.05e-05	YES
gene1165956	1e-12	7.05e-05	YES
gene1272065	1e-12	7.05e-05	YES
gene1309434	1e-12	7.04e-05	YES
gene1201859	1e-12	7.04e-05	YES
gene1259769	1e-12	7.04e-05	YES
gene1133473	1e-12	7.04e-05	YES
gene1171002	1e-12	7.04e-05	YES
gene1172276	1e-12	7.04e-05	YES
gene1269655	1e-12	7.04e-05	YES
gene1197370	1e-12	7.03e-05	YES
gene1260400	1e-12	7.03e-05	YES
gene1201938	1e-12	7.03e-05	YES
gene1231204	1e-12	7.03e-05	YES
gene1231163	1e-12	7.03e-05	YES
gene1168918	1e-12	7.03e-05	YES
gene1161278	1e-12	7.03e-05	YES
gene1198597	1e-12	7.03e-05	YES
gene1231274	1e-12	7.03e-05	YES
gene1277571	1e-12	7.03e-05	YES
gene1228428	1e-12	7.02e-05	YES
gene129506	1e-12	7.02e-05	YES
gene12603	1e-12	7.02e-05	YES
gene1201643	1e-12	7.02e-05	YES
gene1140787	1e-12	7.02e-05	YES
gene1260868	1e-12	7.02e-05	YES
gene119572	1e-12	7.02e-05	YES
gene1154454	1e-12	7.02e-05	YES
gene1260976	1e-12	7.01e-05	YES
gene1293945	1e-12	7.01e-05	YES
gene1154446	1e-12	7.01e-05	YES
gene1290712	1e-12	7.01e-05	YES
gene1202787	1e-12	7.01e-05	YES
gene1181799	1e-12	7.01e-05	YES
gene1235054	1e-12	7.01e-05	YES
gene1260785	1e-12	7.01e-05	YES
gene1193806	1e-12	7.01e-05	YES
gene1292748	1e-12	7.01e-05	YES
gene1278433	1e-12	7.01e-05	YES
gene1172360	1e-12	7.01e-05	YES
gene1141207	1e-12	7e-05	YES
gene115314	1e-12	7e-05	YES
gene1276752	1e-12	7e-05	YES
gene115153	1e-12	7e-05	YES
gene1295835	1e-12	7e-05	YES
gene1178185	1e-12	7e-05	YES
gene1157567	1e-12	7e-05	YES
gene1277290	1e-12	6.99e-05	YES
gene1281418	1e-12	6.99e-05	YES
gene1233136	1e-12	6.99e-05	YES
gene1133692	1e-12	6.99e-05	YES
gene1294609	1e-12	6.99e-05	YES
gene1231681	1e-12	6.99e-05	YES
gene1191861	1e-12	6.99e-05	YES
gene1233463	1e-12	6.99e-05	YES
gene1161806	1e-12	6.99e-05	YES
gene1269979	1e-12	6.99e-05	YES
gene1168635	1e-12	6.99e-05	YES
gene1272636	1e-12	6.99e-05	YES
gene1111927	1e-12	6.99e-05	YES
gene1183156	1e-12	6.98e-05	YES
gene1225042	1e-12	6.98e-05	YES
gene1232183	1e-12	6.98e-05	YES
gene1233477	1e-12	6.98e-05	YES
gene1141547	1e-12	6.98e-05	YES
gene1255460	1e-12	6.98e-05	YES
gene1191059	1e-12	6.98e-05	YES
gene1152623	1e-12	6.98e-05	YES
gene1157689	1e-12	6.98e-05	YES
gene1112267	1e-12	6.98e-05	YES
gene1182977	1e-12	6.97e-05	YES
gene1192730	1e-12	6.97e-05	YES
gene12465	1e-12	6.97e-05	YES
gene1264372	1e-12	6.97e-05	YES
gene12514	1e-12	6.97e-05	YES
gene1228443	1e-12	6.97e-05	YES
gene1154466	1e-12	6.97e-05	YES
gene1190317	1e-12	6.97e-05	YES
gene1231752	1e-12	6.97e-05	YES
gene1259327	1e-12	6.97e-05	YES
gene1202126	1e-12	6.96e-05	YES
gene1182445	1e-12	6.96e-05	YES
gene1182057	1e-12	6.96e-05	YES
gene1189289	1e-12	6.96e-05	YES
gene1277296	1e-12	6.96e-05	YES
gene1231551	1e-12	6.96e-05	YES
gene1250679	1e-12	6.96e-05	YES
gene1155812	1e-12	6.96e-05	YES
gene129584	1e-12	6.96e-05	YES
gene1113746	1e-12	6.96e-05	YES
gene1166646	1e-12	6.96e-05	YES
gene1172382	1e-12	6.96e-05	YES
gene404708	1e-12	6.95e-05	YES
gene1292388	1e-12	6.95e-05	YES
gene1255344	1e-12	6.95e-05	YES
gene1202928	1e-12	6.95e-05	YES
gene1190355	1e-12	6.95e-05	YES
gene1233405	1e-12	6.95e-05	YES
gene1231208	1e-12	6.95e-05	YES
gene1154791	1e-12	6.95e-05	YES
gene1259408	1e-12	6.95e-05	YES
gene1168280	1e-12	6.95e-05	YES
gene1277304	1e-12	6.94e-05	YES
gene1316826	1e-12	6.94e-05	YES
gene1300747	1e-12	6.94e-05	YES
gene1281583	1e-12	6.94e-05	YES
gene1277139	1e-12	6.94e-05	YES
gene1231410	1e-12	6.94e-05	YES
gene1231403	1e-12	6.94e-05	YES
gene1141393	1e-12	6.94e-05	YES
gene1112386	1e-12	6.94e-05	YES
gene1231223	1e-12	6.93e-05	YES
gene1201905	1e-12	6.93e-05	YES
gene1237095	1e-12	6.93e-05	YES
gene1232275	1e-12	6.93e-05	YES
gene1281571	1e-12	6.93e-05	YES
gene1293432	1e-12	6.93e-05	YES
gene1232089	1e-12	6.93e-05	YES
gene1202792	1e-12	6.92e-05	YES
gene118903	1e-12	6.92e-05	YES
gene1255733	1e-12	6.92e-05	YES
gene1277027	1e-12	6.92e-05	YES
gene1275383	1e-12	6.92e-05	YES
gene1168815	1e-12	6.92e-05	YES
gene1260696	1e-12	6.92e-05	YES
gene1191815	1e-12	6.92e-05	YES
gene1233613	1e-12	6.92e-05	YES
gene1113681	1e-12	6.92e-05	YES
gene1259509	1e-12	6.92e-05	YES
gene1259266	1e-12	6.92e-05	YES
gene1538264	1e-12	6.91e-05	YES
gene1275205	1e-12	6.91e-05	YES
gene1180489	1e-12	6.91e-05	YES
gene1293259	1e-12	6.91e-05	YES
gene1295538	1e-12	6.91e-05	YES
gene1196653	1e-12	6.91e-05	YES
gene1260852	1e-12	6.91e-05	YES
gene1293122	1e-12	6.91e-05	YES
gene1112050	1e-12	6.91e-05	YES
gene1261251	1e-12	6.9e-05	YES
gene1290672	1e-12	6.9e-05	YES
gene1304311	1e-12	6.9e-05	YES
gene1201919	1e-12	6.9e-05	YES
gene1234804	1e-12	6.9e-05	YES
gene1231164	1e-12	6.9e-05	YES
gene1268285	1e-12	6.9e-05	YES
gene1157798	1e-12	6.9e-05	YES
gene1259937	1e-12	6.9e-05	YES
gene1277255	1e-12	6.89e-05	YES
gene1157789	1e-12	6.89e-05	YES
gene1316754	1e-12	6.89e-05	YES
gene1259771	1e-12	6.89e-05	YES
gene1168356	1e-12	6.89e-05	YES
gene1225023	1e-12	6.88e-05	YES
gene1291162	1e-12	6.88e-05	YES
gene1270081	1e-12	6.88e-05	YES
gene1273043	1e-12	6.88e-05	YES
gene1237086	1e-12	6.88e-05	YES
gene1269148	1e-12	6.88e-05	YES
gene1293470	1e-12	6.87e-05	YES
gene1193798	1e-12	6.87e-05	YES
gene12459	1e-12	6.87e-05	YES
gene1184549	1e-12	6.87e-05	YES
gene1233438	1e-12	6.87e-05	YES
gene1231709	1e-12	6.87e-05	YES
gene1294964	1e-12	6.87e-05	YES
gene1119290	1e-12	6.87e-05	YES
gene1157636	1e-12	6.87e-05	YES
gene1293256	1e-12	6.86e-05	YES
gene1202955	1e-12	6.86e-05	YES
gene1202916	1e-12	6.86e-05	YES
gene118500	1e-12	6.86e-05	YES
gene1237446	1e-12	6.86e-05	YES
gene1192643	1e-12	6.86e-05	YES
gene1260160	1e-12	6.86e-05	YES
gene1154790	1e-12	6.86e-05	YES
gene115305	1e-12	6.86e-05	YES
gene1154524	1e-12	6.86e-05	YES
gene1258433	1e-12	6.85e-05	YES
gene1231840	1e-12	6.85e-05	YES
gene1258255	1e-12	6.85e-05	YES
gene1282270	1e-12	6.85e-05	YES
gene1202756	1e-12	6.85e-05	YES
gene1233511	1e-12	6.85e-05	YES
gene1224406	1e-12	6.85e-05	YES
gene1293790	1e-12	6.85e-05	YES
gene1263748	1e-12	6.85e-05	YES
gene1166422	1e-12	6.85e-05	YES
gene1269962	1e-12	6.85e-05	YES
gene1256326	1e-12	6.84e-05	YES
gene1274830	1e-12	6.84e-05	YES
gene1202520	1e-12	6.84e-05	YES
gene1293266	1e-12	6.84e-05	YES
gene1281500	1e-12	6.84e-05	YES
gene1261163	1e-12	6.84e-05	YES
gene1188968	1e-12	6.84e-05	YES
gene1184199	1e-12	6.84e-05	YES
gene1237555	1e-12	6.84e-05	YES
gene1235530	1e-12	6.84e-05	YES
gene1234441	1e-12	6.84e-05	YES
gene1294754	1e-12	6.84e-05	YES
gene1141433	1e-12	6.84e-05	YES
gene1196515	1e-12	6.84e-05	YES
gene1260408	1e-12	6.84e-05	YES
gene1259143	1e-12	6.84e-05	YES
gene1169236	1e-12	6.84e-05	YES
gene1233142	1e-12	6.83e-05	YES
gene1155642	1e-12	6.83e-05	YES
gene124439	1e-12	6.83e-05	YES
gene1228391	1e-12	6.83e-05	YES
gene1275703	1e-12	6.83e-05	YES
gene1182918	1e-12	6.83e-05	YES
gene1282223	1e-12	6.83e-05	YES
gene1259654	1e-12	6.83e-05	YES
gene1197048	1e-12	6.83e-05	YES
gene1224860	1e-12	6.83e-05	YES
gene1201658	1e-12	6.83e-05	YES
gene1255245	1e-12	6.82e-05	YES
gene1228506	1e-12	6.82e-05	YES
gene1156455	1e-12	6.82e-05	YES
gene1191718	1e-12	6.82e-05	YES
gene1193752	1e-12	6.82e-05	YES
gene1202563	1e-12	6.82e-05	YES
gene1300746	1e-12	6.82e-05	YES
gene1259729	1e-12	6.82e-05	YES
gene1234992	1e-12	6.82e-05	YES
gene1195700	1e-12	6.82e-05	YES
gene1154766	1e-12	6.82e-05	YES
gene1157530	1e-12	6.82e-05	YES
gene1265696	1e-12	6.82e-05	YES
gene1165972	1e-12	6.82e-05	YES
gene1202817	1e-12	6.81e-05	YES
gene1180961	1e-12	6.81e-05	YES
gene1233160	1e-12	6.81e-05	YES
gene1277308	1e-12	6.81e-05	YES
gene1275308	1e-12	6.81e-05	YES
gene1228298	1e-12	6.81e-05	YES
gene1157566	1e-12	6.81e-05	YES
gene1295933	1e-12	6.8e-05	YES
gene1243774	1e-12	6.8e-05	YES
gene1260238	1e-12	6.8e-05	YES
gene1202915	1e-12	6.8e-05	YES
gene1274631	1e-12	6.8e-05	YES
gene1233610	1e-12	6.8e-05	YES
gene1270273	1e-12	6.8e-05	YES
gene1272466	1e-12	6.8e-05	YES
gene1316627	1e-12	6.79e-05	YES
gene1231760	1e-12	6.79e-05	YES
gene1231364	1e-12	6.79e-05	YES
gene1293262	1e-12	6.79e-05	YES
gene1294334	1e-12	6.79e-05	YES
gene1237414	1e-12	6.79e-05	YES
gene1266593	1e-12	6.79e-05	YES
gene1196756	1e-12	6.79e-05	YES
gene1134554	1e-12	6.79e-05	YES
gene1231772	1e-12	6.78e-05	YES
gene1281908	1e-12	6.78e-05	YES
gene125795	1e-12	6.78e-05	YES
gene1190907	1e-12	6.78e-05	YES
gene1227391	1e-12	6.78e-05	YES
gene1134653	1e-12	6.78e-05	YES
gene1277562	1e-12	6.78e-05	YES
gene1269708	1e-12	6.78e-05	YES
gene1180102	1e-12	6.77e-05	YES
gene1181138	1e-12	6.77e-05	YES
gene125400	1e-12	6.77e-05	YES
gene1290249	1e-12	6.77e-05	YES
gene1185630	1e-12	6.77e-05	YES
gene1282039	1e-12	6.77e-05	YES
gene1154785	1e-12	6.77e-05	YES
gene1148843	1e-12	6.77e-05	YES
gene1295003	1e-12	6.77e-05	YES
gene1251658	1e-12	6.76e-05	YES
gene1202031	1e-12	6.76e-05	YES
gene1292697	1e-12	6.76e-05	YES
gene1191959	1e-12	6.76e-05	YES
gene1224335	1e-12	6.76e-05	YES
gene1202751	1e-12	6.76e-05	YES
gene1276728	1e-12	6.76e-05	YES
gene1237965	1e-12	6.76e-05	YES
gene1201676	1e-12	6.76e-05	YES
gene1246404	1e-12	6.75e-05	YES
gene1183258	1e-12	6.75e-05	YES
gene1235000	1e-12	6.75e-05	YES
gene1231195	1e-12	6.75e-05	YES
gene1281931	1e-12	6.75e-05	YES
gene1201715	1e-12	6.75e-05	YES
gene1232464	1e-12	6.75e-05	YES
gene1180937	1e-12	6.74e-05	YES
gene1228503	1e-12	6.74e-05	YES
gene1183772	1e-12	6.74e-05	YES
gene1276914	1e-12	6.74e-05	YES
gene1237050	1e-12	6.74e-05	YES
gene1178321	1e-12	6.74e-05	YES
gene1166477	1e-12	6.74e-05	YES
gene1230595	1e-12	6.73e-05	YES
gene1260761	1e-12	6.73e-05	YES
gene1157360	1e-12	6.73e-05	YES
gene1294753	1e-12	6.73e-05	YES
gene1256591	1e-12	6.72e-05	YES
gene1232691	1e-12	6.72e-05	YES
gene1180742	1e-12	6.72e-05	YES
gene1202845	1e-12	6.72e-05	YES
gene1293225	1e-12	6.72e-05	YES
gene1201873	1e-12	6.72e-05	YES
gene1256643	1e-12	6.72e-05	YES
gene1273099	1e-12	6.72e-05	YES
gene1292645	1e-12	6.72e-05	YES
gene1245316	1e-12	6.72e-05	YES
gene1282388	1e-12	6.72e-05	YES
gene1154759	1e-12	6.72e-05	YES
gene1254142	1e-12	6.72e-05	YES
gene1272622	1e-12	6.72e-05	YES
gene1202506	1e-12	6.71e-05	YES
gene1232848	1e-12	6.71e-05	YES
gene1294425	1e-12	6.71e-05	YES
gene1180767	1e-12	6.71e-05	YES
gene1273330	1e-12	6.71e-05	YES
gene1228933	1e-12	6.71e-05	YES
gene1243607	1e-12	6.71e-05	YES
gene1202793	1e-12	6.71e-05	YES
gene1276390	1e-12	6.71e-05	YES
gene1228621	1e-12	6.71e-05	YES
gene1202394	1e-12	6.71e-05	YES
gene1181362	1e-12	6.7e-05	YES
gene1293237	1e-12	6.7e-05	YES
gene1229142	1e-12	6.7e-05	YES
gene1228277	1e-12	6.7e-05	YES
gene1295252	1e-12	6.7e-05	YES
gene1203317	1e-12	6.7e-05	YES
gene1202746	1e-12	6.69e-05	YES
gene1276596	1e-12	6.69e-05	YES
gene1294714	1e-12	6.69e-05	YES
gene1180705	1e-12	6.68e-05	YES
gene1228786	1e-12	6.68e-05	YES
gene1246817	1e-12	6.68e-05	YES
gene1290203	1e-12	6.68e-05	YES
gene1224524	1e-12	6.68e-05	YES
gene13146	1e-12	6.68e-05	YES
gene1290207	1e-12	6.68e-05	YES
gene1244332	1e-12	6.68e-05	YES
gene1309947	1e-12	6.68e-05	YES
gene1202060	1e-12	6.68e-05	YES
gene1243698	1e-12	6.68e-05	YES
gene1244067	1e-12	6.68e-05	YES
gene1193725	1e-12	6.68e-05	YES
gene1231341	1e-12	6.68e-05	YES
gene1202251	1e-12	6.67e-05	YES
gene1228877	1e-12	6.67e-05	YES
gene1225011	1e-12	6.67e-05	YES
gene1229121	1e-12	6.67e-05	YES
gene1256202	1e-12	6.67e-05	YES
gene1133450	1e-12	6.67e-05	YES
gene1224712	1e-12	6.67e-05	YES
gene1184194	1e-12	6.67e-05	YES
gene1276536	1e-12	6.67e-05	YES
gene1256197	1e-12	6.67e-05	YES
gene1282761	1e-12	6.67e-05	YES
gene1191890	1e-12	6.67e-05	YES
gene1316485	1e-12	6.67e-05	YES
gene113062	1e-12	6.67e-05	YES
gene1244082	1e-12	6.66e-05	YES
gene1224278	1e-12	6.66e-05	YES
gene124544	1e-12	6.66e-05	YES
gene1273441	1e-12	6.66e-05	YES
gene1192182	1e-12	6.66e-05	YES
gene1227192	1e-12	6.66e-05	YES
gene114700	1e-12	6.66e-05	YES
gene1261318	1e-12	6.66e-05	YES
gene1281438	1e-12	6.66e-05	YES
gene1259467	1e-12	6.66e-05	YES
gene1159680	1e-12	6.65e-05	YES
gene1243192	1e-12	6.65e-05	YES
gene1294540	1e-12	6.65e-05	YES
gene1258061	1e-12	6.65e-05	YES
gene1233424	1e-12	6.65e-05	YES
gene1196348	1e-12	6.65e-05	YES
gene1168273	1e-12	6.65e-05	YES
gene1232791	1e-12	6.64e-05	YES
gene1228635	1e-12	6.64e-05	YES
gene1236228	1e-12	6.64e-05	YES
gene1184077	1e-12	6.64e-05	YES
gene1201975	1e-12	6.64e-05	YES
gene1296064	1e-12	6.64e-05	YES
gene1232787	1e-12	6.63e-05	YES
gene1095995	1e-12	6.63e-05	YES
gene1232886	1e-12	6.63e-05	YES
gene1232550	1e-12	6.63e-05	YES
gene1182443	1e-12	6.63e-05	YES
gene1243995	1e-12	6.63e-05	YES
gene1282528	1e-12	6.63e-05	YES
gene1141302	1e-12	6.63e-05	YES
gene1243708	1e-12	6.62e-05	YES
gene1227797	1e-12	6.62e-05	YES
gene1234428	1e-12	6.62e-05	YES
gene1256051	1e-12	6.62e-05	YES
gene1281830	1e-12	6.62e-05	YES
gene1236687	1e-12	6.62e-05	YES
gene1291969	1e-12	6.61e-05	YES
gene11919	1e-12	6.61e-05	YES
gene1273300	1e-12	6.61e-05	YES
gene1237001	1e-12	6.61e-05	YES
gene1190130	1e-12	6.61e-05	YES
gene1172308	1e-12	6.61e-05	YES
gene274030	1e-12	6.6e-05	YES
gene1243319	1e-12	6.6e-05	YES
gene1233064	1e-12	6.6e-05	YES
gene1189231	1e-12	6.6e-05	YES
gene1243362	1e-12	6.6e-05	YES
gene1256702	1e-12	6.6e-05	YES
gene12762	1e-12	6.6e-05	YES
gene1166900	1e-12	6.6e-05	YES
gene1316732	1e-12	6.6e-05	YES
gene1096780	1e-12	6.59e-05	YES
gene1294426	1e-12	6.59e-05	YES
gene1273283	1e-12	6.59e-05	YES
gene1191743	1e-12	6.59e-05	YES
gene1293249	1e-12	6.59e-05	YES
gene1228849	1e-12	6.59e-05	YES
gene1228821	1e-12	6.59e-05	YES
gene1232661	1e-12	6.59e-05	YES
gene1099106	1e-12	6.59e-05	YES
gene1096944	1e-12	6.59e-05	YES
gene1256091	1e-12	6.59e-05	YES
gene1243728	1e-12	6.59e-05	YES
gene1274911	1e-12	6.59e-05	YES
gene1201695	1e-12	6.59e-05	YES
gene1258552	1e-12	6.59e-05	YES
gene1316623	1e-12	6.59e-05	YES
gene1228328	1e-12	6.59e-05	YES
gene1178973	1e-12	6.59e-05	YES
gene1234347	1e-12	6.59e-05	YES
gene1178915	1e-12	6.59e-05	YES
gene1282998	1e-12	6.58e-05	YES
gene1258497	1e-12	6.58e-05	YES
gene1228879	1e-12	6.58e-05	YES
gene1261166	1e-12	6.58e-05	YES
gene12854	1e-12	6.58e-05	YES
gene1282144	1e-12	6.58e-05	YES
gene1232793	1e-12	6.58e-05	YES
gene1226885	1e-12	6.58e-05	YES
gene1191054	1e-12	6.58e-05	YES
gene1293890	1e-12	6.58e-05	YES
gene1190560	1e-12	6.58e-05	YES
gene1228872	1e-12	6.58e-05	YES
gene1183282	1e-12	6.58e-05	YES
gene1183917	1e-12	6.58e-05	YES
gene1294203	1e-12	6.58e-05	YES
gene115619	1e-12	6.58e-05	YES
gene1190541	1e-12	6.57e-05	YES
gene1193809	1e-12	6.57e-05	YES
gene1243306	1e-12	6.57e-05	YES
gene1181026	1e-12	6.57e-05	YES
gene1281642	1e-12	6.57e-05	YES
gene1236025	1e-12	6.57e-05	YES
gene1172306	1e-12	6.57e-05	YES
gene1277689	1e-12	6.57e-05	YES
gene1258593	1e-12	6.56e-05	YES
gene1291005	1e-12	6.56e-05	YES
gene1273892	1e-12	6.56e-05	YES
gene1229165	1e-12	6.56e-05	YES
gene1243643	1e-12	6.56e-05	YES
gene1270093	1e-12	6.56e-05	YES
gene1310120	1e-12	6.56e-05	YES
gene1180815	1e-12	6.55e-05	YES
gene1180320	1e-12	6.55e-05	YES
gene1283094	1e-12	6.55e-05	YES
gene1258563	1e-12	6.55e-05	YES
gene1224887	1e-12	6.55e-05	YES
gene1202128	1e-12	6.55e-05	YES
gene1270276	1e-12	6.54e-05	YES
gene1180266	1e-12	6.54e-05	YES
gene1180561	1e-12	6.54e-05	YES
gene1273153	1e-12	6.54e-05	YES
gene1180510	1e-12	6.54e-05	YES
gene1307088	1e-12	6.54e-05	YES
gene1228648	1e-12	6.54e-05	YES
gene1256629	1e-12	6.54e-05	YES
gene1228706	1e-12	6.53e-05	YES
gene1232570	1e-12	6.53e-05	YES
gene1232857	1e-12	6.53e-05	YES
gene1282499	1e-12	6.53e-05	YES
gene1244312	1e-12	6.53e-05	YES
gene1261187	1e-12	6.53e-05	YES
gene1202283	1e-12	6.53e-05	YES
gene1202367	1e-12	6.53e-05	YES
gene1276938	1e-12	6.53e-05	YES
gene1180809	1e-12	6.52e-05	YES
gene1288344	1e-12	6.52e-05	YES
gene1228812	1e-12	6.52e-05	YES
gene1229166	1e-12	6.52e-05	YES
gene1229117	1e-12	6.52e-05	YES
gene1282752	1e-12	6.52e-05	YES
gene1290202	1e-12	6.52e-05	YES
gene1303613	1e-12	6.52e-05	YES
gene1292546	1e-12	6.52e-05	YES
gene1256301	1e-12	6.52e-05	YES
gene1202231	1e-12	6.52e-05	YES
gene1269240	1e-12	6.52e-05	YES
gene1269829	1e-12	6.52e-05	YES
gene1180584	1e-12	6.51e-05	YES
gene1181329	1e-12	6.51e-05	YES
gene1096594	1e-12	6.51e-05	YES
gene1283532	1e-12	6.51e-05	YES
gene1184343	1e-12	6.51e-05	YES
gene1273964	1e-12	6.51e-05	YES
gene1256148	1e-12	6.51e-05	YES
gene1205130	1e-12	6.51e-05	YES
gene1273616	1e-12	6.51e-05	YES
gene1180421	1e-12	6.51e-05	YES
gene1273370	1e-12	6.51e-05	YES
gene1276423	1e-12	6.51e-05	YES
gene1294422	1e-12	6.51e-05	YES
gene1293224	1e-12	6.51e-05	YES
gene1202383	1e-12	6.51e-05	YES
gene1233223	1e-12	6.51e-05	YES
gene1255566	1e-12	6.51e-05	YES
gene1172305	1e-12	6.51e-05	YES
gene1229342	1e-12	6.5e-05	YES
gene1179878	1e-12	6.5e-05	YES
gene1258469	1e-12	6.5e-05	YES
gene1256995	1e-12	6.5e-05	YES
gene1180505	1e-12	6.5e-05	YES
gene1180116	1e-12	6.5e-05	YES
gene1180396	1e-12	6.5e-05	YES
gene1184430	1e-12	6.5e-05	YES
gene1180032	1e-12	6.5e-05	YES
gene1228711	1e-12	6.49e-05	YES
gene1179785	1e-12	6.49e-05	YES
gene120514	1e-12	6.49e-05	YES
gene1204094	1e-12	6.49e-05	YES
gene1229009	1e-12	6.49e-05	YES
gene1300713	1e-12	6.49e-05	YES
gene1181393	1e-12	6.49e-05	YES
gene1273460	1e-12	6.49e-05	YES
gene1258493	1e-12	6.49e-05	YES
gene1235381	1e-12	6.49e-05	YES
gene12297	1e-12	6.48e-05	YES
gene1232619	1e-12	6.48e-05	YES
gene1229159	1e-12	6.48e-05	YES
gene1229226	1e-12	6.48e-05	YES
gene1180790	1e-12	6.48e-05	YES
gene1294474	1e-12	6.48e-05	YES
gene130533	1e-12	6.48e-05	YES
gene1224671	1e-12	6.48e-05	YES
gene1256149	1e-12	6.48e-05	YES
gene1166514	1e-12	6.48e-05	YES
gene1261164	1e-12	6.47e-05	YES
gene1099667	1e-12	6.47e-05	YES
gene1258032	1e-12	6.47e-05	YES
gene1257233	1e-12	6.47e-05	YES
gene1228320	1e-12	6.47e-05	YES
gene1140940	1e-12	6.47e-05	YES
gene1273512	1e-12	6.47e-05	YES
gene1231794	1e-12	6.47e-05	YES
gene1232874	1e-12	6.47e-05	YES
gene1099737	1e-12	6.46e-05	YES
gene1301092	1e-12	6.46e-05	YES
gene1228796	1e-12	6.46e-05	YES
gene1098067	1e-12	6.46e-05	YES
gene1098426	1e-12	6.46e-05	YES
gene1224936	1e-12	6.46e-05	YES
gene13154	1e-12	6.46e-05	YES
gene1260314	1e-12	6.46e-05	YES
gene1205469	1e-12	6.45e-05	YES
gene1228816	1e-12	6.45e-05	YES
gene1232743	1e-12	6.45e-05	YES
gene1228780	1e-12	6.45e-05	YES
gene130125	1e-12	6.45e-05	YES
gene1233122	1e-12	6.45e-05	YES
gene1099823	1e-12	6.44e-05	YES
gene1096763	1e-12	6.44e-05	YES
gene1242010	1e-12	6.44e-05	YES
gene1204075	1e-12	6.44e-05	YES
gene1202505	1e-12	6.44e-05	YES
gene1244081	1e-12	6.44e-05	YES
gene1258611	1e-12	6.44e-05	YES
gene1190973	1e-12	6.44e-05	YES
gene1232239	1e-12	6.44e-05	YES
gene1257885	1e-12	6.43e-05	YES
gene1229663	1e-12	6.43e-05	YES
gene1158960	1e-12	6.43e-05	YES
gene1179901	1e-12	6.43e-05	YES
gene1204348	1e-12	6.43e-05	YES
gene1204557	1e-12	6.43e-05	YES
gene13046	1e-12	6.43e-05	YES
gene1233060	1e-12	6.43e-05	YES
gene1227543	1e-12	6.43e-05	YES
gene1293911	1e-12	6.43e-05	YES
gene1232622	1e-12	6.42e-05	YES
gene1244331	1e-12	6.42e-05	YES
gene1098241	1e-12	6.42e-05	YES
gene1098810	1e-12	6.42e-05	YES
gene116028	1e-12	6.42e-05	YES
gene1296519	1e-12	6.42e-05	YES
gene1291829	1e-12	6.42e-05	YES
gene1098148	1e-12	6.41e-05	YES
gene1159424	1e-12	6.41e-05	YES
gene1204433	1e-12	6.41e-05	YES
gene1098813	1e-12	6.41e-05	YES
gene1127392	1e-12	6.41e-05	YES
gene1229264	1e-12	6.41e-05	YES
gene1226827	1e-12	6.41e-05	YES
gene1158989	1e-12	6.4e-05	YES
gene130124	1e-12	6.4e-05	YES
gene1202850	1e-12	6.4e-05	YES
gene1282258	1e-12	6.4e-05	YES
gene1232631	1e-12	6.4e-05	YES
gene124548	1e-12	6.4e-05	YES
gene1294393	1e-12	6.4e-05	YES
gene1244308	1e-12	6.4e-05	YES
gene1246122	1e-12	6.4e-05	YES
gene1292408	1e-12	6.4e-05	YES
gene1232454	1e-12	6.4e-05	YES
gene1191974	1e-12	6.4e-05	YES
gene1243036	1e-12	6.39e-05	YES
gene1258662	1e-12	6.39e-05	YES
gene1204158	1e-12	6.39e-05	YES
gene1238313	1e-12	6.39e-05	YES
gene1258574	1e-12	6.39e-05	YES
gene1181775	1e-12	6.39e-05	YES
gene1160316	1e-12	6.38e-05	YES
gene1290679	1e-12	6.38e-05	YES
gene1218030	1e-12	6.38e-05	YES
gene116105	1e-12	6.38e-05	YES
gene1256621	1e-12	6.38e-05	YES
gene1256252	1e-12	6.38e-05	YES
gene1181776	1e-12	6.38e-05	YES
gene1255735	1e-12	6.38e-05	YES
gene1244506	1e-12	6.38e-05	YES
gene1281300	1e-12	6.38e-05	YES
gene1203904	1e-12	6.37e-05	YES
gene1205833	1e-12	6.37e-05	YES
gene1229611	1e-12	6.37e-05	YES
gene1098242	1e-12	6.37e-05	YES
gene1203879	1e-12	6.37e-05	YES
gene1228876	1e-12	6.37e-05	YES
gene1309313	1e-12	6.37e-05	YES
gene1231864	1e-12	6.37e-05	YES
gene1290407	1e-12	6.37e-05	YES
gene1229234	1e-12	6.36e-05	YES
gene1230034	1e-12	6.36e-05	YES
gene1229543	1e-12	6.36e-05	YES
gene1232893	1e-12	6.36e-05	YES
gene1181409	1e-12	6.36e-05	YES
gene1292327	1e-12	6.36e-05	YES
gene1224299	1e-12	6.36e-05	YES
gene1181182	1e-12	6.36e-05	YES
gene1260377	1e-12	6.36e-05	YES
gene1232872	1e-12	6.35e-05	YES
gene1159648	1e-12	6.35e-05	YES
gene1096953	1e-12	6.35e-05	YES
gene1098881	1e-12	6.35e-05	YES
gene1229952	1e-12	6.35e-05	YES
gene1229719	1e-12	6.35e-05	YES
gene1229306	1e-12	6.35e-05	YES
gene1098590	1e-12	6.35e-05	YES
gene1099595	1e-12	6.35e-05	YES
gene1273965	1e-12	6.35e-05	YES
gene1229253	1e-12	6.35e-05	YES
gene1203619	1e-12	6.35e-05	YES
gene1293901	1e-12	6.35e-05	YES
gene1261316	1e-12	6.35e-05	YES
gene1248253	1e-12	6.34e-05	YES
gene1229447	1e-12	6.34e-05	YES
gene1205100	1e-12	6.34e-05	YES
gene1098430	1e-12	6.34e-05	YES
gene1228505	1e-12	6.34e-05	YES
gene1291012	1e-12	6.34e-05	YES
gene1245259	1e-12	6.34e-05	YES
gene1202182	1e-12	6.34e-05	YES
gene1184695	1e-12	6.34e-05	YES
gene1282893	1e-12	6.34e-05	YES
gene1258485	1e-12	6.33e-05	YES
gene1096048	1e-12	6.33e-05	YES
gene1229184	1e-12	6.33e-05	YES
gene1223036	1e-12	6.33e-05	YES
gene1204047	1e-12	6.33e-05	YES
gene1243652	1e-12	6.33e-05	YES
gene1233050	1e-12	6.33e-05	YES
gene1258026	1e-12	6.32e-05	YES
gene1222515	1e-12	6.32e-05	YES
gene1282229	1e-12	6.32e-05	YES
gene1158971	1e-12	6.32e-05	YES
gene1158984	1e-12	6.32e-05	YES
gene1099090	1e-12	6.32e-05	YES
gene1158946	1e-12	6.32e-05	YES
gene1099872	1e-12	6.32e-05	YES
gene1291091	1e-12	6.32e-05	YES
gene1258253	1e-12	6.32e-05	YES
gene1100077	1e-12	6.31e-05	YES
gene1223916	1e-12	6.31e-05	YES
gene1217707	1e-12	6.31e-05	YES
gene1232870	1e-12	6.31e-05	YES
gene131456	1e-12	6.31e-05	YES
gene1256820	1e-12	6.31e-05	YES
gene1228296	1e-12	6.31e-05	YES
gene1232786	1e-12	6.31e-05	YES
gene1202770	1e-12	6.31e-05	YES
gene1158557	1e-12	6.3e-05	YES
gene1204805	1e-12	6.3e-05	YES
gene1232647	1e-12	6.3e-05	YES
gene1160111	1e-12	6.3e-05	YES
gene1096056	1e-12	6.3e-05	YES
gene1255984	1e-12	6.3e-05	YES
gene1183747	1e-12	6.3e-05	YES
gene1292641	1e-12	6.3e-05	YES
gene1292485	1e-12	6.3e-05	YES
gene1256203	1e-12	6.3e-05	YES
gene1233411	1e-12	6.3e-05	YES
gene1181278	1e-12	6.3e-05	YES
gene1099988	1e-12	6.29e-05	YES
gene1216974	1e-12	6.29e-05	YES
gene1291010	1e-12	6.29e-05	YES
gene115974	1e-12	6.29e-05	YES
gene1098085	1e-12	6.29e-05	YES
gene1229340	1e-12	6.29e-05	YES
gene1099941	1e-12	6.29e-05	YES
gene1204216	1e-12	6.29e-05	YES
gene1229462	1e-12	6.28e-05	YES
gene1292418	1e-12	6.28e-05	YES
gene1096653	1e-12	6.28e-05	YES
gene120112	1e-12	6.28e-05	YES
gene1205551	1e-12	6.28e-05	YES
gene1258631	1e-12	6.28e-05	YES
gene130997	1e-12	6.28e-05	YES
gene1292648	1e-12	6.28e-05	YES
gene1196184	1e-12	6.27e-05	YES
gene1095957	1e-12	6.27e-05	YES
gene1223387	1e-12	6.27e-05	YES
gene1099137	1e-12	6.27e-05	YES
gene1304813	1e-12	6.27e-05	YES
gene1232502	1e-12	6.27e-05	YES
gene1159060	1e-12	6.26e-05	YES
gene1160147	1e-12	6.26e-05	YES
gene1229411	1e-12	6.26e-05	YES
gene1229606	1e-12	6.26e-05	YES
gene123844	1e-12	6.26e-05	YES
gene1158865	1e-12	6.26e-05	YES
gene1111774	1e-12	6.26e-05	YES
gene1229103	1e-12	6.26e-05	YES
gene1229141	1e-12	6.26e-05	YES
gene1202586	1e-12	6.25e-05	YES
gene109905	1e-12	6.25e-05	YES
gene1232624	1e-12	6.25e-05	YES
gene1180923	1e-12	6.25e-05	YES
gene1205530	1e-12	6.25e-05	YES
gene1179805	1e-12	6.24e-05	YES
gene1229609	1e-12	6.24e-05	YES
gene1242047	1e-12	6.24e-05	YES
gene1096721	1e-12	6.24e-05	YES
gene1098807	1e-12	6.24e-05	YES
gene1111083	1e-12	6.23e-05	YES
gene1271583	1e-12	6.23e-05	YES
gene1099091	1e-12	6.23e-05	YES
gene1229545	1e-12	6.23e-05	YES
gene1204293	1e-12	6.23e-05	YES
gene1099313	1e-12	6.23e-05	YES
gene1290885	1e-12	6.23e-05	YES
gene1232831	1e-12	6.22e-05	YES
gene1158512	1e-12	6.22e-05	YES
gene1229671	1e-12	6.22e-05	YES
gene1101100	1e-12	6.22e-05	YES
gene1245363	1e-12	6.22e-05	YES
gene1229558	1e-12	6.22e-05	YES
gene1292052	1e-12	6.22e-05	YES
gene1217712	1e-12	6.22e-05	YES
gene1217796	1e-12	6.22e-05	YES
gene1096387	1e-12	6.22e-05	YES
gene1203896	1e-12	6.22e-05	YES
gene1159924	1e-12	6.22e-05	YES
gene1273107	1e-12	6.22e-05	YES
gene1228749	1e-12	6.22e-05	YES
gene1202608	1e-12	6.22e-05	YES
gene1283205	1e-12	6.22e-05	YES
gene1229940	1e-12	6.21e-05	YES
gene1213710	1e-12	6.21e-05	YES
gene1098820	1e-12	6.21e-05	YES
gene1293469	1e-12	6.21e-05	YES
gene1159156	1e-12	6.21e-05	YES
gene1189246	1e-12	6.21e-05	YES
gene1223772	1e-12	6.21e-05	YES
gene1181421	1e-12	6.21e-05	YES
gene1293471	1e-12	6.21e-05	YES
gene1283289	1e-12	6.2e-05	YES
gene1159416	1e-12	6.2e-05	YES
gene121205	1e-12	6.2e-05	YES
gene1202163	1e-12	6.2e-05	YES
gene1181034	1e-12	6.2e-05	YES
gene1283503	1e-12	6.2e-05	YES
gene1157702	1e-12	6.2e-05	YES
gene114888	1e-12	6.2e-05	YES
gene1243660	1e-12	6.2e-05	YES
gene1158307	1e-12	6.19e-05	YES
gene1159194	1e-12	6.19e-05	YES
gene1111059	1e-12	6.19e-05	YES
gene1233056	1e-12	6.19e-05	YES
gene1229681	1e-12	6.19e-05	YES
gene1099458	1e-12	6.19e-05	YES
gene1099092	1e-12	6.19e-05	YES
gene1210877	1e-12	6.18e-05	YES
gene1099854	1e-12	6.18e-05	YES
gene1111362	1e-12	6.18e-05	YES
gene1204020	1e-12	6.18e-05	YES
gene1242991	1e-12	6.18e-05	YES
gene1160513	1e-12	6.18e-05	YES
gene1223159	1e-12	6.18e-05	YES
gene1098255	1e-12	6.18e-05	YES
gene1292156	1e-12	6.18e-05	YES
gene1189209	1e-12	6.18e-05	YES
gene1205142	1e-12	6.18e-05	YES
gene1232858	1e-12	6.18e-05	YES
gene1234651	1e-12	6.18e-05	YES
gene1229907	1e-12	6.17e-05	YES
gene1230028	1e-12	6.17e-05	YES
gene121383	1e-12	6.17e-05	YES
gene1158784	1e-12	6.17e-05	YES
gene1159008	1e-12	6.17e-05	YES
gene1181460	1e-12	6.17e-05	YES
gene1312454	1e-12	6.17e-05	YES
gene1273961	1e-12	6.17e-05	YES
gene1229231	1e-12	6.17e-05	YES
gene1204078	1e-12	6.16e-05	YES
gene1229297	1e-12	6.16e-05	YES
gene1215195	1e-12	6.16e-05	YES
gene1283142	1e-12	6.16e-05	YES
gene1229605	1e-12	6.16e-05	YES
gene1204217	1e-12	6.16e-05	YES
gene1271687	1e-12	6.16e-05	YES
gene1096478	1e-12	6.16e-05	YES
gene1260129	1e-12	6.16e-05	YES
gene1247968	1e-12	6.15e-05	YES
gene1222834	1e-12	6.15e-05	YES
gene1229339	1e-12	6.15e-05	YES
gene1223929	1e-12	6.15e-05	YES
gene1256045	1e-12	6.15e-05	YES
gene1223135	1e-12	6.15e-05	YES
gene1160240	1e-12	6.15e-05	YES
gene1180691	1e-12	6.15e-05	YES
gene1208899	1e-12	6.14e-05	YES
gene118844	1e-12	6.14e-05	YES
gene1098073	1e-12	6.14e-05	YES
gene1158267	1e-12	6.14e-05	YES
gene1101541	1e-12	6.14e-05	YES
gene1291699	1e-12	6.14e-05	YES
gene1216466	1e-12	6.14e-05	YES
gene120522	1e-12	6.14e-05	YES
gene1203874	1e-12	6.14e-05	YES
gene120845	1e-12	6.14e-05	YES
gene1212119	1e-12	6.14e-05	YES
gene1205242	1e-12	6.14e-05	YES
gene1203890	1e-12	6.14e-05	YES
gene1190431	1e-12	6.14e-05	YES
gene1256855	1e-12	6.14e-05	YES
gene1229562	1e-12	6.13e-05	YES
gene1099649	1e-12	6.13e-05	YES
gene1213206	1e-12	6.13e-05	YES
gene1257359	1e-12	6.13e-05	YES
gene1099952	1e-12	6.13e-05	YES
gene1223334	1e-12	6.13e-05	YES
gene120935	1e-12	6.13e-05	YES
gene1282228	1e-12	6.13e-05	YES
gene1283511	1e-12	6.13e-05	YES
gene1275743	1e-12	6.13e-05	YES
gene1270583	1e-12	6.12e-05	YES
gene1103223	1e-12	6.12e-05	YES
gene1110487	1e-12	6.12e-05	YES
gene1158793	1e-12	6.12e-05	YES
gene1271165	1e-12	6.12e-05	YES
gene1211424	1e-12	6.12e-05	YES
gene1099840	1e-12	6.12e-05	YES
gene1238617	1e-12	6.12e-05	YES
gene1158968	1e-12	6.12e-05	YES
gene1223376	1e-12	6.12e-05	YES
gene1159934	1e-12	6.12e-05	YES
gene1300683	1e-12	6.12e-05	YES
gene1270579	1e-12	6.11e-05	YES
gene1238408	1e-12	6.11e-05	YES
gene1232608	1e-12	6.11e-05	YES
gene1158527	1e-12	6.11e-05	YES
gene1229955	1e-12	6.11e-05	YES
gene1231171	1e-12	6.11e-05	YES
gene1181777	1e-12	6.11e-05	YES
gene1229338	1e-12	6.11e-05	YES
gene1134640	1e-12	6.11e-05	YES
gene1112176	1e-12	6.11e-05	YES
gene1204548	1e-12	6.1e-05	YES
gene1213407	1e-12	6.1e-05	YES
gene1273152	1e-12	6.1e-05	YES
gene1111033	1e-12	6.1e-05	YES
gene1271680	1e-12	6.1e-05	YES
gene1160251	1e-12	6.1e-05	YES
gene1110958	1e-12	6.1e-05	YES
gene1215350	1e-12	6.1e-05	YES
gene1302386	1e-12	6.1e-05	YES
gene124320	1e-12	6.1e-05	YES
gene1300765	1e-12	6.1e-05	YES
gene1294428	1e-12	6.1e-05	YES
gene1269838	1e-12	6.1e-05	YES
gene1102370	1e-12	6.09e-05	YES
gene1216726	1e-12	6.09e-05	YES
gene1099681	1e-12	6.09e-05	YES
gene1294173	1e-12	6.09e-05	YES
gene1234178	1e-12	6.09e-05	YES
gene1111428	1e-12	6.08e-05	YES
gene1278581	1e-12	6.08e-05	YES
gene1158539	1e-12	6.08e-05	YES
gene1212019	1e-12	6.08e-05	YES
gene1101165	1e-12	6.08e-05	YES
gene1101584	1e-12	6.08e-05	YES
gene120728	1e-12	6.08e-05	YES
gene1222488	1e-12	6.08e-05	YES
gene1216032	1e-12	6.08e-05	YES
gene120551	1e-12	6.08e-05	YES
gene1098983	1e-12	6.08e-05	YES
gene1204099	1e-12	6.08e-05	YES
gene11116	1e-12	6.07e-05	YES
gene1160310	1e-12	6.07e-05	YES
gene125023	1e-12	6.07e-05	YES
gene1212562	1e-12	6.07e-05	YES
gene1099673	1e-12	6.07e-05	YES
gene1104393	1e-12	6.07e-05	YES
gene1212757	1e-12	6.07e-05	YES
gene1271186	1e-12	6.07e-05	YES
gene1283147	1e-12	6.07e-05	YES
gene1241688	1e-12	6.07e-05	YES
gene1222916	1e-12	6.07e-05	YES
gene1228918	1e-12	6.07e-05	YES
gene1099140	1e-12	6.07e-05	YES
gene1233108	1e-12	6.07e-05	YES
gene1096951	1e-12	6.07e-05	YES
gene1298456	1e-12	6.07e-05	YES
gene1243444	1e-12	6.07e-05	YES
gene1105494	1e-12	6.06e-05	YES
gene1101542	1e-12	6.06e-05	YES
gene1270999	1e-12	6.06e-05	YES
gene1096391	1e-12	6.06e-05	YES
gene1241551	1e-12	6.06e-05	YES
gene1256747	1e-12	6.06e-05	YES
gene1217826	1e-12	6.06e-05	YES
gene1241389	1e-12	6.06e-05	YES
gene10976	1e-12	6.06e-05	YES
gene1238311	1e-12	6.05e-05	YES
gene1271103	1e-12	6.05e-05	YES
gene1158640	1e-12	6.05e-05	YES
gene1270806	1e-12	6.05e-05	YES
gene1100526	1e-12	6.05e-05	YES
gene1250144	1e-12	6.05e-05	YES
gene1232612	1e-12	6.05e-05	YES
gene1111377	1e-12	6.05e-05	YES
gene1108346	1e-12	6.05e-05	YES
gene1109306	1e-12	6.05e-05	YES
gene1100434	1e-12	6.05e-05	YES
gene1183639	1e-12	6.05e-05	YES
gene1229657	1e-12	6.05e-05	YES
gene1233109	1e-12	6.05e-05	YES
gene1258064	1e-12	6.05e-05	YES
gene110627	1e-12	6.04e-05	YES
gene1111078	1e-12	6.04e-05	YES
gene1242962	1e-12	6.04e-05	YES
gene1212122	1e-12	6.04e-05	YES
gene1312494	1e-12	6.04e-05	YES
gene1110481	1e-12	6.04e-05	YES
gene1100564	1e-12	6.04e-05	YES
gene1172264	1e-12	6.04e-05	YES
gene1108645	1e-12	6.03e-05	YES
gene1229934	1e-12	6.03e-05	YES
gene1102297	1e-12	6.03e-05	YES
gene1258511	1e-12	6.03e-05	YES
gene1104087	1e-12	6.03e-05	YES
gene1283171	1e-12	6.03e-05	YES
gene1229412	1e-12	6.03e-05	YES
gene1249717	1e-12	6.03e-05	YES
gene1100753	1e-12	6.03e-05	YES
gene1158901	1e-12	6.03e-05	YES
gene1160077	1e-12	6.03e-05	YES
gene1212002	1e-12	6.03e-05	YES
gene1210763	1e-12	6.03e-05	YES
gene1214940	1e-12	6.03e-05	YES
gene1242905	1e-12	6.03e-05	YES
gene1228767	1e-12	6.03e-05	YES
gene1099767	1e-12	6.03e-05	YES
gene1295695	1e-12	6.03e-05	YES
gene1250499	1e-12	6.02e-05	YES
gene1229753	1e-12	6.02e-05	YES
gene1106392	1e-12	6.02e-05	YES
gene1300760	1e-12	6.02e-05	YES
gene1217337	1e-12	6.02e-05	YES
gene1273333	1e-12	6.02e-05	YES
gene1292074	1e-12	6.02e-05	YES
gene1283629	1e-12	6.02e-05	YES
gene1101509	1e-12	6.02e-05	YES
gene1097783	1e-12	6.02e-05	YES
gene1229929	1e-12	6.02e-05	YES
gene1169004	1e-12	6.02e-05	YES
gene1205295	1e-12	6.01e-05	YES
gene1103695	1e-12	6.01e-05	YES
gene1181733	1e-12	6.01e-05	YES
gene1291201	1e-12	6.01e-05	YES
gene1282063	1e-12	6.01e-05	YES
gene11584	1e-12	6.01e-05	YES
gene1102296	1e-12	6.01e-05	YES
gene1301551	1e-12	6.01e-05	YES
gene1158247	1e-12	6.01e-05	YES
gene1101143	1e-12	6.01e-05	YES
gene1110364	1e-12	6.01e-05	YES
gene1271672	1e-12	6.01e-05	YES
gene1102098	1e-12	6e-05	YES
gene1222644	1e-12	6e-05	YES
gene1271026	1e-12	6e-05	YES
gene1212283	1e-12	6e-05	YES
gene1101461	1e-12	6e-05	YES
gene130139	1e-12	6e-05	YES
gene1243128	1e-12	6e-05	YES
gene1261081	1e-12	5.99e-05	YES
gene1218028	1e-12	5.99e-05	YES
gene1158943	1e-12	5.99e-05	YES
gene1234822	1e-12	5.99e-05	YES
gene1204100	1e-12	5.99e-05	YES
gene1100088	1e-12	5.99e-05	YES
gene1261058	1e-12	5.99e-05	YES
gene1103226	1e-12	5.98e-05	YES
gene1229396	1e-12	5.98e-05	YES
gene1229969	1e-12	5.98e-05	YES
gene12978	1e-12	5.98e-05	YES
gene1216459	1e-12	5.98e-05	YES
gene1222589	1e-12	5.98e-05	YES
gene1159606	1e-12	5.97e-05	YES
gene1229355	1e-12	5.97e-05	YES
gene121516	1e-12	5.97e-05	YES
gene1228280	1e-12	5.97e-05	YES
gene1273646	1e-12	5.97e-05	YES
gene1233120	1e-12	5.97e-05	YES
gene1249844	1e-12	5.96e-05	YES
gene1111211	1e-12	5.96e-05	YES
gene1101163	1e-12	5.96e-05	YES
gene1217523	1e-12	5.96e-05	YES
gene1100198	1e-12	5.96e-05	YES
gene1102127	1e-12	5.96e-05	YES
gene1257026	1e-12	5.96e-05	YES
gene1271881	1e-12	5.96e-05	YES
gene120963	1e-12	5.96e-05	YES
gene1293548	1e-12	5.96e-05	YES
gene1111779	1e-12	5.96e-05	YES
gene1278596	1e-12	5.95e-05	YES
gene1101895	1e-12	5.95e-05	YES
gene112188	1e-12	5.95e-05	YES
gene1159122	1e-12	5.95e-05	YES
gene1206519	1e-12	5.95e-05	YES
gene1223160	1e-12	5.95e-05	YES
gene1278576	1e-12	5.95e-05	YES
gene1256272	1e-12	5.95e-05	YES
gene1098827	1e-12	5.95e-05	YES
gene124781	1e-12	5.94e-05	YES
gene1103253	1e-12	5.94e-05	YES
gene1159714	1e-12	5.94e-05	YES
gene1158516	1e-12	5.94e-05	YES
gene1158558	1e-12	5.94e-05	YES
gene1110851	1e-12	5.94e-05	YES
gene1282930	1e-12	5.94e-05	YES
gene1242532	1e-12	5.93e-05	YES
gene1291469	1e-12	5.93e-05	YES
gene1100572	1e-12	5.93e-05	YES
gene1212984	1e-12	5.93e-05	YES
gene1204056	1e-12	5.93e-05	YES
gene1102109	1e-12	5.93e-05	YES
gene1159444	1e-12	5.93e-05	YES
gene1099936	1e-12	5.93e-05	YES
gene1103205	1e-12	5.93e-05	YES
gene1099771	1e-12	5.93e-05	YES
gene1157775	1e-12	5.93e-05	YES
gene1256916	1e-12	5.92e-05	YES
gene1271674	1e-12	5.92e-05	YES
gene1100126	1e-12	5.92e-05	YES
gene1110268	1e-12	5.92e-05	YES
gene1100417	1e-12	5.92e-05	YES
gene1102230	1e-12	5.92e-05	YES
gene1239314	1e-12	5.92e-05	YES
gene1249714	1e-12	5.91e-05	YES
gene1217432	1e-12	5.91e-05	YES
gene1110620	1e-12	5.91e-05	YES
gene1100405	1e-12	5.91e-05	YES
gene1211676	1e-12	5.91e-05	YES
gene1095828	1e-12	5.91e-05	YES
gene1242560	1e-12	5.91e-05	YES
gene1099650	1e-12	5.91e-05	YES
gene1291352	1e-12	5.9e-05	YES
gene1229846	1e-12	5.9e-05	YES
gene1222481	1e-12	5.9e-05	YES
gene1101704	1e-12	5.9e-05	YES
gene1100494	1e-12	5.9e-05	YES
gene1100532	1e-12	5.9e-05	YES
gene1110852	1e-12	5.9e-05	YES
gene1229612	1e-12	5.9e-05	YES
gene1178779	1e-12	5.9e-05	YES
gene1231179	1e-12	5.9e-05	YES
gene1204055	1e-12	5.89e-05	YES
gene1102125	1e-12	5.89e-05	YES
gene1291518	1e-12	5.89e-05	YES
gene1101297	1e-12	5.89e-05	YES
gene1100248	1e-12	5.89e-05	YES
gene643995	1e-12	5.88e-05	YES
gene1100573	1e-12	5.88e-05	YES
gene1278911	1e-12	5.88e-05	YES
gene1213829	1e-12	5.88e-05	YES
gene1096006	1e-12	5.88e-05	YES
gene1212645	1e-12	5.88e-05	YES
gene1101580	1e-12	5.87e-05	YES
gene1208954	1e-12	5.87e-05	YES
gene1100700	1e-12	5.87e-05	YES
gene1099741	1e-12	5.87e-05	YES
gene1273386	1e-12	5.87e-05	YES
gene1212264	1e-12	5.86e-05	YES
gene1249625	1e-12	5.86e-05	YES
gene1101655	1e-12	5.86e-05	YES
gene1294557	1e-12	5.86e-05	YES
gene1104488	1e-12	5.86e-05	YES
gene1160236	1e-12	5.86e-05	YES
gene1160370	1e-12	5.86e-05	YES
gene1213149	1e-12	5.86e-05	YES
gene1304315	1e-12	5.86e-05	YES
gene1216473	1e-12	5.86e-05	YES
gene1215817	1e-12	5.86e-05	YES
gene1249956	1e-12	5.85e-05	YES
gene1271293	1e-12	5.85e-05	YES
gene1242605	1e-12	5.85e-05	YES
gene1100158	1e-12	5.85e-05	YES
gene1111501	1e-12	5.85e-05	YES
gene1242168	1e-12	5.85e-05	YES
gene1098884	1e-12	5.84e-05	YES
gene1102107	1e-12	5.84e-05	YES
gene1100821	1e-12	5.84e-05	YES
gene1101447	1e-12	5.84e-05	YES
gene1283406	1e-12	5.84e-05	YES
gene1278736	1e-12	5.84e-05	YES
gene1249703	1e-12	5.84e-05	YES
gene1108831	1e-12	5.84e-05	YES
gene1308782	1e-12	5.84e-05	YES
gene1159866	1e-12	5.84e-05	YES
gene1216790	1e-12	5.84e-05	YES
gene1229854	1e-12	5.84e-05	YES
gene1546066	1e-12	5.83e-05	YES
gene1101660	1e-12	5.83e-05	YES
gene1102196	1e-12	5.83e-05	YES
gene1102202	1e-12	5.83e-05	YES
gene1105663	1e-12	5.83e-05	YES
gene1101272	1e-12	5.83e-05	YES
gene1100887	1e-12	5.83e-05	YES
gene1102110	1e-12	5.83e-05	YES
gene1110809	1e-12	5.83e-05	YES
gene1101049	1e-12	5.83e-05	YES
gene1203870	1e-12	5.83e-05	YES
gene1169390	1e-12	5.83e-05	YES
gene1278658	1e-12	5.82e-05	YES
gene1100763	1e-12	5.82e-05	YES
gene1278750	1e-12	5.82e-05	YES
gene1100623	1e-12	5.82e-05	YES
gene1211475	1e-12	5.82e-05	YES
gene1291308	1e-12	5.82e-05	YES
gene1102117	1e-12	5.82e-05	YES
gene1217711	1e-12	5.81e-05	YES
gene1160326	1e-12	5.81e-05	YES
gene1104999	1e-12	5.81e-05	YES
gene1241552	1e-12	5.81e-05	YES
gene1227115	1e-12	5.81e-05	YES
gene1100032	1e-12	5.81e-05	YES
gene1101318	1e-12	5.8e-05	YES
gene1102131	1e-12	5.8e-05	YES
gene1101122	1e-12	5.8e-05	YES
gene1110971	1e-12	5.8e-05	YES
gene1101951	1e-12	5.8e-05	YES
gene1100720	1e-12	5.8e-05	YES
gene1302422	1e-12	5.8e-05	YES
gene1242803	1e-12	5.8e-05	YES
gene1294168	1e-12	5.8e-05	YES
gene1111084	1e-12	5.79e-05	YES
gene1291219	1e-12	5.79e-05	YES
gene1111095	1e-12	5.79e-05	YES
gene1242566	1e-12	5.79e-05	YES
gene1294343	1e-12	5.79e-05	YES
gene1100862	1e-12	5.79e-05	YES
gene1271849	1e-12	5.79e-05	YES
gene123915	1e-12	5.79e-05	YES
gene1100412	1e-12	5.79e-05	YES
gene1109869	1e-12	5.78e-05	YES
gene1099310	1e-12	5.78e-05	YES
gene1229334	1e-12	5.78e-05	YES
gene1108459	1e-12	5.78e-05	YES
gene1100457	1e-12	5.78e-05	YES
gene1101819	1e-12	5.78e-05	YES
gene1100413	1e-12	5.78e-05	YES
gene1297782	1e-12	5.78e-05	YES
gene1102076	1e-12	5.77e-05	YES
gene1104371	1e-12	5.77e-05	YES
gene1102704	1e-12	5.77e-05	YES
gene121604	1e-12	5.77e-05	YES
gene1111034	1e-12	5.77e-05	YES
gene1258362	1e-12	5.77e-05	YES
gene1110375	1e-12	5.77e-05	YES
gene12986	1e-12	5.77e-05	YES
gene1101321	1e-12	5.76e-05	YES
gene1229972	1e-12	5.76e-05	YES
gene1291351	1e-12	5.76e-05	YES
gene1217482	1e-12	5.76e-05	YES
gene1271475	1e-12	5.76e-05	YES
gene1108409	1e-12	5.76e-05	YES
gene1317071	1e-12	5.76e-05	YES
gene1248752	1e-12	5.75e-05	YES
gene1250062	1e-12	5.75e-05	YES
gene1100375	1e-12	5.75e-05	YES
gene1293541	1e-12	5.74e-05	YES
gene1105102	1e-12	5.74e-05	YES
gene1205809	1e-12	5.74e-05	YES
gene1229586	1e-12	5.74e-05	YES
gene1100760	1e-12	5.73e-05	YES
gene1256583	1e-12	5.73e-05	YES
gene1208898	1e-12	5.73e-05	YES
gene1257631	1e-12	5.73e-05	YES
gene1100999	1e-12	5.73e-05	YES
gene1101304	1e-12	5.73e-05	YES
gene1106365	1e-12	5.73e-05	YES
gene1272206	1e-12	5.73e-05	YES
gene1101011	1e-12	5.72e-05	YES
gene1110746	1e-12	5.72e-05	YES
gene1291193	1e-12	5.72e-05	YES
gene1242211	1e-12	5.72e-05	YES
gene1223980	1e-12	5.71e-05	YES
gene1203980	1e-12	5.71e-05	YES
gene1100757	1e-12	5.71e-05	YES
gene1217211	1e-12	5.71e-05	YES
gene110445	1e-12	5.7e-05	YES
gene1101098	1e-12	5.7e-05	YES
gene1204015	1e-12	5.7e-05	YES
gene1101852	1e-12	5.69e-05	YES
gene1239300	1e-12	5.69e-05	YES
gene1238959	1e-12	5.68e-05	YES
gene1102197	1e-12	5.68e-05	YES
gene1238975	1e-12	5.68e-05	YES
gene1279037	1e-12	5.68e-05	YES
gene1271372	1e-12	5.68e-05	YES
gene1293547	1e-12	5.68e-05	YES
gene1100045	1e-12	5.68e-05	YES
gene1205794	1e-12	5.68e-05	YES
gene1291777	1e-12	5.67e-05	YES
gene1100410	1e-12	5.67e-05	YES
gene1211438	1e-12	5.67e-05	YES
gene124848	1e-12	5.67e-05	YES
gene120815	1e-12	5.67e-05	YES
gene1232466	1e-12	5.67e-05	YES
gene1105513	1e-12	5.66e-05	YES
gene1293752	1e-12	5.66e-05	YES
gene1099943	1e-12	5.66e-05	YES
gene1104824	1e-12	5.65e-05	YES
gene1101147	1e-12	5.65e-05	YES
gene1248882	1e-12	5.65e-05	YES
gene1108841	1e-12	5.65e-05	YES
gene1110257	1e-12	5.65e-05	YES
gene1101622	1e-12	5.64e-05	YES
gene1108359	1e-12	5.63e-05	YES
gene1229517	1e-12	5.63e-05	YES
gene1100647	1e-12	5.63e-05	YES
gene1110412	1e-12	5.63e-05	YES
gene1196182	1e-12	5.62e-05	YES
gene1278872	1e-12	5.62e-05	YES
gene1110131	1e-12	5.62e-05	YES
gene1101905	1e-12	5.62e-05	YES
gene1181128	1e-12	5.62e-05	YES
gene130732	1e-12	5.62e-05	YES
gene1271810	1e-12	5.62e-05	YES
gene1546238	1e-12	5.61e-05	YES
gene1218278	1e-12	5.61e-05	YES
gene1100764	1e-12	5.61e-05	YES
gene1206462	1e-12	5.61e-05	YES
gene1213327	1e-12	5.61e-05	YES
gene1204428	1e-12	5.61e-05	YES
gene1101504	1e-12	5.6e-05	YES
gene1213831	1e-12	5.6e-05	YES
gene1229676	1e-12	5.6e-05	YES
gene1100529	1e-12	5.6e-05	YES
gene1256581	1e-12	5.59e-05	YES
gene1212672	1e-12	5.59e-05	YES
gene1243538	1e-12	5.59e-05	YES
gene129357	1e-12	5.59e-05	YES
gene1546068	1e-12	5.58e-05	YES
gene1098086	1e-12	5.58e-05	YES
gene1111482	1e-12	5.58e-05	YES
gene1269878	1e-12	5.58e-05	YES
gene390821	1e-12	5.57e-05	YES
gene1247670	1e-12	5.57e-05	YES
gene1101867	1e-12	5.57e-05	YES
gene1159219	1e-12	5.57e-05	YES
gene1271841	1e-12	5.57e-05	YES
gene1110894	1e-12	5.57e-05	YES
gene1160462	1e-12	5.56e-05	YES
gene1278884	1e-12	5.55e-05	YES
gene1099651	1e-12	5.54e-05	YES
gene1100383	1e-12	5.54e-05	YES
gene1239581	1e-12	5.53e-05	YES
gene1281157	1e-12	5.53e-05	YES
gene1099921	1e-12	5.52e-05	YES
gene1249370	1e-12	5.52e-05	YES
gene1203347	1e-12	5.51e-05	YES
gene1110972	1e-12	5.51e-05	YES
gene1110514	1e-12	5.51e-05	YES
gene1271749	1e-12	5.51e-05	YES
gene1100263	1e-12	5.51e-05	YES
gene1300754	1e-12	5.5e-05	YES
gene1110053	1e-12	5.5e-05	YES
gene1645762	1e-12	5.49e-05	YES
gene26925	1e-12	5.49e-05	YES
gene1216521	1e-12	5.49e-05	YES
gene1100531	1e-12	5.49e-05	YES
gene1105511	1e-12	5.48e-05	YES
gene1293744	1e-12	5.47e-05	YES
gene1101902	1e-12	5.47e-05	YES
gene1101873	1e-12	5.47e-05	YES
gene1100256	1e-12	5.47e-05	YES
gene1100808	1e-12	5.47e-05	YES
gene1100155	1e-12	5.45e-05	YES
gene1102157	1e-12	5.45e-05	YES
gene1111507	1e-12	5.44e-05	YES
gene1096261	1e-12	5.43e-05	YES
gene1102225	1e-12	5.42e-05	YES
gene1278567	1e-12	5.42e-05	YES
gene1032450	1e-12	5.41e-05	YES
gene1109407	1e-12	5.41e-05	YES
gene1291740	1e-12	5.41e-05	YES
gene1204076	1e-12	5.41e-05	YES
gene1105842	1e-12	5.38e-05	YES
gene1110321	1e-12	5.38e-05	YES
gene1248477	1e-12	5.38e-05	YES
gene1238399	1e-12	5.37e-05	YES
gene1270607	1e-12	5.34e-05	YES
gene1100840	1e-12	5.34e-05	YES
gene1248445	1e-12	5.34e-05	YES
gene1101046	1e-12	5.33e-05	YES
gene1213040	1e-12	5.31e-05	YES
gene1100369	1e-12	5.3e-05	YES
gene1100811	1e-12	5.29e-05	YES
gene1100275	1e-12	5.29e-05	YES
gene1291748	1e-12	5.27e-05	YES
gene1100404	1e-12	5.27e-05	YES
gene1308171	1e-12	5.26e-05	YES
gene1109848	1e-12	5.26e-05	YES
gene1308254	1e-12	5.25e-05	YES
gene24813	1e-12	5.24e-05	YES
gene1110012	1e-12	5.24e-05	YES
gene1204549	1e-12	5.24e-05	YES
gene1259649	1e-12	5.23e-05	YES
gene1269602	1e-12	5.23e-05	YES
gene3826777	1e-12	5.22e-05	YES
gene121337	1e-12	5.22e-05	YES
gene1241633	1e-12	5.22e-05	YES
gene1256678	1e-12	5.22e-05	YES
gene1294302	1e-12	5.22e-05	YES
gene1110115	1e-12	5.2e-05	YES
gene1249618	1e-12	5.18e-05	YES
gene1100067	1e-12	5.18e-05	YES
gene1203504	1e-12	5.15e-05	YES
gene1110801	1e-12	5.13e-05	YES
gene1110047	1e-12	5.11e-05	YES
gene119299	1e-12	5.11e-05	YES
gene1135372	1e-12	5.11e-05	YES
gene1096030	1e-12	5.1e-05	YES
gene1110245	1e-12	5.1e-05	YES
gene1179888	1e-12	5.1e-05	YES
gene124733	1e-12	5.09e-05	YES
gene1279029	1e-12	5.09e-05	YES
gene1203489	1e-12	5.06e-05	YES
gene1203218	1e-12	5.06e-05	YES
gene1203259	1e-12	5.06e-05	YES
gene1103221	1e-12	5.06e-05	YES
gene1140600	1e-12	5.06e-05	YES
gene1031627	1e-12	5.05e-05	YES
gene1101142	1e-12	5.04e-05	YES
gene1159529	1e-12	5.01e-05	YES
gene1100259	1e-12	4.98e-05	YES
gene1236235	1e-12	4.98e-05	YES
gene1240847	1e-12	4.97e-05	YES
gene1158058	1e-12	4.94e-05	YES
gene1140274	1e-12	4.94e-05	YES
gene1152819	1e-12	4.92e-05	YES
gene1136372	1e-12	4.91e-05	YES
gene1203211	1e-12	4.9e-05	YES
gene1032324	1e-12	4.89e-05	YES
gene1109128	1e-12	4.89e-05	YES
gene1109896	1e-12	4.86e-05	YES
gene1181476	1e-12	4.78e-05	YES
gene1279300	1e-12	4.78e-05	YES
gene1240130	1e-12	4.77e-05	YES
gene1203161	1e-12	4.76e-05	YES
gene1190375	1e-12	4.72e-05	YES
gene1272768	1e-12	4.72e-05	YES
gene1217622	1e-12	4.69e-05	YES
gene1271675	1e-12	4.68e-05	YES
gene1203149	1e-12	4.68e-05	YES
gene1205822	1e-12	4.66e-05	YES
gene1279338	1e-12	4.62e-05	YES
gene1205957	1e-12	4.61e-05	YES
gene1203173	1e-12	4.61e-05	YES
gene1181103	1e-12	4.6e-05	YES
gene1316492	1e-12	4.56e-05	YES
gene1171634	1e-12	4.56e-05	YES
gene1096139	1e-12	4.56e-05	YES
gene1203692	1e-12	4.55e-05	YES
gene1203155	1e-12	4.55e-05	YES
gene1140045	1e-12	4.51e-05	YES
gene1279303	1e-12	4.5e-05	YES
gene1140186	1e-12	4.49e-05	YES
gene1238940	1e-12	4.47e-05	YES
gene1158556	1e-12	4.45e-05	YES
gene1247721	1e-12	4.42e-05	YES
gene1134812	1e-12	4.42e-05	YES
gene12811	1e-12	4.41e-05	YES
gene1231256	1e-12	4.41e-05	YES
gene1240504	1e-12	4.38e-05	YES
gene124052	1e-12	4.37e-05	YES
gene613072	1e-12	4.36e-05	YES
gene1269959	1e-12	4.36e-05	YES
gene734892	1e-12	4.31e-05	YES
gene1031592	1e-12	4.3e-05	YES
gene1239917	1e-12	4.25e-05	YES
gene1299736	1e-12	4.24e-05	YES
gene396843	1e-12	4.23e-05	YES
gene1096149	1e-12	4.23e-05	YES
gene1121904	1e-12	4.23e-05	YES
gene1031580	1e-12	4.2e-05	YES
gene1560044	1e-12	4.19e-05	YES
gene129637	1e-12	4.16e-05	YES
gene1107909	1e-12	4.14e-05	YES
gene1032095	1e-12	4.11e-05	YES
gene1032116	1e-12	4.1e-05	YES
gene1208090	1e-12	4.1e-05	YES
gene1279243	1e-12	4.09e-05	YES
gene3942319	1e-12	4.07e-05	YES
gene13007	1e-12	4.07e-05	YES
gene1203593	1e-12	4.06e-05	YES
gene1031748	1e-12	4.03e-05	YES
gene1196180	1e-12	4.02e-05	YES
gene1031585	1e-12	4.01e-05	YES
gene1203641	1e-12	4e-05	YES
gene1135081	1e-12	4e-05	YES
gene1317070	1e-12	4e-05	YES
gene403933	1e-12	3.95e-05	YES
gene1154704	1e-12	3.92e-05	YES
gene1269094	1e-12	3.91e-05	YES
gene3900474	1e-12	3.91e-05	YES
gene1140229	1e-12	3.91e-05	YES
gene1032088	1e-12	3.9e-05	YES
gene1192924	1e-12	3.86e-05	YES
gene3895425	1e-12	3.83e-05	YES
gene1247107	1e-12	3.83e-05	YES
gene1150191	1e-12	3.83e-05	YES
gene12457	1e-12	3.81e-05	YES
