# Supplementary material for: Co-abundance analysis reveals hidden players associated with high methane yield phenotype in sheep rumen microbiome
Source: Sci Rep. 2020 Mar 19;10:4995. doi: 10.1038/s41598-020-61942-y (PMC7081230; doi:10.1038/s41598-020-61942-y)
Supplement: Supplementary file 3 — Dataset 6. [file 41598_2020_61942_MOESM3_ESM.xlsx]

## Sheet: Commom OTUs
unique.species	mean H	mean L	FC (H/L)	LogFC(H/L)	p-value	H1	H2	H3	H4	H5	H6	H7	H8	H9	H10	L1	L2	L3	L4	L5	L6	L7	L8	L9	L10
Acidaminococcus intestini	0.004721	0.016914	0.279	-1.84105	0.0550707	0.0067	0.01011	1e-05	1e-05	0.00784	0.00737	1e-05	1e-05	0.01364	0.00151	0.04669	0.02409	0.00116	0.00971	0.00597	0.03283	0.03767	1e-05	1e-05	0.011
Alloprevotella unclassified	0.007211	0.005383	1.34	0.421789	0.518234	0.01398	0.01088	0.00512	1e-05	0.00776	0.00897	0.00461	1e-05	0.01478	0.00599	0.00288	1e-05	0.02179	0.013	0.00621	0.0035	0.00641	1e-05	1e-05	1e-05
Butyrivibrio fibrisolvens	1.42296	1.4619	0.973	-0.0389526	0.944447	1.83287	1.2077	1.96148	0.32629	2.12865	2.53601	0.62475	0.40111	2.22859	0.98212	1.60408	0.30107	0.04277	2.0401	3.91537	4.32944	0.24231	0.72844	0.64045	0.77497
Butyrivibrio proteoclasticus	0.993518	0.538483	1.85	0.883645	0.247786	0.36078	0.56093	0.22958	1.53697	0.25538	0.53097	0.41345	3.70381	1.34017	1.00314	0.44992	0.12891	0.25394	0.66673	0.94767	0.11997	1.88108	0.61632	0.3015	0.01879
Butyrivibrio unclassified	66.7095	64.7761	1.03	0.0424294	0.741065	77.2005	59.5421	73.4341	60.314	60.8651	74.0538	74.6222	50.6783	66.1933	70.1912	41.126	35.8928	69.7603	78.871	77.7524	54.4273	62.7568	77.5531	70.9017	78.7197
Collinsella aerofaciens	0.086094	1.41175	0.061	-4.03542	0.00136314	0.60283	0.00397	0.03272	1e-05	0.03588	1e-05	1e-05	0.01097	0.17453	1e-05	1.65855	1.09792	2.17827	1.52734	1.13186	3.38692	1.76686	0.76598	0.33945	0.2643
Curtobacterium unclassified	0.004222	0.001853	2.28	1.18806	0.165137	1e-05	0.00653	0.00317	1e-05	0.00425	0.00165	0.00339	0.00491	0.00313	0.01517	0.00209	1e-05	0.00057	0.00894	0.00066	0.00218	0.00322	1e-05	0.00084	1e-05
Desulfovibrio desulfuricans	0.036526	0.008417	4.34	2.11755	0.00304031	0.03204	1e-05	0.06288	0.04341	0.02121	0.03856	0.06768	0.02959	0.01852	0.05136	0.001	1e-05	0.04654	0.01175	0.00618	1e-05	1e-05	1e-05	1e-05	0.01865
Dorea longicatena	0.262928	0.933684	0.282	-1.82827	0.298684	0.04904	0.05433	0.05298	0.05742	1.67305	0.01531	0.01141	0.04779	0.63462	0.03333	0.86227	0.39026	0.79849	0.48542	0.0651	6.17848	0.23738	0.1764	0.06913	0.07391
Erysipelotrichaceae bacterium 21 3	0.049254	0.018675	2.64	1.39913	0.23732	0.24082	0.02515	0.01831	0.0373	0.0199	0.10757	0.00676	0.00217	0.02317	0.01139	0.00134	0.00067	0.00062	0.04481	0.00386	1e-05	0.0079	0.05324	0.017	0.0573
Fibrobacter succinogenes	2.59264	4.60205	0.563	-0.827856	0.252565	2.74948	3.98364	1.06908	1.32317	1.76012	0.69968	0.12797	10.2614	3.84766	0.10412	10.5281	13.4898	7.64702	1.39725	2.60806	2.73802	2.36794	2.38131	0.03011	2.83296
Fusobacterium necrophorum	0.005291	0.018464	0.287	-1.8031	0.0976986	0.0116	0.00525	0.0083	1e-05	0.0029	1e-05	0.00865	0.0117	1e-05	0.00448	0.01022	0.00252	0.00909	0.0105	0.04681	0.00638	0.00117	0.02422	0.06877	0.00496
Jaagsiekte sheep retrovirus	0.283165	0.29707	0.953	-0.06916	0.866423	0.39975	0.16411	0.13185	0.5104	0.3504	0.23667	0.13916	0.24528	0.29263	0.3614	0.17049	0.00942	0.53721	0.02073	0.31697	0.42259	0.05996	0.33661	0.44242	0.6543
Mannheimia haemolytica	0.004991	0.006829	0.731	-0.452345	0.6771	1e-05	0.00198	1e-05	1e-05	0.00608	1e-05	0.01077	1e-05	1e-05	0.03102	0.02021	0.00306	0.00624	1e-05	0.00837	0.0277	0.00114	0.00154	1e-05	1e-05
Megasphaera elsdenii	0.00651	0.986414	0.0066	-7.24339	0.0850904	1e-05	0.00297	0.00052	0.01259	0.03508	0.00423	1e-05	0.00335	0.00355	0.00279	2.70499	3.41677	0.00393	1e-05	0.01707	3.71973	0.00032	0.0013	1e-05	1e-05
Megasphaera unclassified	0.138871	2.19021	0.0634	-3.97925	0.0739889	0.2209	0.05463	0.02609	1e-05	0.29613	0.19199	0.02809	0.04729	0.40521	0.11837	6.49312	5.67606	0.10612	0.19748	0.37429	8.10955	0.32876	0.26911	0.05509	0.29249
Methanobrevibacter ruminantium	0.091868	0.03795	2.42	1.27546	0.00457927	0.05256	0.09308	0.17832	0.02735	0.10597	0.0909	0.13891	0.07679	0.05871	0.09609	0.01807	0.00441	0.02972	0.05327	0.01958	0.01366	0.08481	0.04687	0.0791	0.03001
Methanobrevibacter smithii	0.016509	0.005542	2.98	1.57477	0.000116383	0.01401	0.01395	0.02236	0.01243	0.02332	0.01029	0.01678	0.02217	0.01072	0.01906	0.00333	0.00171	0.01325	0.00221	0.00061	0.01078	0.01078	0.00254	0.0102	1e-05
Methanobrevibacter unclassified	11.6186	5.67406	2.04766	1.03398	7.58e-05	9.5237	10.9892	13.8917	7.09355	16.8717	10.6211	13.2237	11.1757	10.0402	12.7553	2.86282	1.75321	7.32459	4.36127	3.39184	7.95472	8.31321	6.69937	8.87532	5.2043
Methanosphaera stadtmanae	0.005894	0.020705	0.285	-1.81266	0.0506419	0.00756	0.00404	0.01445	0.00176	0.00438	1e-05	0.01135	0.00502	0.00354	0.00683	0.00668	0.015	0.00495	0.0112	0.01774	0.00483	0.048	0.06736	0.01795	0.01334
Mitsuokella unclassified	0.261014	0.732724	0.356	-1.48914	0.316938	0.0585	0.12488	0.07525	0.16992	0.05555	1e-05	0.1059	0.02333	1.36084	0.63596	2.86851	3.66975	0.03956	0.43785	0.02683	0.08462	0.05967	0.02135	0.06931	0.04979
Olsenella unclassified	0.951284	0.816878	1.16	0.219755	0.569964	0.76211	0.65379	0.97869	0.28156	1.13393	0.51633	1.55221	0.42703	1.14177	2.06542	0.38077	0.16879	1.79042	1.35094	0.43551	0.75541	0.63467	1.11974	0.66565	0.86688
Prevotella bryantii	0.367371	5.01293	0.0733	-3.77035	0.0946788	0.70012	0.03055	0.78012	0.16699	0.02574	0.02581	0.03672	1.76556	0.11202	0.03008	18.3635	20.8229	2.84492	0.02533	0.37189	0.2784	2.44709	0.1138	4.63707	0.22445
Prevotella ruminicola	7.14396	3.43066	2.08	1.05824	0.111662	0.85129	15.9132	3.45158	18.5114	4.86592	4.87614	1.21424	13.6778	3.03781	5.04027	2.94554	4.5288	0.98143	1.79439	2.49838	2.56184	9.1389	1.73698	3.85419	4.26612
Ruminococcus albus	3.47746	2.37478	1.46	0.55024	0.130314	1.65917	3.3027	0.61683	4.53469	5.30944	2.46368	2.99854	5.64312	5.27706	2.96941	2.5699	4.31692	1.35121	1.23117	1.4184	1.84359	5.37819	1.64466	2.6224	1.37138
Ruminococcus flavefaciens	1.85294	2.05577	0.901	-0.149859	0.695361	1.98054	2.14894	1.7324	1.66235	2.67339	1.8142	2.00408	0.62518	2.48782	1.40052	1.09293	0.21782	2.29104	2.10007	1.95647	1.2567	0.27229	3.29709	5.13731	2.93595
Ruminococcus torques	0.012805	0.010977	1.17	0.222223	0.795029	0.01844	0.04922	0.01977	1e-05	1e-05	0.04056	1e-05	1e-05	1e-05	1e-05	0.01136	0.01695	1e-05	0.02487	1e-05	0.01334	0.01199	1e-05	0.03122	1e-05
Selenomonas ruminantium	0.086002	0.158506	0.543	-0.882095	0.121484	0.02616	0.22908	0.07021	0.25549	0.04875	1e-05	0.05391	0.09068	0.06044	0.02529	0.09731	0.24464	0.11234	0.38544	0.04301	0.10785	0.03842	0.09218	0.21547	0.2484
Subdoligranulum unclassified	0.073583	0.057961	1.27	0.34429	0.397263	0.04549	0.06575	0.09143	0.0236	0.0432	0.05627	0.11581	0.03402	0.16836	0.0919	0.06481	0.01742	0.13139	0.03067	0.08793	0.0329	0.04435	0.08819	0.05775	0.0242
Treponema bryantii	0.943023	0.576812	1.63489	0.709192	0.0393148	0.51655	0.67731	0.86236	1.8437	1.25706	0.94029	1.14949	0.42959	0.45271	1.30117	0.7517	0.20923	0.57271	0.68342	0.78667	0.31097	0.36078	0.58522	0.57236	0.93506
Treponema saccharophilum	0.001713	0.003215	0.533	-0.908294	0.566178	0.00527	1e-05	0.00264	1e-05	1e-05	0.0009	0.00686	0.00081	1e-05	0.00061	1e-05	1e-05	0.00232	1e-05	0.00288	1e-05	1e-05	0.00184	0.00035	0.02471

## Sheet: OTUs just in HMY-HMY Biomarker
unique.species	mean H	mean L	FC (H/L)	LogFC(H/L)	p-value	H1	H2	H3	H4	H5	H6	H7	H8	H9	H10	L1	L2	L3	L4	L5	L6	L7	L8	L9	L10
Anaerotruncus unclassified	0.011097	1e-05	1110	10.116	0.0715575	1e-05	1e-05	1e-05	0.02469	0.01084	0.02509	1e-05	1e-05	1e-05	0.05029	1e-05	1e-05	1e-05	1e-05	1e-05	1e-05	1e-05	1e-05	1e-05	1e-05
Pseudomonas unclassified	0.018018	1e-05	1800	10.8152	0.0208781	0.02702	1e-05	0.02896	1e-05	1e-05	1e-05	0.03057	0.05388	1e-05	0.0397	1e-05	1e-05	1e-05	1e-05	1e-05	1e-05	1e-05	1e-05	1e-05	1e-05
Weissella cibaria	0.018182	1e-05	1820	10.8283	0.25894	1e-05	0.00501	1e-05	1e-05	0.01245	1e-05	0.00591	0.15349	0.00206	0.00286	1e-05	1e-05	1e-05	1e-05	1e-05	1e-05	1e-05	1e-05	1e-05	1e-05
Collinsella unclassified	0.056082	1e-05	5610	12.4533	0.000593196	1e-05	0.05935	0.07141	0.02457	0.06715	0.03227	0.08041	0.04469	0.05541	0.12555	1e-05	1e-05	1e-05	1e-05	1e-05	1e-05	1e-05	1e-05	1e-05	1e-05

## Sheet: OTUs just in LMY-LMY Biomarker
unique.species	mean H	mean L	FC (H/L)	LogFC(H/L)	p-value	H1	H2	H3	H4	H5	H6	H7	H8	H9	H10	L1	L2	L3	L4	L5	L6	L7	L8	L9	L10
Neisseria unclassified	1e-05	0.004186	0.00239	-8.70943	0.0166041	1e-05	1e-05	1e-05	1e-05	1e-05	1e-05	1e-05	1e-05	1e-05	1e-05	0.00799	0.00926	1e-05	0.00619	0.00858	0.00979	1e-05	1e-05	1e-05	1e-05
Eubacterium eligens	1e-05	0.080692	0.000124	-12.9782	0.0567025	1e-05	1e-05	1e-05	1e-05	1e-05	1e-05	1e-05	1e-05	1e-05	1e-05	0.21222	0.35492	0.02425	0.09151	1e-05	0.03663	0.08047	1e-05	0.00689	1e-05
Mitsuokella multacida	1e-05	0.226883	4.41e-05	-14.4697	0.141369	1e-05	1e-05	1e-05	1e-05	1e-05	1e-05	1e-05	1e-05	1e-05	1e-05	0.92625	1.19319	1e-05	0.12218	0.01839	1e-05	0.00877	1e-05	1e-05	1e-05
Clostridium sp SY8519	1e-05	1.25899	7.94e-06	-16.9419	0.00165746	1e-05	1e-05	1e-05	1e-05	1e-05	1e-05	1e-05	1e-05	1e-05	1e-05	0.75003	2.00401	1.01895	1.35919	1.5979	0.9765	3.11568	1.55204	0.21562	1e-05

## Sheet: Significantly Changed OTUs
unique.species	FC (H/L)	LogFC(H/L)	p-value
Methanobrevibacter unclassified	2.04766	1.03398	7.58e-05
Methanobrevibacter smithii	2.98	1.57477	0.000116383
Collinsella aerofaciens	0.061	-4.03542	0.00136314
Desulfovibrio desulfuricans	4.34	2.11755	0.00304031
Methanobrevibacter ruminantium	2.42	1.27546	0.00457927
Methanosphaera stadtmanae	0.285	-1.81266	0.0506419
