# Supplementary material for: Co-abundance analysis reveals hidden players associated with high methane yield phenotype in sheep rumen microbiome
Source: Sci Rep. 2020 Mar 19;10:4995. doi: 10.1038/s41598-020-61942-y (PMC7081230; doi:10.1038/s41598-020-61942-y)
Supplement: Supplementary file 5 — Dataset 4. [file 41598_2020_61942_MOESM5_ESM.xlsx]

## Sheet: Sheet1
core & neighbor genes	Gene-name	identity%	Bacteriaal species
>gene100443		100	Methanobrevibacter millerae strain SM9
>gene99834		100	Methanobrevibacter millerae strain SM9
>gene100633		100	Methanobrevibacter millerae strain SM9
>gene100990		100	Methanobrevibacter millerae strain SM9
>gene100710	ltrA	100	Methanobrevibacter millerae strain SM9
>gene99980		100	Methanobrevibacter millerae strain SM9
>gene100180		100	Methanobrevibacter millerae strain SM9
>gene100641	amt1	100	Methanobrevibacter millerae strain SM9
>gene100060	hcgF	100	Methanobrevibacter millerae strain SM9
>gene100311		100	Methanobrevibacter millerae strain SM9
>gene100320		100	Methanobrevibacter millerae strain SM9
>gene100619		100	Methanobrevibacter millerae strain SM9
>gene100669	priA	100	Methanobrevibacter millerae strain SM9
>gene100639		100	Methanobrevibacter millerae strain SM9
>gene100739		100	Methanobrevibacter millerae strain SM9
>gene100498		100	Methanobrevibacter millerae strain SM9
>gene100455	modA	100	Methanobrevibacter millerae strain SM9
>gene100184	rrmJ	100	Methanobrevibacter millerae strain SM9
>gene100182		100	Methanobrevibacter millerae strain SM9
>gene100239	fumA2	100	Methanobrevibacter millerae strain SM9
>gene100695		100	Methanobrevibacter millerae strain SM9
>gene100365	vorB	100	Methanobrevibacter millerae strain SM9
>gene100663	comE	100	Methanobrevibacter millerae strain SM9
>gene100493		100	Methanobrevibacter millerae strain SM9
>gene100185		100	Methanobrevibacter millerae strain SM9
>gene100186	purP	100	Methanobrevibacter millerae strain SM9
>gene100635	metE	100	Methanobrevibacter millerae strain SM9
>gene1574252		No significant similarity found
>gene1105503		77	Bifidobacterium thermophilum RBL67
>gene803589		No significant similarity found
>gene986263		76	Butyrivibrio hungatei strain MB2003 chromosome I
>gene988029		No significant similarity found
>gene986988		No significant similarity found
>gene786453		75	Butyrivibrio fibrisolvens 16/4
>gene1455431		No significant similarity found
>gene1452879		No significant similarity found
>gene1899549		100	Corynebacterium glutamicum SCgG2,SCgG1
>gene2485792		89	Ruminococcus torques L2-14
>gene2485606		88	Enterococcus casseliflavus EC20
>gene2485556		No significant similarity found
>gene2485552		77	Ruminococcus torques L2-14
>gene2485376		No significant similarity found
>gene2487175		No significant similarity found
>gene2486490		90	Roseburia intestinalis XB6B4
>gene2486936		No significant similarity found
>gene874608		No significant similarity found
>gene874539		75	Winogradskyella sp. PG-2
>gene932228		No significant similarity found
>gene932738		No significant similarity found
>gene1805757		No significant similarity found
>gene764156		No significant similarity found
>gene763245		87	Bacteroides helcogenes P 36-108
>gene1140685		79	Prevotella ruminicola 23
>gene1431973		76	Prevotella ruminicola 23
>gene1260975		75	Streptococcus anginosus strain J4211,C1051
>gene1180709		82	Ruminococcus albus 7
>gene1474307		No significant similarity found
>gene1435447		No significant similarity found
>gene1434670		No significant similarity found
>gene1435086		No significant similarity found
>gene1435467		No significant similarity found
>gene1111745		No significant similarity found
>gene1110603		No significant similarity found
>gene1672504		No significant similarity found
>gene144150		No significant similarity found
>gene100623		100	Methanobrevibacter millerae strain SM9
>gene100020		100	Methanobrevibacter millerae strain SM9
>gene2484949		No significant similarity found
>gene2487063		No significant similarity found
>gene2485671		No significant similarity found
>gene2486919		No significant similarity found
>gene99872		100	Methanobrevibacter millerae strain SM9
>gene100272		100	Methanobrevibacter millerae strain SM9
>gene100085		100	Methanobrevibacter millerae strain SM9
