# Supplementary material for: Co-abundance analysis reveals hidden players associated with high methane yield phenotype in sheep rumen microbiome
Source: Sci Rep. 2020 Mar 19;10:4995. doi: 10.1038/s41598-020-61942-y (PMC7081230; doi:10.1038/s41598-020-61942-y)
Supplement: Supplementary file 6 — Dataset 3. [file 41598_2020_61942_MOESM6_ESM.xlsx]

## Sheet: HC3 _Methano Genes
neigbour and core gene sets	microbial species
gene1574252	Bacteroidales bacterium WCE2004
gene1105503	Bifidobacterium merycicum DSM 6492
gene803589	Butyrivibrio sp. AE2015
gene986263	Butyrivibrio sp. AE2032
gene988029	Butyrivibrio sp. AE2032
gene986988	Butyrivibrio sp. AE2032
gene786453	Butyrivibrio sp. VCB2006
gene1455431	Clostridiales bacterium WTE2008
gene1452879	Clostridiales bacterium WTE2008
gene1899549	CorynebacteriumglutamicumstrainT6-13N_2
gene2485792	DorealongicatenaDSM13814Scfld0221
gene2485606	DorealongicatenaDSM13814Scfld0225
gene2485556	DorealongicatenaDSM13814Scfld0227
gene2485552	DorealongicatenaDSM13814Scfld0228
gene2485376	DorealongicatenaDSM13814Scfld0231
gene2487175	DorealongicatenaDSM13814Scfld027
gene2486490	DorealongicatenaDSM13814Scfld028
gene2486936	DorealongicatenaDSM13814Scfld028
gene874608	Lachnospiraceae bacterium AC2031
gene874539	Lachnospiraceae bacterium AC2031
gene932228	Lachnospiraceae bacterium YSB2008
gene932738	Lachnospiraceae bacterium YSB2008
gene1805757	Oribacterium sp. KHPX15
gene764156	Prevotella sp. AGR2160
gene763245	Prevotella sp. AGR2160
gene1140685	Prevotella sp. FD3004
gene1431973	Prevotella sp. KH1P2
gene1260975	Pseudobutyrivibrio sp. ACV-2
gene1180709	Ruminococcus albus AR67
gene1474307	Ruminococcus flavefaciens Y1
gene1435447	Sarcina sp. DSM 11001
gene1434670	Sarcina sp. DSM 11001
gene1435086	Sarcina sp. DSM 11001
gene1435467	Sarcina sp. DSM 11001
gene1111745	Selenomonas sp. AE3005
gene1110603	Selenomonas sp. AE3005
gene1672504	Succiniclasticum ruminis DSM 9236
gene144150	TPA_asm:Methanobrevibactersp.UBA190UBA190_contig_11580
gene100623	Methanobrevibacter milleraestrainSM9
gene100020	Methanobrevibacter milleraestrainSM9
gene2484949	DorealongicatenaDSM13814Scfld0233
gene2487063	DorealongicatenaDSM13814Scfld027
gene2485671	DorealongicatenaDSM13814Scfld0233
gene2486919	DorealongicatenaDSM13814Scfld028
gene99872	Methanobrevibacter milleraestrainSM9
gene100272	Methanobrevibacter milleraestrainSM9
gene100085	Methanobrevibacter milleraestrainSM9
gene100443	Methanobrevibacter milleraestrainSM9
gene99834	Methanobrevibacter milleraestrainSM9
gene100633	Methanobrevibacter milleraestrainSM9
gene100990	Methanobrevibacter milleraestrainSM9
gene100710	Methanobrevibacter milleraestrainSM9
gene99980	Methanobrevibacter milleraestrainSM9
gene100180	Methanobrevibacter milleraestrainSM9
gene100641	Methanobrevibacter milleraestrainSM9
gene100060	Methanobrevibacter milleraestrainSM9
gene100311	Methanobrevibacter milleraestrainSM9
gene100320	Methanobrevibacter milleraestrainSM9
gene100619	Methanobrevibacter milleraestrainSM9
gene100669	Methanobrevibacter milleraestrainSM9
gene100639	Methanobrevibacter milleraestrainSM9
gene100739	Methanobrevibacter milleraestrainSM9
gene100498	Methanobrevibacter milleraestrainSM9
gene100455	Methanobrevibacter milleraestrainSM9
gene100184	Methanobrevibacter milleraestrainSM9
gene100182	Methanobrevibacter milleraestrainSM9
gene100239	Methanobrevibacter milleraestrainSM9
gene100695	Methanobrevibacter milleraestrainSM9
gene100365	Methanobrevibacter milleraestrainSM9
gene100663	Methanobrevibacter milleraestrainSM9
gene100493	Methanobrevibacter milleraestrainSM9
gene100185	Methanobrevibacter milleraestrainSM9
gene100186	Methanobrevibacter milleraestrainSM9
gene100635	Methanobrevibacter milleraestrainSM9
