# Supplementary material for: Co-abundance analysis reveals hidden players associated with high methane yield phenotype in sheep rumen microbiome
Source: Sci Rep. 2020 Mar 19;10:4995. doi: 10.1038/s41598-020-61942-y (PMC7081230; doi:10.1038/s41598-020-61942-y)
Supplement: Supplementary file 8 — Dataset 1. [file 41598_2020_61942_MOESM8_ESM.xlsx]

## Sheet: low methane samples
species	L1	L2	L3	L4	L5	L6	L7	L8	L9	L10	mean	var
Butyrivibrio unclassified	41.126	35.8928	69.7603	78.871	77.7524	54.4273	62.7568	77.5531	70.9017	78.7197	58.8874	254.649
Methanobrevibacter unclassified	2.86282	1.75321	7.32459	4.36127	3.39184	7.95472	8.31321	6.69937	8.87532	5.2043	5.15824	6.29098
Prevotella bryantii	18.3635	20.8229	2.84492	0.02533	0.37189	0.2784	2.44709	1.73698	4.63707	0.22445	4.70477	60.2051
Fibrobacter succinogenes	10.5281	13.4898	7.64702	1.39725	2.60806	2.73802	2.36794	2.38131	0.03011	2.83296	4.18368	19.4508
Prevotella ruminicola	2.94554	4.5288	0.98143	1.79439	2.49838	2.56184	9.1389	0	3.85419	4.26612	2.96087	6.29672
Ruminococcus albus	2.5699	4.31692	1.35121	1.23117	1.4184	1.84359	5.37819	1.64466	2.6224	1.37138	2.15889	1.99822
Megasphaera unclassified	6.49312	5.67606	0.10612	0.19748	0.37429	8.10955	0.32876	0.26911	0.05509	0.29249	1.9911	10.2925
Ruminococcus flavefaciens	1.09293	0.21782	2.29104	2.10007	1.95647	1.2567	0.27229	3.29709	5.13731	2.93595	1.86888	2.22257
Butyrivibrio fibrisolvens	1.60408	0.30107	0	2.0401	3.91537	4.32944	0.24231	0.72844	0.64045	0.77497	1.32511	2.36148
Collinsella aerofaciens	1.65855	1.09792	2.17827	1.52734	1.13186	3.38692	1.76686	0.76598	0.33945	0.2643	1.2834	0.86106
Clostridium sp SY8519	0.75003	2.00401	1.01895	1.35919	1.5979	0.9765	3.11568	1.55204	0.21562	0	1.14454	0.809252
Megasphaera elsdenii	2.70499	3.41677	0.00393	0	0.01707	3.71973	0.00032	0.0013	0	0	0.896737	2.56644
Dorea longicatena	0.86227	0.39026	0.79849	0.48542	0.0651	6.17848	0.23738	0.1764	0.06913	0.07391	0.848804	3.48077
Olsenella unclassified	0.38077	0.16879	1.79042	1.35094	0.43551	0.75541	0.63467	1.11974	0.66565	0.86688	0.742616	0.238081
Mitsuokella unclassified	2.86851	3.66975	0.03956	0.43785	0.02683	0.08462	0.05967	0.02135	0.06931	0.04979	0.666113	1.83767
Treponema bryantii	0.7517	0.20923	0.57271	0.68342	0.78667	0.31097	0.36078	0.58522	0.57236	0.93506	0.524375	0.0518776
Butyrivibrio proteoclasticus	0.44992	0.12891	0.25394	0.66673	0.94767	0.11997	1.88108	0.61632	0.3015	0.01879	0.48953	0.305607
Jaagsiekte sheep retrovirus	0.17049	0.00942	0.53721	0.02073	0.31697	0.42259	0.05996	0.33661	0.44242	0.6543	0.270064	0.050608
Mitsuokella multacida	0.92625	1.19319	0	0.12218	0.01839	0	0.00877	0	0	0	0.206253	0.198028
Selenomonas ruminantium	0.09731	0.24464	0.11234	0.38544	0.04301	0.10785	0.03842	0.09218	0.21547	0.2484	0.144096	0.0123161
Streptococcus infantarius	0.27195	0.00124	0	0.55674	0	0	0	0	0	0	0.0754482	0.0350044
Eubacterium eligens	0.21222	0.35492	0.02425	0.09151	0	0.03663	0.08047	0	0.00689	0	0.0733536	0.0136361
Subdoligranulum unclassified	0.06481	0.01742	0.13139	0.03067	0.08793	0.0329	0.04435	0.08819	0.05775	0.0242	0.0526918	0.00128802
Methanobrevibacter ruminantium	0.01807	0.00441	0.02972	0.05327	0.01958	0.01366	0.08481	0.04687	0.0791	0.03001	0.0345	0.000753537
Methanosphaera stadtmanae	0.00668	0.015	0.00495	0.0112	0.01774	0.00483	0.048	0.06736	0.01795	0.01334	0.0188227	0.000423573
Erysipelotrichaceae bacterium 21 3	0.00134	0.00067	0.00062	0.04481	0.00386	0	0.0079	0.05324	0.017	0.0573	0.0169764	0.000556387
Fusobacterium necrophorum	0.01022	0.00252	0.00909	0.0105	0.04681	0.00638	0.00117	0.02422	0.06877	0.00496	0.0167855	0.000496473
Acidaminococcus fermentans	0.01034	0.01332	0	0	0	0	0.1416	0	0	0	0.0150236	0.00195598
Acidaminococcus intestini	0.04669	0	0.00116	0.00971	0.00597	0.03283	0.03767	0	0	0.011	0.0131845	0.000313966
Streptococcus gallolyticus	0.06535	0	0	0.05821	0	0	0	0.00176	0	0	0.0113927	0.000676846
Parabacteroides unclassified	0	0.00078	0	0.00346	0	0	0	0.1138	0	0	0.0107309	0.00128552
Ruminococcus torques	0.01136	0	0	0.02487	0	0.01334	0.01199	0	0.03122	0	0.00843455	0.000131462
Acinetobacter unclassified	0	0	0	0	0.00562	0.04386	0	0	0	0.03576	0.00774909	0.000278608
Desulfovibrio desulfuricans	0.001	0	0.04654	0.01175	0.00618	0	0	0	0	0.01865	0.00764727	0.000220381
Escherichia coli	0	0	0	0	0	0.08358	0	0	0	0	0.00759818	0.000698562
Mannheimia haemolytica	0.02021	0.00306	0.00624	0	0.00837	0.0277	0.00114	0.00154	0	0	0.00620545	9.24245e-05
Methanobrevibacter smithii	0.00333	0.00171	0.01325	0.00221	0.00061	0.01078	0.01078	0.00254	0.0102	0	0.00503727	2.56348e-05
Alloprevotella unclassified	0.00288	0	0.02179	0.013	0.00621	0.0035	0.00641	0	0	0	0.00489	5.05183e-05
Neisseria unclassified	0.00799	0.00926	0	0.00619	0.00858	0.00979	0	0	0	0	0.00380091	2.02841e-05
Pseudomonas unclassified	0	0	0	0	0.01741	0	0	0	0.02287	0	0.00366182	7.37664e-05
Acidovorax ebreus	0	0	0	0	0.00283	0	0.0335	0	0	0	0.00330273	0.000110919
Acinetobacter junii	0	0	0	0	0	0	0.03497	0	0	0	0.00317909	0.00012229
Brachybacterium unclassified	0.00929	0	0	0	0.01575	0.00765	0	0	0	0	0.00297182	3.17806e-05
Escherichia unclassified	0	0	0	0	0	0.02525	0	0	0.00637	0	0.00287455	6.42397e-05
Treponema saccharophilum	0	0	0.00232	0	0	0	0	0.00184	0.00035	0.02471	0.00265636	5.93438e-05
Anaerotruncus unclassified	0	0	0	0	0.00775	0.0091	0	0.01147	0	0	0.00257455	2.15812e-05
Alicycliphilus unclassified	0	0	0	0	0	0	0.02129	0	0	0	0.00193545	4.53264e-05
Bibersteinia trehalosi	0.00221	0	0	0	0	0.01307	0	0	0.00579	0	0.00191545	1.83154e-05
Weissella cibaria	0.00419	0	0	0	0.01155	0.00378	0	0	0	0	0.00177455	1.41271e-05
Brachybacterium paraconglomeratum	0.00487	0	0	0	0.01372	0	0	0	0	0	0.00169	1.97107e-05
Stenotrophomonas unclassified	0	0	0.01727	0	0	0	0	0	0	0	0.00157	2.98253e-05
Actinobacillus unclassified	0.00399	0.00217	0	0	0	0.00913	0	0	0	0	0.00139	8.95639e-06
Collinsella unclassified	0	0	0	0	0	0	0	0	0	0.01336	0.00121455	1.7849e-05
Stenotrophomonas maltophilia	0	0	0.01219	0	0	0	0	0	0	0	0.00110818	1.48596e-05
Kingella unclassified	0	0	0	0	0	0.0118	0	0	0	0	0.00107273	1.3924e-05
Leucobacter salsicius	0	0	0	0	0	0.01083	0	0	0	0	0.000984545	1.17289e-05
Curtobacterium unclassified	0.00209	0	0.00057	0	0.00066	0.00218	0.00322	0	0.00084	0	0.000869091	1.31285e-06
Comamonas unclassified	0	0	0	0	0.00445	0	0.00449	0	0	0	0.000812727	3.55225e-06
Propionibacterium acnes	0	0	0	0	0.00602	0	0	0.00283	0	0	0.000804545	4.04634e-06
Streptococcus lutetiensis	0.00248	0	0	0.0056	0	0	0	0	0	0	0.000734545	3.44242e-06
Acinetobacter lwoffii	0	0	0	0	0	0.00801	0	0	0	0	0.000728182	6.41601e-06
Treponema pedis	0	0	0.00031	0	0	0.00307	0	0.00344	0	0	0.00062	1.85593e-06
Corynebacterium glutamicum	0.0042	0	0	0	0.00158	0	0	0	0	0	0.000525455	1.86617e-06
Deinococcus unclassified	0	0	0	0	0	0	0.00564	0	0	0	0.000512727	3.18096e-06
Mycoplasma ovipneumoniae	0	0	0.00477	0	0	0	0	0	0	0	0.000433636	2.27529e-06
Cellulomonas unclassified	0	0	0	0	0	0.00447	0	0	0	0	0.000406364	1.99809e-06
Corynebacterium casei	0.00389	0	0	0	0	0	0	0	0	0	0.000353636	1.51321e-06
Sphingobacterium unclassified	0	0	0	0	0	0.00229	0	0	0	0	0.000208182	5.2441e-07
Oscillibacter unclassified	0	0	0	0	0	0	0	0.00209	0	0	0.00019	4.3681e-07
Slackia heliotrinireducens	0	0	0	0	0	0	0	0.00161	0	0	0.000146364	2.5921e-07
Streptococcus macedonicus	0.00151	0	0	0	0	0	0	0	0	0	0.000137273	2.2801e-07
Oxalobacter formigenes	0	0	0	0	0	0	0	0	0.00104	0	9.45455e-05	1.0816e-07
C2likevirus unclassified	0	0	0	0	0	0.00056	0	0	0	0	5.09091e-05	3.136e-08
Eubacterium cellulosolvens	0	0.00024	0	0	0	0	0	0	0	0	2.18182e-05	5.76e-09
Weissella unclassified	0.00011	0	0	0	0	0	0	0	0	0	1e-05	1.21e-09
Caulobacter unclassified	0	0	0	0	0	0	0	0	0	0	0	0
Dietzia unclassified	0	0	0	0	0	0	0	0	0	0	0	0
Pseudomonas putida	0	0	0	0	0	0	0	0	0	0	0	0

## Sheet: high methane samples
species	H1	H2	H3	H4	H5	H6	H7	H8	H9	H10	mean	var
Butyrivibrio unclassified	77.2005	59.5421	73.4341	60.314	60.8651	74.0538	74.6222	50.6783	66.1933	70.1912	66.7095	74.1833
Methanobrevibacter unclassified	9.5237	10.9892	13.8917	7.09355	16.8717	10.6211	13.2237	11.1757	10.0402	12.7553	11.6186	7.28597
Prevotella ruminicola	0.85129	15.9132	3.45158	18.5114	4.86592	4.87614	1.21424	13.6778	3.03781	5.04027	7.14396	40.9799
Ruminococcus albus	1.65917	3.3027	0.61683	4.53469	5.30944	2.46368	2.99854	5.64312	5.27706	5.04027	3.68455	3.02145
Fibrobacter succinogenes	2.74948	3.98364	1.06908	1.32317	1.76012	0.69968	0.12797	10.2614	3.84766	0.10412	2.59264	9.20241
Ruminococcus flavefaciens	1.98054	2.14894	1.7324	1.66235	2.67339	1.8142	2.00408	0.62518	2.48782	1.40052	1.85294	0.32971
Butyrivibrio fibrisolvens	1.83287	1.2077	1.96148	0.32629	2.12865	2.53601	0.62475	0.40111	2.22859	0.98212	1.42296	0.663181
Butyrivibrio proteoclasticus	0.36078	0.56093	0.22958	1.53697	0.25538	0.53097	0.41345	3.70381	1.34017	1.00314	0.993518	1.11418
Olsenella unclassified	0.76211	0.65379	0.97869	0.28156	1.13393	0.51633	1.55221	0.42703	1.14177	2.06542	0.951284	0.301073
Treponema bryantii	0.51655	0.67731	0.86236	1.8437	1.25706	0.94029	1.14949	0.42959	0.45271	1.30117	0.943023	0.204861
Prevotella bryantii	0.70012	0.03055	0.78012	0.16699	0.02574	0.02581	0.03672	1.76556	0.11202	0.03008	0.367371	0.323477
Jaagsiekte sheep retrovirus	0.39975	0.16411	0.13185	0.5104	0.3504	0.23667	0.13916	0.24528	0.29263	0.3614	0.283165	0.0152626
Dorea longicatena	0.04904	0.05433	0.05298	0.05742	1.67305	0.01531	0.01141	0.04779	0.63462	0.03333	0.262928	0.280639
Mitsuokella unclassified	0.0585	0.12488	0.07525	0.16992	0.05555	0	0.1059	0.02333	1.36084	0.63596	0.261013	0.182606
Megasphaera unclassified	0.2209	0.05463	0.02609	0	0.29613	0.19199	0.02809	0.04729	0.40521	0.11837	0.13887	0.0183776
Methanobrevibacter ruminantium	0.05256	0.09308	0.17832	0.02735	0.10597	0.0909	0.13891	0.07679	0.05871	0.09609	0.091868	0.00188228
Collinsella aerofaciens	0.60283	0.00397	0.03272	0	0.03588	0	0	0.01097	0.17453	0	0.08609	0.0358049
Selenomonas ruminantium	0.02616	0.22908	0.07021	0.25549	0.04875	0	0.05391	0.09068	0.06044	0.02529	0.086001	0.00746702
Subdoligranulum unclassified	0.04549	0.06575	0.09143	0.0236	0.0432	0.05627	0.11581	0.03402	0.16836	0.0919	0.073583	0.00195076
Collinsella unclassified	0	0.05935	0.07141	0.02457	0.06715	0.03227	0.08041	0.04469	0.05541	0.12555	0.056081	0.00118014
Erysipelotrichaceae bacterium 21 3	0.24082	0.02515	0.01831	0.0373	0.0199	0.10757	0.00676	0.00217	0.02317	0.01139	0.049254	0.00541979
Desulfovibrio desulfuricans	0.03204	0	0.06288	0.04341	0.02121	0.03856	0.06768	0.02959	0.01852	0.05136	0.036525	0.000433095
Weissella cibaria	0	0.00501	0	0	0.01245	0	0.00591	0.15349	0.00206	0.00286	0.018178	0.0022758
Methanobrevibacter smithii	0.01401	0.01395	0.02236	0.01243	0.02332	0.01029	0.01678	0.02217	0.01072	0.01906	0.016509	2.45413e-05
Pseudomonas unclassified	0.02702	0	0	0	0	0	0.03057	0.05388	0	0.03008	0.014155	0.000385425
Ruminococcus torques	0.01844	0.04922	0.01977	0	0	0.04056	0	0	0	0	0.012799	0.000351163
Anaerotruncus unclassified	0	0	0	0.02469	0.01084	0.02509	0	0	0	0.05029	0.011091	0.000295066
Weissella unclassified	0	0	0	0	0.01484	0	0	0.09012	0	0	0.010496	0.000804464
Neisseria unclassified	0	0	0	0	0	0	0	0	0.01948	0.066	0.008548	0.000444976
Alloprevotella unclassified	0.01398	0.01088	0.00512	0	0.00776	0.00897	0.00461	0	0.01478	0.00599	0.007209	2.62879e-05
Eubacterium eligens	0	0	0	0	0	0	0	0.07203	0	0	0.007203	0.000518832
Pediococcus pentosaceus	0	0	0	0	0	0	0.00463	0.05107	0	0.01276	0.006846	0.000258191
Acinetobacter unclassified	0.0087	0	0	0	0	0.04579	0	0	0	0.01278	0.006727	0.000209246
Megasphaera elsdenii	0	0.00297	0.00052	0.01259	0.03508	0.00423	0	0.00335	0.00355	0.00279	0.006508	0.000113796
Methanosphaera stadtmanae	0.00756	0.00404	0.01445	0.00176	0.00438	0	0.01135	0.00502	0.00354	0.00683	0.005893	1.89432e-05
Fusobacterium necrophorum	0.0116	0.00525	0.0083	0	0.0029	0	0.00865	0.0117	0	0.00448	0.005288	2.12862e-05
Mannheimia haemolytica	0	0.00198	0	0	0.00608	0	0.01077	0	0	0.03102	0.004985	9.67353e-05
Acidaminococcus intestini	0.0067	0.01011	0	0	0.00784	0.00737	0	0	0.01364	0.00151	0.004717	2.54126e-05
Propionibacterium acnes	0.01367	0	0.02896	0	0	0	0	0.00387	0	0	0.00465	9.15892e-05
Curtobacterium unclassified	0	0.00653	0.00317	0	0.00425	0.00165	0.00339	0.00491	0.00313	0.01517	0.00422	1.89908e-05
Leifsonia unclassified	0	0	0.01843	0	0	0	0	0	0.00913	0.01269	0.004025	4.68946e-05
Succinimonas amylolytica	0	0	0	0.03249	0	0	0	0	0	0	0.003249	0.00010556
Comamonas unclassified	0	0	0	0	0	0.00759	0	0.00688	0	0.01014	0.002461	1.63552e-05
Brachybacterium unclassified	0	0	0	0	0	0	0.01371	0.00724	0	0.00303	0.002398	2.13398e-05
Kingella unclassified	0	0	0	0	0	0	0	0	0	0.02231	0.002231	4.97736e-05
Staphylococcus vitulinus	0	0	0	0	0	0	0	0.02175	0	0	0.002175	4.73063e-05
Weissella paramesenteroides	0	0	0	0	0	0	0	0.0187	0	0.0008	0.00195	3.47006e-05
Treponema saccharophilum	0.00527	0	0.00264	0	0	0.0009	0.00686	0.00081	0	0.00061	0.001709	6.04817e-06
Acidovorax ebreus	0.00111	0	0	0	0	0	0	0.01474	0	0	0.001585	2.14864e-05
Aerococcus viridans	0	0	0.01169	0	0	0	0	0	0	0	0.001169	1.36656e-05
Pediococcus unclassified	0	0	0	0	0	0	0.0114	0	0	0	0.00114	1.2996e-05
Escherichia unclassified	0	0	0	0	0	0	0	0	0.00795	0	0.000795	6.32025e-06
Actinobacillus unclassified	0	0	0	0	0	0	0	0	0.00681	0	0.000681	4.63761e-06
Bibersteinia trehalosi	0.00673	0	0	0	0	0	0	0	0	0	0.000673	4.52929e-06
Bacillus pumilus	0	0	0.006	0	0	0	0	0	0	0	0.0006	3.6e-06
Brachybacterium paraconglomeratum	0	0	0	0	0	0	0.00069	0	0.00257	0.00269	0.000595	1.19743e-06
Leucobacter unclassified	0	0	0	0	0	0	0	0	0	0.0057	0.00057	3.249e-06
Enterococcus mundtii	0	0	0	0	0.00526	0	0	0	0	0	0.000526	2.76676e-06
Acinetobacter junii	0	0	0	0	0	0	0	0.00496	0	0	0.000496	2.46016e-06
Oscillibacter unclassified	0	0	0.00099	0	0	0	0	0	0.00294	0	0.000393	8.9769e-07
Staphylococcus equorum	0	0	0	0	0	0	0	0.00375	0	0	0.000375	1.40625e-06
Staphylococcus xylosus	0	0	0	0	0	0	0	0.00266	0	0	0.000266	7.0756e-07
Corynebacterium glutamicum	0	0	0	0	0	0	0	0	0.00209	0	0.000209	4.3681e-07
Lactococcus garvieae	0	0	0	0	0.00141	0	0	0	0	0	0.000141	1.9881e-07
Eubacterium cellulosolvens	0	0	0.00082	0	0	0	0	0	0	0	8.2e-05	6.724e-08
